# Supplementary material for: An exploratory Mendelian randomization study on the genetically predicted effects of circulating blood cells on osteoarthritis risk
Source: Clinics (Sao Paulo). 2026 Apr 17;81:100959. doi: 10.1016/j.clinsp.2026.100959 (PMC13098457; doi:10.1016/j.clinsp.2026.100959)
Supplement: Supplementary file 2 [file mmc2.xlsx]

## Sheet: Supplementary Table S1
Supplementary Table S1 Instrumental variables used in MR analysis of the association between circulating blood cells and osteoarthritis
SNP	effect_allele.exposure	other_allele.exposure	effect_allele.outcome	other_allele.outcome	beta.exposure	beta.outcome	eaf.exposure	eaf.outcome	remove	palindromic	ambiguous	id.outcome	se.outcome	pval.outcome	samplesize.outcome	outcome	se.exposure	pval.exposure	samplesize.exposure	exposure	id.exposure	action	SNP_index	mr_keep	r.exposure	r.outcome	sd	R2	F
rs6901767	C	A	C	A	0.011979	0.000630135	0.247078	0.248721	FALSE	FALSE	FALSE	GCST55771	0.000636814	0.33	484598	blood_cell	0.002196	4.99e-08	545197	red blood cell count (RBC count)	BCX2_RBC	2	1	TRUE	5.45753e-05	2.02051e-06	1.62147	5.45759e-05	29.7561
rs3752975	T	C	T	C	-0.011145	-0.000593246	0.285316	0.279955	FALSE	FALSE	FALSE	GCST55771	0.000610678	0.32	484598	blood_cell	0.002042	4.95e-08	560672	hematocrit (HCT)	BCX2_HCT	2	1	TRUE	5.29774e-05	1.94744e-06	1.52901	5.31274e-05	29.7885
rs2805921	A	G	A	G	0.012974	-0.000181403	0.247972	0.239925	FALSE	FALSE	FALSE	GCST55771	0.000643345	0.79	484598	blood_cell	0.002377	4.92e-08	473996	basophil count (Baso)	BCX2_BAS	2	1	TRUE	6.2847e-05	1.64067e-07	1.6365	6.28477e-05	29.7913
rs4934526	G	A	G	A	0.013367	-0.000629866	0.174036	0.172486	FALSE	FALSE	FALSE	GCST55771	0.000722545	0.37	484598	blood_cell	0.002449	4.89e-08	543110	red blood cell count (RBC count)	BCX2_RBC	2	1	TRUE	5.46399e-05	1.56814e-06	1.80481	5.48505e-05	29.7914
rs11120043	T	C	T	C	0.011114	-0.00018334	0.608251	0.604287	FALSE	FALSE	FALSE	GCST55771	0.000558217	0.74	484598	blood_cell	0.002036	4.93e-08	473294	eosinophil count (Eosin)	BCX2_EOS	2	1	TRUE	6.28296e-05	2.22602e-07	1.40069	6.29548e-05	29.7979
rs1085071	G	A	G	A	-0.017645	-0.00155617	0.09299	0.104695	FALSE	FALSE	FALSE	GCST55771	0.000914304	0.089	484598	blood_cell	0.003232	4.87e-08	520192	monocyte count (Mono)	BCX2_MON	2	1	TRUE	5.71406e-05	5.97792e-06	2.33106	5.72946e-05	29.8058
rs17009867	G	A	G	A	0.021467	4.27811e-05	0.058208	0.05793	FALSE	FALSE	FALSE	GCST55771	0.00116781	0.97	484598	blood_cell	0.003932	4.87e-08	561316	hematocrit (HCT)	BCX2_HCT	2	1	TRUE	5.301e-05	2.76936e-09	2.94589	5.30991e-05	29.8068
rs1704973	C	T	C	T	-0.010576	-0.000496733	0.427676	0.4251	FALSE	FALSE	FALSE	GCST55771	0.000552044	0.37	484598	blood_cell	0.001937	4.89e-08	519287	neutrophil count (Neutro)	BCX2_NEU	2	1	TRUE	5.74053e-05	1.67078e-06	1.39583	5.74054e-05	29.8115
rs7782702	T	C	T	C	0.044684	0.00146633	0.018573	0.02552	FALSE	FALSE	FALSE	GCST55771	0.00207501	0.47	484598	blood_cell	0.008183	4.86e-08	486531	hemoglobin concentration (HGB)	BCX2_HGB	2	1	TRUE	5.28713e-05	1.03049e-06	5.70779	6.12835e-05	29.818
rs74937637	T	C	T	C	0.01925	-0.00206784	0.082033	0.081185	FALSE	FALSE	FALSE	GCST55771	0.000997265	0.04	484598	blood_cell	0.003525	4.85e-08	486821	mean corpuscular hemoglobin (MCH)	BCX2_MCH	2	1	TRUE	6.12558e-05	8.87215e-06	2.45948	6.12561e-05	29.8224
rs35181127	G	A	G	A	-0.010922	-0.000449937	0.504094	0.508475	FALSE	FALSE	FALSE	GCST55771	0.00056684	0.43	484598	blood_cell	0.002	4.88e-08	485379	platelet count (PLT count)	BCX2_PLT	2	1	TRUE	5.49365e-05	1.30018e-06	1.39338	6.14382e-05	29.8225
rs35923142	A	G	A	G	-0.020359	9.4371e-05	0.07687	0.074966	FALSE	FALSE	FALSE	GCST55771	0.00103662	0.93	484598	blood_cell	0.003727	4.8e-08	473298	eosinophil count (Eosin)	BCX2_EOS	2	1	TRUE	6.29177e-05	1.71024e-08	2.56405	6.30426e-05	29.8397
rs112566150	T	C	T	C	0.012608	0.000180104	0.206685	0.203756	FALSE	FALSE	FALSE	GCST55771	0.000681395	0.79	484598	blood_cell	0.002308	4.81e-08	562253	hematocrit (HCT)	BCX2_HCT	2	1	TRUE	5.30717e-05	1.44168e-07	1.73062	5.30723e-05	29.8415
rs12923918	G	A	G	A	-0.010496	0.000755967	0.509359	0.51224	FALSE	FALSE	FALSE	GCST55771	0.000545163	0.16	484598	blood_cell	0.001921	4.81e-08	517884	neutrophil count (Neutro)	BCX2_NEU	2	1	TRUE	5.74859e-05	3.968e-06	1.38243	5.76417e-05	29.8533
rs149709671	A	G	A	G	0.031555	0.000130149	0.034367	0.033426	FALSE	FALSE	FALSE	GCST55771	0.00154987	0.94	484598	blood_cell	0.005775	4.75e-08	472535	basophil count (Baso)	BCX2_BAS	2	1	TRUE	6.29836e-05	1.45516e-08	3.9698	6.3179e-05	29.8561
rs576606761	I	D	A	T	0.019437	-0.00159102	0.093025	0.986812	TRUE	FALSE	FALSE	GCST55771	0.00308251	0.61	484598	blood_cell	0.003557	4.73e-08	442543	lymphocyte count (Lympho)	BCX2_LYM	2	1	FALSE	5.68816e-05	5.49746e-07	2.36626	6.74696e-05	29.8601
rs567468016	G	A	G	A	-0.030847	-0.000184736	0.041741	0.039833	FALSE	FALSE	FALSE	GCST55771	0.00149043	0.89	484598	blood_cell	0.005645	4.74e-08	440678	basophil count (Baso)	BCX2_BAS	2	1	TRUE	6.29931e-05	3.1703e-08	3.74735	6.77562e-05	29.8606
rs10409752	G	T	G	T	0.013022	-0.00148309	0.794453	0.796925	FALSE	FALSE	FALSE	GCST55771	0.000684853	0.03	484598	blood_cell	0.002383	4.74e-08	521589	monocyte count (Mono)	BCX2_MON	2	1	TRUE	5.72468e-05	9.67735e-06	1.72103	5.72474e-05	29.8612
rs190188713	G	A	G	A	0.032854	0.00247211	0.974011	0.975446	FALSE	FALSE	FALSE	GCST55771	0.00178483	0.17	484598	blood_cell	0.006012	4.74e-08	531774	RBC distribution width (RDW)	BCX2_RDW	2	1	TRUE	5.6155e-05	3.95877e-06	4.38412	5.6155e-05	29.8634
rs149004099	A	G	A	G	0.030975	0.000396045	0.026637	0.02544	FALSE	FALSE	FALSE	GCST55771	0.00173173	0.82	484598	blood_cell	0.005668	4.74e-08	542827	platelet count (PLT count)	BCX2_PLT	2	1	TRUE	5.50148e-05	1.07932e-07	4.176	5.50148e-05	29.865
rs193537	C	T	C	T	-0.010991	0.00038858	0.297598	0.302557	FALSE	FALSE	FALSE	GCST55771	0.000596896	0.5	484598	blood_cell	0.002011	4.69e-08	563913	hemoglobin concentration (HGB)	BCX2_HGB	2	1	TRUE	5.29653e-05	8.74547e-07	1.51014	5.29684e-05	29.871
rs2885735	G	A	G	A	0.014255	-0.000164741	0.82342	0.82631	FALSE	FALSE	FALSE	GCST55771	0.000732069	0.81	484598	blood_cell	0.002608	4.71e-08	475157	monocyte count (Mono)	BCX2_MON	2	1	TRUE	5.72748e-05	1.04501e-07	1.79774	6.28719e-05	29.8758
rs9428966	G	T	G	T	-0.011424	-0.00250796	0.264842	0.272535	FALSE	FALSE	FALSE	GCST55771	0.000618572	4.9e-05	484598	blood_cell	0.00209	4.7e-08	541092	red blood cell count (RBC count)	BCX2_RBC	2	1	TRUE	5.47978e-05	3.39208e-05	1.53738	5.52141e-05	29.8775
rs2161118	C	T	C	T	0.011343	0.000171522	0.327972	0.331677	FALSE	FALSE	FALSE	GCST55771	0.000585404	0.76	484598	blood_cell	0.002075	4.74e-08	523841	lymphocyte count (Lympho)	BCX2_LYM	2	1	TRUE	5.69247e-05	1.77153e-07	1.50182	5.70423e-05	29.8827
rs112352373	G	C	G	C	-0.013924	0.00061094	0.203153	0.200865	FALSE	TRUE	FALSE	GCST55771	0.000681673	0.36	484598	blood_cell	0.002547	4.71e-08	473971	basophil count (Baso)	BCX2_BAS	2	1	TRUE	6.30471e-05	1.65754e-06	1.7535	6.30511e-05	29.8862
rs17613339	T	C	T	C	-0.016822	0.0013112	0.128384	0.127769	FALSE	FALSE	FALSE	GCST55771	0.000821635	0.11	484598	blood_cell	0.003077	4.71e-08	472602	basophil count (Baso)	BCX2_BAS	2	1	TRUE	6.30515e-05	5.2553e-06	2.11532	6.32381e-05	29.8882
rs58984522	C	T	C	T	-0.011027	2.04269e-05	0.346098	0.346417	FALSE	FALSE	FALSE	GCST55771	0.000575226	0.97	484598	blood_cell	0.002017	4.71e-08	519287	neutrophil count (Neutro)	BCX2_NEU	2	1	TRUE	5.75534e-05	2.60224e-09	1.45348	5.75536e-05	29.8884
rs79939614	T	C	T	C	0.011503	5.89075e-06	0.645986	0.635549	FALSE	FALSE	FALSE	GCST55771	0.000590205	1	484598	blood_cell	0.002104	4.7e-08	476901	monocyte count (Mono)	BCX2_MON	2	1	TRUE	5.73027e-05	2.05568e-10	1.45298	6.26725e-05	29.8903
rs4977494	A	G	A	G	0.014555	-0.00110195	0.134132	0.132614	FALSE	FALSE	FALSE	GCST55771	0.000805529	0.17	484598	blood_cell	0.002662	4.64e-08	537937	platelet count (PLT count)	BCX2_PLT	2	1	TRUE	5.50712e-05	3.86171e-06	1.95242	5.55718e-05	29.8957
rs35068491	C	T	C	T	-0.012954	0.000608351	0.211557	0.206698	FALSE	FALSE	FALSE	GCST55771	0.000675386	0.36	484598	blood_cell	0.002369	4.64e-08	486817	mean corpuscular hemoglobin (MCH)	BCX2_MCH	2	1	TRUE	6.1416e-05	1.67426e-06	1.65291	6.14168e-05	29.9004
rs7912854	G	C	G	C	-0.010254	-0.000607668	0.598651	0.604417	FALSE	TRUE	FALSE	GCST55771	0.000559585	0.28	484598	blood_cell	0.001875	4.66e-08	562256	hematocrit (HCT)	BCX2_HCT	2	1	TRUE	5.31895e-05	2.43343e-06	1.40594	5.31898e-05	29.9078
rs62385780	T	C	T	C	-0.010222	6.41516e-06	0.391909	0.388389	FALSE	FALSE	FALSE	GCST55771	0.0005639	0.99	484598	blood_cell	0.001869	4.62e-08	543184	mean corpuscular volume (MCV)	BCX2_MCV	2	1	TRUE	5.49706e-05	2.67074e-10	1.37747	5.5066e-05	29.9125
rs6974814	G	A	G	A	0.036529	-0.00324528	0.980501	0.979166	FALSE	FALSE	FALSE	GCST55771	0.00192221	0.089	484598	blood_cell	0.006677	4.58e-08	537292	platelet count (PLT count)	BCX2_PLT	2	1	TRUE	5.51352e-05	5.88194e-06	4.89425	5.57032e-05	29.9304
rs3733606	T	C	T	C	0.013207	0.000177196	0.178313	0.177934	FALSE	FALSE	FALSE	GCST55771	0.000713771	0.8	484598	blood_cell	0.002414	4.56e-08	559205	hemoglobin concentration (HGB)	BCX2_HGB	2	1	TRUE	5.30731e-05	1.27177e-07	1.80519	5.35231e-05	29.9319
rs13142743	T	G	T	G	-0.01068	3.27586e-05	0.508526	0.502316	FALSE	FALSE	FALSE	GCST55771	0.000553245	0.95	484598	blood_cell	0.001952	4.53e-08	503984	hemoglobin concentration (HGB)	BCX2_HGB	2	1	TRUE	5.30791e-05	7.23496e-09	1.38576	5.93939e-05	29.9352
rs200877335	A	T	A	T	-0.010806	0.000535039	0.516446	0.508195	FALSE	TRUE	TRUE	GCST55771	0.000547766	0.32	484598	blood_cell	0.001975	4.53e-08	425097	mean platelet volume (MPV)	BCX2_MPV	2	1	FALSE	6.49426e-05	1.96879e-06	1.28769	7.04173e-05	29.9361
rs181141583	C	T	C	T	0.01444	0.00039012	0.191043	0.192938	FALSE	FALSE	FALSE	GCST55771	0.000702542	0.58	484598	blood_cell	0.002639	4.57e-08	442712	eosinophil count (Eosin)	BCX2_EOS	2	1	TRUE	6.31298e-05	6.36314e-07	1.7559	6.76249e-05	29.9403
rs972874	A	G	A	G	-0.01183	0.00111762	0.759831	0.758634	FALSE	FALSE	FALSE	GCST55771	0.00063918	0.08	484598	blood_cell	0.002162	4.57e-08	559846	hemoglobin concentration (HGB)	BCX2_HGB	2	1	TRUE	5.30883e-05	6.30898e-06	1.61767	5.34771e-05	29.9404
rs113631892	T	C	T	C	-0.032393	0.00198984	0.030914	0.02929	FALSE	FALSE	FALSE	GCST55771	0.00166688	0.24	484598	blood_cell	0.00592	4.55e-08	474236	eosinophil count (Eosin)	BCX2_EOS	2	1	TRUE	6.31303e-05	2.94067e-06	4.0768	6.31304e-05	29.9405
rs73167017	A	G	A	G	-0.023001	0.00159198	0.05302	0.050576	FALSE	FALSE	FALSE	GCST55771	0.00124331	0.2	484598	blood_cell	0.004203	4.55e-08	519735	monocyte count (Mono)	BCX2_MON	2	1	TRUE	5.74141e-05	3.38326e-06	3.03005	5.76195e-05	29.9485
rs1391281	G	A	G	A	-0.010759	-0.000170502	0.312775	0.306192	FALSE	FALSE	FALSE	GCST55771	0.000598639	0.78	484598	blood_cell	0.001966	4.57e-08	542538	mean corpuscular volume (MCV)	BCX2_MCV	2	1	TRUE	5.50369e-05	1.67398e-07	1.4481	5.51981e-05	29.9486
rs2846573	T	C	T	C	-0.010792	-0.000408375	0.351779	0.352299	FALSE	FALSE	FALSE	GCST55771	0.000571766	0.48	484598	blood_cell	0.001972	4.51e-08	519100	monocyte count (Mono)	BCX2_MON	2	1	TRUE	5.74162e-05	1.05269e-06	1.4208	5.7692e-05	29.9495
rs13262152	C	G	C	G	-0.010544	-0.000100601	0.358852	0.363877	FALSE	TRUE	FALSE	GCST55771	0.000567895	0.87	484598	blood_cell	0.001926	4.48e-08	562256	hematocrit (HCT)	BCX2_HCT	2	1	TRUE	5.33016e-05	6.47573e-08	1.44419	5.33019e-05	29.9708
rs13309533	C	A	C	A	0.011395	-0.000295929	0.356819	0.363853	FALSE	FALSE	FALSE	GCST55771	0.000580293	0.61	484598	blood_cell	0.002081	4.45e-08	490986	hematocrit (HCT)	BCX2_HCT	2	1	TRUE	5.33245e-05	5.36661e-07	1.45816	6.10648e-05	29.9836
rs12198236	C	T	C	T	-0.010361	0.000318037	0.562093	0.550086	FALSE	FALSE	FALSE	GCST55771	0.000552786	0.55	484598	blood_cell	0.001892	4.46e-08	521594	monocyte count (Mono)	BCX2_MON	2	1	TRUE	5.74917e-05	6.83064e-07	1.36643	5.74917e-05	29.9889
rs9479025	T	A	T	A	0.010877	0.000292112	0.518638	0.506028	FALSE	TRUE	TRUE	GCST55771	0.000563028	0.62	484598	blood_cell	0.001986	4.47e-08	516726	neutrophil count (Neutro)	BCX2_NEU	2	1	FALSE	5.77601e-05	5.55468e-07	1.42761	5.80465e-05	29.9958
rs35659097	G	T	G	T	0.012137	0.00073449	0.270552	0.268587	FALSE	FALSE	FALSE	GCST55771	0.000623811	0.24	484598	blood_cell	0.002216	4.41e-08	500717	hemoglobin concentration (HGB)	BCX2_HGB	2	1	TRUE	5.31893e-05	2.86078e-06	1.56807	5.99055e-05	29.9974
rs595035	G	A	G	A	0.012756	0.000174081	0.799465	0.798897	FALSE	FALSE	FALSE	GCST55771	0.000690076	0.8	484598	blood_cell	0.002329	4.43e-08	563004	hemoglobin concentration (HGB)	BCX2_HGB	2	1	TRUE	5.31901e-05	1.31319e-07	1.74753	5.32791e-05	29.9978
rs364663	A	T	A	T	-0.010156	-0.000212787	0.558947	0.552431	FALSE	TRUE	TRUE	GCST55771	0.000552037	0.69	484598	blood_cell	0.001854	4.41e-08	562239	total white blood cell count (WBC count)	BCX2_WBC	2	1	FALSE	5.33679e-05	3.06601e-07	1.39018	5.33683e-05	30.0072
rs12465143	T	C	T	C	0.016999	0.000152185	0.102402	0.100521	FALSE	FALSE	FALSE	GCST55771	0.000919806	0.86	484598	blood_cell	0.003103	4.38e-08	540024	mean corpuscular volume (MCV)	BCX2_MCV	2	1	TRUE	5.51519e-05	5.649e-08	2.28028	5.55709e-05	30.0112
rs4907236	T	C	T	C	0.011477	-0.000310182	0.283222	0.29221	FALSE	FALSE	FALSE	GCST55771	0.000603661	0.6	484598	blood_cell	0.002095	4.41e-08	522893	lymphocyte count (Lympho)	BCX2_LYM	2	1	TRUE	5.71702e-05	5.44837e-07	1.51492	5.73922e-05	30.0116
rs1004531	T	C	T	C	0.010843	-0.000513667	0.676195	0.670798	FALSE	FALSE	FALSE	GCST55771	0.000587332	0.38	484598	blood_cell	0.001979	4.36e-08	543618	red blood cell count (RBC count)	BCX2_RBC	2	1	TRUE	5.50588e-05	1.57839e-06	1.45913	5.52193e-05	30.0198
rs9867121	A	C	A	C	-0.013074	-0.00125697	0.185784	0.192709	FALSE	FALSE	FALSE	GCST55771	0.000700618	0.069	484598	blood_cell	0.002386	4.35e-08	562252	hematocrit (HCT)	BCX2_HCT	2	1	TRUE	5.33971e-05	6.64209e-06	1.78911	5.33978e-05	30.0245
rs11766480	A	G	A	G	0.010598	-0.000815731	0.4576	0.454437	FALSE	FALSE	FALSE	GCST55771	0.000548238	0.14	484598	blood_cell	0.001934	4.37e-08	483661	mean corpuscular hemoglobin (MCH)	BCX2_MCH	2	1	TRUE	6.16792e-05	4.5685e-06	1.34501	6.20824e-05	30.0286
rs4297688	G	C	G	C	-0.018966	-0.000440863	0.075847	0.078932	FALSE	TRUE	FALSE	GCST55771	0.00101481	0.66	484598	blood_cell	0.003461	4.35e-08	542826	platelet count (PLT count)	BCX2_PLT	2	1	TRUE	5.53177e-05	3.89455e-07	2.54995	5.53178e-05	30.0295
rs11236275	T	C	T	C	0.010848	0.000408496	0.428688	0.433466	FALSE	FALSE	FALSE	GCST55771	0.000565347	0.47	484598	blood_cell	0.001979	4.32e-08	524920	lymphocyte count (Lympho)	BCX2_LYM	2	1	TRUE	5.72386e-05	1.07737e-06	1.43381	5.72389e-05	30.0475
rs9953010	C	T	C	T	0.011205	0.000295143	0.699001	0.704802	FALSE	FALSE	FALSE	GCST55771	0.000608942	0.62	484598	blood_cell	0.002044	4.33e-08	560676	hematocrit (HCT)	BCX2_HCT	2	1	TRUE	5.34446e-05	4.84767e-07	1.53051	5.35955e-05	30.0512
rs3992621	C	T	C	T	-0.010384	0.000403778	0.535606	0.533895	FALSE	FALSE	FALSE	GCST55771	0.000550583	0.47	484598	blood_cell	0.001894	4.31e-08	524918	lymphocyte count (Lympho)	BCX2_LYM	2	1	TRUE	5.72599e-05	1.10984e-06	1.37223	5.72604e-05	30.0586
rs56210598	C	G	C	G	0.011404	-0.000818448	0.308588	0.306017	FALSE	TRUE	FALSE	GCST55771	0.000601609	0.17	484598	blood_cell	0.00208	4.3e-08	541284	red blood cell count (RBC count)	BCX2_RBC	2	1	TRUE	5.51324e-05	3.8192e-06	1.5303	5.55316e-05	30.0599
rs112100699	T	C	T	C	0.014091	-0.000866759	0.179667	0.176949	FALSE	FALSE	FALSE	GCST55771	0.000717558	0.23	484598	blood_cell	0.00257	4.28e-08	427561	mean platelet volume (MPV)	BCX2_MPV	2	1	TRUE	6.52156e-05	3.01094e-06	1.68048	7.03057e-05	30.062
rs6842716	T	C	T	C	-0.011054	-0.000703814	0.353612	0.343889	FALSE	FALSE	FALSE	GCST55771	0.000593175	0.23	484598	blood_cell	0.002016	4.26e-08	531774	RBC distribution width (RDW)	BCX2_RDW	2	1	TRUE	5.65338e-05	2.90515e-06	1.47012	5.65338e-05	30.0648
rs113569731	A	C	A	C	-0.020096	0.000804191	0.094193	0.090634	FALSE	FALSE	FALSE	GCST55771	0.000978752	0.42	484598	blood_cell	0.003665	4.27e-08	562715	hemoglobin concentration (HGB)	BCX2_HGB	2	1	TRUE	5.33104e-05	1.39313e-06	2.74928	5.3427e-05	30.0657
rs1861412	G	A	G	A	0.010409	-0.0016759	0.565464	0.56269	FALSE	FALSE	FALSE	GCST55771	0.000551512	0.0023	484598	blood_cell	0.001898	4.22e-08	530834	RBC distribution width (RDW)	BCX2_RDW	2	1	TRUE	5.65556e-05	1.90545e-05	1.38285	5.66557e-05	30.0764
rs745571	C	T	C	T	0.010525	-0.000518696	0.512747	0.519915	FALSE	FALSE	FALSE	GCST55771	0.00054663	0.35	484598	blood_cell	0.001919	4.24e-08	487147	platelet count (PLT count)	BCX2_PLT	2	1	TRUE	5.54128e-05	1.85805e-06	1.33938	6.17461e-05	30.0811
rs11014291	C	T	C	T	0.01141	-0.00105692	0.367856	0.359074	FALSE	FALSE	FALSE	GCST55771	0.000571563	0.064	484598	blood_cell	0.00208	4.24e-08	487451	mean corpuscular hemoglobin (MCH)C	BCX2_MCHC	2	1	TRUE	6.12138e-05	7.05624e-06	1.45221	6.17289e-05	30.0916
rs616154	T	C	T	C	-0.010374	-0.000375375	0.514528	0.517037	FALSE	FALSE	FALSE	GCST55771	0.000546286	0.49	484598	blood_cell	0.001891	4.19e-08	524919	lymphocyte count (Lympho)	BCX2_LYM	2	1	TRUE	5.73311e-05	9.74339e-07	1.37005	5.73316e-05	30.096
rs2923416	G	A	G	A	0.011252	-2.5897e-05	0.609864	0.616825	FALSE	FALSE	FALSE	GCST55771	0.000563042	0.98	484598	blood_cell	0.002051	4.21e-08	475806	neutrophil count (Neutro)	BCX2_NEU	2	1	TRUE	5.79557e-05	4.36554e-09	1.41475	6.32518e-05	30.0973
rs111883829	T	C	T	C	-0.021998	-0.00170495	0.062919	0.064018	FALSE	FALSE	FALSE	GCST55771	0.00111819	0.13	484598	blood_cell	0.004009	4.2e-08	497133	RBC distribution width (RDW)	BCX2_RDW	2	1	TRUE	5.66167e-05	4.79745e-06	2.82665	6.05616e-05	30.1089
rs251489	T	C	T	C	0.010454	-0.000528413	0.588051	0.593432	FALSE	FALSE	FALSE	GCST55771	0.000558662	0.35	484598	blood_cell	0.001905	4.16e-08	519114	monocyte count (Mono)	BCX2_MON	2	1	TRUE	5.77323e-05	1.84615e-06	1.37254	5.80081e-05	30.1145
rs7730275	G	A	G	A	0.010273	-0.000411936	0.523892	0.517388	FALSE	FALSE	FALSE	GCST55771	0.000551607	0.45	484598	blood_cell	0.001872	4.15e-08	561166	hematocrit (HCT)	BCX2_HCT	2	1	TRUE	5.3558e-05	1.15085e-06	1.40233	5.36624e-05	30.115
rs9662595	T	C	T	C	0.010197	0.000813358	0.506003	0.496005	FALSE	FALSE	FALSE	GCST55771	0.000551663	0.13	484598	blood_cell	0.001858	4.16e-08	563884	hemoglobin concentration (HGB)	BCX2_HGB	2	1	TRUE	5.34065e-05	4.48574e-06	1.39521	5.34124e-05	30.1199
rs2588323	G	C	G	C	-0.011208	-0.000457315	0.705078	0.710031	FALSE	TRUE	FALSE	GCST55771	0.000605873	0.45	484598	blood_cell	0.002042	4.13e-08	545198	red blood cell count (RBC count)	BCX2_RBC	2	1	TRUE	5.52541e-05	1.17568e-06	1.50776	5.52546e-05	30.1262
rs201979985	C	T	C	T	-0.02517	-0.00185835	0.056497	0.058803	FALSE	FALSE	FALSE	GCST55771	0.00116225	0.11	484598	blood_cell	0.004585	4.12e-08	440678	basophil count (Baso)	BCX2_BAS	2	1	TRUE	6.35745e-05	5.27562e-06	3.04369	6.83815e-05	30.1361
rs13075955	T	C	T	C	0.010443	-0.000305398	0.62275	0.620914	FALSE	FALSE	FALSE	GCST55771	0.000561425	0.59	484598	blood_cell	0.001902	4.06e-08	545200	red blood cell count (RBC count)	BCX2_RBC	2	1	TRUE	5.52903e-05	6.10617e-07	1.40439	5.52906e-05	30.146
rs2071980	C	A	C	A	-0.010822	-0.00130433	0.422757	0.427369	FALSE	FALSE	FALSE	GCST55771	0.000551913	0.017	484598	blood_cell	0.001971	4.09e-08	472659	platelet count (PLT count)	BCX2_PLT	2	1	TRUE	5.55339e-05	1.15252e-05	1.35507	6.37776e-05	30.1468
rs263423	G	A	G	A	-0.012822	0.000515242	0.801303	0.800519	FALSE	FALSE	FALSE	GCST55771	0.000687493	0.45	484598	blood_cell	0.002335	4.11e-08	559702	hemoglobin concentration (HGB)	BCX2_HGB	2	1	TRUE	5.34661e-05	1.15906e-06	1.74689	5.38715e-05	30.1535
rs12960498	A	T	A	T	0.028709	-0.00063515	0.039824	0.040828	FALSE	TRUE	FALSE	GCST55771	0.00145373	0.67	484598	blood_cell	0.005228	4.09e-08	486433	monocyte count (Mono)	BCX2_MON	2	1	TRUE	5.78108e-05	3.93917e-07	3.64626	6.19893e-05	30.1554
rs12597723	T	C	T	C	-0.010143	0.000351661	0.508495	0.507753	FALSE	FALSE	FALSE	GCST55771	0.000551634	0.52	484598	blood_cell	0.001847	4.06e-08	542822	platelet count (PLT count)	BCX2_PLT	2	1	TRUE	5.5554e-05	8.38622e-07	1.3608	5.55545e-05	30.1578
rs12436501	T	C	T	C	-0.010599	4.91927e-05	0.413384	0.412066	FALSE	FALSE	FALSE	GCST55771	0.000555296	0.92	484598	blood_cell	0.00193	4.09e-08	490294	mean corpuscular volume (MCV)	BCX2_MCV	2	1	TRUE	5.54233e-05	1.61947e-08	1.35141	6.15083e-05	30.1589
rs11144249	A	G	A	G	0.011649	-0.000406111	0.398833	0.395454	FALSE	FALSE	FALSE	GCST55771	0.000558516	0.47	484598	blood_cell	0.002121	4.04e-08	459129	basophil count (Baso)	BCX2_BAS	2	1	TRUE	6.36342e-05	1.09103e-06	1.43717	6.56953e-05	30.1645
rs2276074	C	G	C	G	-0.026168	0.00128856	0.043094	0.051741	FALSE	TRUE	FALSE	GCST55771	0.00126414	0.31	484598	blood_cell	0.004764	4.04e-08	519284	neutrophil count (Neutro)	BCX2_NEU	2	1	TRUE	5.80986e-05	2.14407e-06	3.433	5.80991e-05	30.1715
rs11974139	C	T	C	T	-0.011354	0.000111913	0.284737	0.285282	FALSE	FALSE	FALSE	GCST55771	0.000607364	0.85	484598	blood_cell	0.002067	4.05e-08	561298	total white blood cell count (WBC count)	BCX2_WBC	2	1	TRUE	5.36625e-05	7.00621e-08	1.54859	5.37529e-05	30.1729
rs17105872	A	G	A	G	-0.012628	-0.00103532	0.200796	0.202445	FALSE	FALSE	FALSE	GCST55771	0.000681468	0.13	484598	blood_cell	0.002298	4.02e-08	539667	platelet count (PLT count)	BCX2_PLT	2	1	TRUE	5.56269e-05	4.76295e-06	1.68816	5.59526e-05	30.1974
rs76743559	G	A	G	A	-0.030312	0.00163149	0.029404	0.02873	FALSE	FALSE	FALSE	GCST55771	0.00167089	0.34	484598	blood_cell	0.005516	3.98e-08	541887	platelet count (PLT count)	BCX2_PLT	2	1	TRUE	5.56284e-05	1.9674e-06	4.06049	5.57249e-05	30.1982
rs6740110	G	C	G	C	-0.012848	0.000470262	0.192342	0.193164	FALSE	TRUE	FALSE	GCST55771	0.000693433	0.5	484598	blood_cell	0.002338	4.01e-08	545201	red blood cell count (RBC count)	BCX2_RBC	2	1	TRUE	5.53862e-05	9.49053e-07	1.72633	5.53864e-05	30.1983
rs3857286	T	C	T	C	-0.012282	5.22449e-05	0.695123	0.699075	FALSE	FALSE	FALSE	GCST55771	0.000597519	0.92	484598	blood_cell	0.002235	3.97e-08	472908	basophil count (Baso)	BCX2_BAS	2	1	TRUE	6.37057e-05	1.57763e-08	1.53697	6.38529e-05	30.1983
rs12978850	T	C	T	C	-0.013806	-0.00151064	0.193924	0.188946	FALSE	FALSE	FALSE	GCST55771	0.000699156	0.029	484598	blood_cell	0.002512	3.99e-08	474235	eosinophil count (Eosin)	BCX2_EOS	2	1	TRUE	6.36906e-05	9.63363e-06	1.72988	6.36908e-05	30.2062
rs12045658	C	T	C	T	0.011899	-0.000156991	0.23541	0.23292	FALSE	FALSE	FALSE	GCST55771	0.00064746	0.81	484598	blood_cell	0.002165	3.98e-08	563943	hemoglobin concentration (HGB)	BCX2_HGB	2	1	TRUE	5.35607e-05	1.21323e-07	1.62583	5.35609e-05	30.2068
rs1471816	A	G	A	G	0.010911	0.00155608	0.503325	0.511509	FALSE	FALSE	FALSE	GCST55771	0.000548784	0.0046	484598	blood_cell	0.001985	3.94e-08	474233	eosinophil count (Eosin)	BCX2_EOS	2	1	TRUE	6.3707e-05	1.65911e-05	1.36696	6.37075e-05	30.214
rs1031091	G	A	G	A	-0.010933	0.000395253	0.336191	0.334873	FALSE	FALSE	FALSE	GCST55771	0.000579306	0.5	484598	blood_cell	0.001989	3.93e-08	519575	monocyte count (Mono)	BCX2_MON	2	1	TRUE	5.79233e-05	9.60625e-07	1.4337	5.81483e-05	30.2141
rs3755652	T	C	T	C	-0.010499	0.000431522	0.26635	0.261276	FALSE	FALSE	FALSE	GCST55771	0.000621613	0.48	484598	blood_cell	0.00191	3.99e-08	523520	lymphocyte count (Lympho)	BCX2_LYM	2	1	TRUE	5.75586e-05	9.94456e-07	1.38197	5.77128e-05	30.2155
rs6850761	A	C	A	C	0.011363	-0.000629919	0.694533	0.682528	FALSE	FALSE	FALSE	GCST55771	0.000599057	0.3	484598	blood_cell	0.002066	3.89e-08	531774	RBC distribution width (RDW)	BCX2_RDW	2	1	TRUE	5.6882e-05	2.28167e-06	1.50659	5.6882e-05	30.25
rs7500559	A	G	A	G	0.010593	-0.000546015	0.583445	0.574819	FALSE	FALSE	FALSE	GCST55771	0.000563148	0.33	484598	blood_cell	0.001926	3.86e-08	561156	hematocrit (HCT)	BCX2_HCT	2	1	TRUE	5.37981e-05	1.93992e-06	1.44277	5.39039e-05	30.25
rs12627489	A	G	A	G	0.017139	-0.00117244	0.106785	0.107685	FALSE	FALSE	FALSE	GCST55771	0.000892043	0.19	484598	blood_cell	0.003116	3.88e-08	524918	lymphocyte count (Lympho)	BCX2_LYM	2	1	TRUE	5.76311e-05	3.56474e-06	2.25758	5.76317e-05	30.2535
rs7647352	G	A	G	A	-0.010387	0.000734814	0.602746	0.596746	FALSE	FALSE	FALSE	GCST55771	0.000560422	0.2	484598	blood_cell	0.001888	3.88e-08	543617	red blood cell count (RBC count)	BCX2_RBC	2	1	TRUE	5.55131e-05	3.54767e-06	1.39203	5.56751e-05	30.2675
rs35045014	A	C	A	C	-0.011383	0.000653704	0.455669	0.452658	FALSE	FALSE	FALSE	GCST55771	0.00055218	0.24	484598	blood_cell	0.002069	3.87e-08	473993	basophil count (Baso)	BCX2_BAS	2	1	TRUE	6.38539e-05	2.89214e-06	1.42445	6.3855e-05	30.2686
rs10814191	T	C	T	C	0.011216	0.000960899	0.713413	0.699478	FALSE	FALSE	FALSE	GCST55771	0.000606029	0.11	484598	blood_cell	0.002038	3.84e-08	562235	total white blood cell count (WBC count)	BCX2_WBC	2	1	TRUE	5.38669e-05	5.18784e-06	1.52814	5.38676e-05	30.2878
rs6856799	C	T	C	T	-0.011101	-1.47018e-05	0.315049	0.325991	FALSE	FALSE	FALSE	GCST55771	0.000587836	0.98	484598	blood_cell	0.002017	3.81e-08	521591	monocyte count (Mono)	BCX2_MON	2	1	TRUE	5.80706e-05	1.29077e-09	1.4567	5.80709e-05	30.2909
rs74344617	A	G	A	G	-0.013208	0.000185841	0.192087	0.187067	FALSE	FALSE	FALSE	GCST55771	0.000702294	0.81	484598	blood_cell	0.002399	3.79e-08	524921	lymphocyte count (Lympho)	BCX2_LYM	2	1	TRUE	5.77424e-05	1.44499e-07	1.73811	5.77426e-05	30.3119
rs10111737	T	C	T	C	-0.011331	-0.000601485	0.70531	0.702841	FALSE	FALSE	FALSE	GCST55771	0.000607528	0.32	484598	blood_cell	0.002058	3.75e-08	562258	hematocrit (HCT)	BCX2_HCT	2	1	TRUE	5.39122e-05	2.02272e-06	1.54317	5.39123e-05	30.3142
rs36074773	C	G	C	G	0.011711	0.00131525	0.306491	0.307083	FALSE	TRUE	FALSE	GCST55771	0.000595889	0.027	484598	blood_cell	0.002127	3.76e-08	497133	RBC distribution width (RDW)	BCX2_RDW	2	1	TRUE	5.70037e-05	1.00531e-05	1.4997	6.09755e-05	30.3147
rs11230923	C	G	C	G	0.012438	-0.000276796	0.776162	0.775397	FALSE	TRUE	FALSE	GCST55771	0.000657536	0.67	484598	blood_cell	0.002259	3.76e-08	531774	RBC distribution width (RDW)	BCX2_RDW	2	1	TRUE	5.70057e-05	3.65679e-07	1.64733	5.70057e-05	30.3158
rs672058	T	C	T	C	0.016436	0.000746329	0.881464	0.871064	FALSE	FALSE	FALSE	GCST55771	0.000828519	0.37	484598	blood_cell	0.002985	3.77e-08	517885	neutrophil count (Neutro)	BCX2_NEU	2	1	TRUE	5.8381e-05	1.67446e-06	2.14813	5.85392e-05	30.3182
rs1963097	A	T	A	T	-0.013265	-9.15659e-05	0.799015	0.789437	FALSE	TRUE	FALSE	GCST55771	0.000675916	0.9	484598	blood_cell	0.002409	3.74e-08	486822	mean corpuscular hemoglobin (MCH)	BCX2_MCH	2	1	TRUE	6.22794e-05	3.78706e-08	1.68082	6.22795e-05	30.3208
rs61798836	C	T	C	T	0.014532	-0.000844944	0.17025	0.168096	FALSE	FALSE	FALSE	GCST55771	0.000733277	0.25	484598	blood_cell	0.002639	3.75e-08	474235	eosinophil count (Eosin)	BCX2_EOS	2	1	TRUE	6.39368e-05	2.73993e-06	1.81734	6.3937e-05	30.323
rs10876168	C	T	C	T	0.010574	0.000544892	0.591148	0.598686	FALSE	FALSE	FALSE	GCST55771	0.000558845	0.32	484598	blood_cell	0.00192	3.76e-08	529038	RBC distribution width (RDW)	BCX2_RDW	2	1	TRUE	5.7033e-05	1.96181e-06	1.39651	5.73279e-05	30.3303
rs7582215	G	A	G	A	-0.010955	-0.000589133	0.633309	0.63154	FALSE	FALSE	FALSE	GCST55771	0.000567194	0.3	484598	blood_cell	0.001989	3.73e-08	458200	mean platelet volume (MPV)	BCX2_MPV	2	1	TRUE	6.58095e-05	2.22629e-06	1.34636	6.62023e-05	30.3358
rs117751270	C	T	C	T	-0.038181	0.000591837	0.98086	0.981414	FALSE	FALSE	FALSE	GCST55771	0.00201851	0.77	484598	blood_cell	0.006932	3.72e-08	531774	RBC distribution width (RDW)	BCX2_RDW	2	1	TRUE	5.70463e-05	1.77404e-07	5.05501	5.70463e-05	30.3373
rs3756374	T	G	T	G	0.016911	-0.000576376	0.119107	0.127941	FALSE	FALSE	FALSE	GCST55771	0.000824886	0.49	484598	blood_cell	0.00307	3.71e-08	472837	eosinophil count (Eosin)	BCX2_EOS	2	1	TRUE	6.39794e-05	1.0075e-06	2.11103	6.41689e-05	30.3432
rs17442339	T	C	T	C	-0.010918	0.00017855	0.394083	0.391782	FALSE	FALSE	FALSE	GCST55771	0.000561466	0.74	484598	blood_cell	0.001982	3.72e-08	502135	total white blood cell count (WBC count)	BCX2_WBC	2	1	TRUE	5.39676e-05	2.08686e-07	1.40447	6.04274e-05	30.3444
rs56038322	A	G	A	G	0.011503	0.00113952	0.311216	0.308292	FALSE	FALSE	FALSE	GCST55771	0.000595144	0.056	484598	blood_cell	0.002088	3.69e-08	486822	mean corpuscular hemoglobin (MCH)	BCX2_MCH	2	1	TRUE	6.23397e-05	7.56513e-06	1.45685	6.23399e-05	30.3502
rs150057262	G	C	G	C	0.053246	-0.00112489	0.012131	0.01169	FALSE	TRUE	FALSE	GCST55771	0.0027233	0.67	484598	blood_cell	0.009664	3.68e-08	506608	hemoglobin concentration (HGB)	BCX2_HGB	2	1	TRUE	5.38271e-05	3.52086e-07	6.87849	5.99189e-05	30.3571
rs56144802	A	G	A	G	-0.028465	-0.00163621	0.03981	0.038983	FALSE	FALSE	FALSE	GCST55771	0.0014529	0.26	484598	blood_cell	0.005166	3.67e-08	509181	hemoglobin concentration (HGB)	BCX2_HGB	2	1	TRUE	5.38337e-05	2.61713e-06	3.6863	5.96235e-05	30.3608
rs4672564	C	A	C	A	-0.010185	-0.00123839	0.500893	0.501447	FALSE	FALSE	FALSE	GCST55771	0.000549161	0.023	484598	blood_cell	0.001848	3.67e-08	558143	total white blood cell count (WBC count)	BCX2_WBC	2	1	TRUE	5.40222e-05	1.04938e-05	1.38062	5.4419e-05	30.3751
rs1807711	A	G	A	G	0.011289	-0.00154039	0.39473	0.387689	FALSE	FALSE	FALSE	GCST55771	0.000562168	0.0061	484598	blood_cell	0.002048	3.65e-08	489461	mean corpuscular hemoglobin (MCH)C	BCX2_MCHC	2	1	TRUE	6.18096e-05	1.54933e-05	1.43281	6.20737e-05	30.3844
rs6975957	T	C	T	C	-0.015446	-5.11192e-05	0.814244	0.814799	FALSE	FALSE	FALSE	GCST55771	0.000743315	0.95	484598	blood_cell	0.002802	3.61e-08	471584	basophil count (Baso)	BCX2_BAS	2	1	TRUE	6.41048e-05	9.75983e-09	1.92419	6.44333e-05	30.3876
rs3809316	A	G	A	G	0.011207	-0.000278192	0.538869	0.533406	FALSE	FALSE	FALSE	GCST55771	0.00055469	0.63	484598	blood_cell	0.002033	3.62e-08	490467	mean corpuscular hemoglobin (MCH)C	BCX2_MCHC	2	1	TRUE	6.18171e-05	5.19049e-07	1.42378	6.1954e-05	30.3881
rs4871499	T	G	T	G	-0.01075	-0.000310611	0.56617	0.572925	FALSE	FALSE	FALSE	GCST55771	0.000554968	0.57	484598	blood_cell	0.00195	3.62e-08	459879	mean platelet volume (MPV)	BCX2_MPV	2	1	TRUE	6.59297e-05	6.46424e-07	1.32238	6.60811e-05	30.3912
rs3016587	C	A	C	A	0.012014	0.000462665	0.738199	0.73892	FALSE	FALSE	FALSE	GCST55771	0.000621664	0.45	484598	blood_cell	0.002179	3.59e-08	460935	mean platelet volume (MPV)	BCX2_MPV	2	1	TRUE	6.59469e-05	1.14299e-06	1.47937	6.59469e-05	30.3991
rs7658676	T	C	T	C	0.011122	0.000184465	0.353026	0.347087	FALSE	FALSE	FALSE	GCST55771	0.00057595	0.74	484598	blood_cell	0.002017	3.58e-08	516807	neutrophil count (Neutro)	BCX2_NEU	2	1	TRUE	5.85493e-05	2.11679e-07	1.45001	5.88304e-05	30.4056
rs17276513	A	T	A	T	0.011056	-0.000332802	0.531692	0.524605	FALSE	TRUE	TRUE	GCST55771	0.000548937	0.55	484598	blood_cell	0.002005	3.57e-08	488391	mean corpuscular hemoglobin (MCH)C	BCX2_MCHC	2	1	FALSE	6.18546e-05	7.58484e-07	1.40119	6.2255e-05	30.4066
rs61850659	A	T	A	T	-0.016973	-0.000667862	0.116908	0.117181	FALSE	TRUE	FALSE	GCST55771	0.000853881	0.44	484598	blood_cell	0.003078	3.59e-08	487782	neutrophil count (Neutro)	BCX2_NEU	2	1	TRUE	5.85528e-05	1.2624e-06	2.14972	6.23346e-05	30.4074
rs9403215	T	G	T	G	-0.010534	0.00149158	0.364844	0.360133	FALSE	FALSE	FALSE	GCST55771	0.000570322	0.0089	484598	blood_cell	0.00191	3.57e-08	544258	red blood cell count (RBC count)	BCX2_RBC	2	1	TRUE	5.57878e-05	1.41145e-05	1.40908	5.58846e-05	30.4172
rs57871178	C	T	C	T	-0.013314	0.00149984	0.17625	0.176703	FALSE	FALSE	FALSE	GCST55771	0.000717825	0.036	484598	blood_cell	0.002414	3.55e-08	562237	total white blood cell count (WBC count)	BCX2_WBC	2	1	TRUE	5.40999e-05	9.00884e-06	1.81008	5.41005e-05	30.4188
rs1892548	T	C	T	C	0.011285	-0.000375237	0.343485	0.349979	FALSE	FALSE	FALSE	GCST55771	0.000576653	0.52	484598	blood_cell	0.002046	3.54e-08	459996	mean platelet volume (MPV)	BCX2_MPV	2	1	TRUE	6.59972e-05	8.7378e-07	1.38766	6.61319e-05	30.4223
rs6744787	C	T	C	T	0.012852	-0.000104319	0.206028	0.206291	FALSE	FALSE	FALSE	GCST55771	0.000673701	0.88	484598	blood_cell	0.00233	3.57e-08	529038	RBC distribution width (RDW)	BCX2_RDW	2	1	TRUE	5.7211e-05	4.94781e-08	1.69473	5.75068e-05	30.4249
rs7300806	G	A	G	A	0.013223	0.000481024	0.754655	0.763744	FALSE	FALSE	FALSE	GCST55771	0.000653656	0.46	484598	blood_cell	0.002397	3.53e-08	446209	eosinophil count (Eosin)	BCX2_EOS	2	1	TRUE	6.41656e-05	1.11752e-06	1.60117	6.81958e-05	30.4315
rs61027285	G	A	G	A	0.014185	-0.000932417	0.173408	0.185317	FALSE	FALSE	FALSE	GCST55771	0.000713213	0.19	484598	blood_cell	0.002571	3.55e-08	487592	red blood cell count (RBC count)	BCX2_RBC	2	1	TRUE	5.58308e-05	3.52696e-06	1.79527	6.2427e-05	30.4407
rs17138703	G	A	G	A	-0.01237	0.00129981	0.21207	0.215106	FALSE	FALSE	FALSE	GCST55771	0.000664101	0.049	484598	blood_cell	0.002242	3.53e-08	562242	total white blood cell count (WBC count)	BCX2_WBC	2	1	TRUE	5.41405e-05	7.90512e-06	1.68111	5.41406e-05	30.4416
rs41318031	T	C	T	C	0.023511	-0.000523418	0.050898	0.049704	FALSE	FALSE	FALSE	GCST55771	0.00125713	0.68	484598	blood_cell	0.004261	3.53e-08	521593	monocyte count (Mono)	BCX2_MON	2	1	TRUE	5.83664e-05	3.57731e-07	3.07735	5.83665e-05	30.4452
rs13038779	A	G	A	G	-0.01101	0.000922173	0.315447	0.309916	FALSE	FALSE	FALSE	GCST55771	0.00059416	0.12	484598	blood_cell	0.001995	3.51e-08	559844	hemoglobin concentration (HGB)	BCX2_HGB	2	1	TRUE	5.40044e-05	4.97091e-06	1.49271	5.44001e-05	30.4571
rs77389	T	A	T	A	0.010688	8.63062e-05	0.397794	0.406042	FALSE	TRUE	FALSE	GCST55771	0.000565443	0.88	484598	blood_cell	0.001936	3.46e-08	562236	total white blood cell count (WBC count)	BCX2_WBC	2	1	TRUE	5.42046e-05	4.80758e-08	1.45166	5.42053e-05	30.4777
rs34290737	G	C	G	C	0.010154	-0.000181674	0.512046	0.511757	FALSE	TRUE	TRUE	GCST55771	0.000546039	0.75	484598	blood_cell	0.001839	3.45e-08	544118	mean corpuscular volume (MCV)	BCX2_MCV	2	1	FALSE	5.60258e-05	2.28433e-07	1.35653	5.60267e-05	30.4867
rs62054236	A	G	A	G	-0.02514	-0.000155753	0.047542	0.04628	FALSE	FALSE	FALSE	GCST55771	0.00130685	0.91	484598	blood_cell	0.004553	3.45e-08	486820	mean corpuscular hemoglobin (MCH)	BCX2_MCH	2	1	TRUE	6.26237e-05	2.93117e-08	3.17674	6.26241e-05	30.4884
rs525106	T	C	T	C	0.010182	-0.000179402	0.489922	0.473999	FALSE	FALSE	FALSE	GCST55771	0.000552025	0.75	484598	blood_cell	0.001844	3.46e-08	545199	red blood cell count (RBC count)	BCX2_RBC	2	1	TRUE	5.59195e-05	2.1795e-07	1.36157	5.59199e-05	30.4891
rs2714493	C	T	C	T	-0.01131	-0.000725987	0.394055	0.400583	FALSE	FALSE	FALSE	GCST55771	0.000558191	0.19	484598	blood_cell	0.002048	3.41e-08	487450	mean corpuscular hemoglobin (MCH)C	BCX2_MCHC	2	1	TRUE	6.20397e-05	3.49069e-06	1.42986	6.25619e-05	30.4976
rs10174238	A	G	A	G	0.013265	0.00112261	0.765591	0.760946	FALSE	FALSE	FALSE	GCST55771	0.000659754	0.087	484598	blood_cell	0.002402	3.41e-08	472144	eosinophil count (Eosin)	BCX2_EOS	2	1	TRUE	6.43053e-05	5.97463e-06	1.65048	6.45904e-05	30.4978
rs7519043	T	C	T	C	0.0112	0.000560486	0.570966	0.561131	FALSE	FALSE	FALSE	GCST55771	0.0005562	0.32	484598	blood_cell	0.002028	3.42e-08	490605	mean corpuscular hemoglobin (MCH)C	BCX2_MCHC	2	1	TRUE	6.20447e-05	2.0955e-06	1.42048	6.21646e-05	30.5
rs56398417	T	C	T	C	0.010887	-0.0014897	0.308382	0.304376	FALSE	FALSE	FALSE	GCST55771	0.000594389	0.013	484598	blood_cell	0.001971	3.42e-08	542824	platelet count (PLT count)	BCX2_PLT	2	1	TRUE	5.62029e-05	1.2962e-05	1.45217	5.62032e-05	30.5101
rs7893800	A	G	A	G	0.010749	-0.000459777	0.389841	0.396531	FALSE	FALSE	FALSE	GCST55771	0.000560733	0.41	484598	blood_cell	0.001946	3.43e-08	524912	lymphocyte count (Lympho)	BCX2_LYM	2	1	TRUE	5.81208e-05	1.3874e-06	1.40989	5.8122e-05	30.5106
rs7358606	A	G	A	G	0.012224	-0.00119503	0.734871	0.730872	FALSE	FALSE	FALSE	GCST55771	0.000619814	0.052	484598	blood_cell	0.002213	3.39e-08	501099	hematocrit (HCT)	BCX2_HCT	2	1	TRUE	5.42632e-05	7.67099e-06	1.56655	6.08857e-05	30.5115
rs162000	A	C	A	C	-0.010639	0.000452574	0.595512	0.588718	FALSE	FALSE	FALSE	GCST55771	0.000568135	0.43	484598	blood_cell	0.001926	3.39e-08	542536	red blood cell count (RBC count)	BCX2_RBC	2	1	TRUE	5.59639e-05	1.30947e-06	1.41863	5.6239e-05	30.5133
rs7668604	C	A	C	A	0.014213	0.000700336	0.171612	0.178618	FALSE	FALSE	FALSE	GCST55771	0.00072258	0.33	484598	blood_cell	0.002573	3.4e-08	501131	total white blood cell count (WBC count)	BCX2_WBC	2	1	TRUE	5.42683e-05	1.93848e-06	1.82144	6.08858e-05	30.5135
rs919217	C	T	C	T	-0.014617	-0.00014119	0.148898	0.145678	FALSE	FALSE	FALSE	GCST55771	0.000776915	0.85	484598	blood_cell	0.002646	3.38e-08	520638	monocyte count (Mono)	BCX2_MON	2	1	TRUE	5.85033e-05	6.81524e-08	1.90923	5.86107e-05	30.5166
rs73137144	G	A	G	A	0.013115	0.00125306	0.189556	0.188356	FALSE	FALSE	FALSE	GCST55771	0.000698093	0.073	484598	blood_cell	0.002374	3.4e-08	563898	hemoglobin concentration (HGB)	BCX2_HGB	2	1	TRUE	5.41148e-05	6.64867e-06	1.78271	5.41194e-05	30.5193
rs72731326	A	C	A	C	-0.029065	-0.00322598	0.036133	0.034489	FALSE	FALSE	FALSE	GCST55771	0.00151698	0.034	484598	blood_cell	0.005261	3.38e-08	486821	mean corpuscular hemoglobin (MCH)	BCX2_MCH	2	1	TRUE	6.26913e-05	9.33211e-06	3.67073	6.26916e-05	30.5214
rs72828251	G	T	G	T	0.011055	-1.45897e-06	0.407325	0.40092	FALSE	FALSE	FALSE	GCST55771	0.000572083	0.99	484598	blood_cell	0.002001	3.35e-08	500987	red blood cell count (RBC count)	BCX2_RBC	2	1	TRUE	5.59812e-05	1.34213e-11	1.41632	6.09217e-05	30.5227
rs1367153	A	G	A	G	-0.011359	0.000262263	0.707555	0.693717	FALSE	FALSE	FALSE	GCST55771	0.000600804	0.67	484598	blood_cell	0.002056	3.39e-08	520649	monocyte count (Mono)	BCX2_MON	2	1	TRUE	5.85164e-05	3.93214e-07	1.48353	5.86226e-05	30.5235
rs13065446	T	C	T	C	0.010884	0.00010139	0.676193	0.676378	FALSE	FALSE	FALSE	GCST55771	0.000584993	0.87	484598	blood_cell	0.00197	3.39e-08	561125	hematocrit (HCT)	BCX2_HCT	2	1	TRUE	5.42858e-05	6.19882e-08	1.47569	5.43955e-05	30.5242
rs71556737	A	G	A	G	0.011918	-0.000145104	0.288098	0.28616	FALSE	FALSE	FALSE	GCST55771	0.000609222	0.82	484598	blood_cell	0.002157	3.36e-08	497133	RBC distribution width (RDW)	BCX2_RDW	2	1	TRUE	5.74058e-05	1.17065e-07	1.52085	6.14057e-05	30.5286
rs847817	G	A	G	A	-0.025483	0.00206888	0.950399	0.948793	FALSE	FALSE	FALSE	GCST55771	0.00124217	0.098	484598	blood_cell	0.004612	3.36e-08	491553	mean corpuscular hemoglobin (MCH)C	BCX2_MCHC	2	1	TRUE	6.21051e-05	5.72435e-06	3.23351	6.21051e-05	30.5297
rs17631471	A	T	A	T	0.010703	-0.00110927	0.336793	0.332567	FALSE	TRUE	FALSE	GCST55771	0.000582244	0.057	484598	blood_cell	0.001937	3.38e-08	539666	platelet count (PLT count)	BCX2_PLT	2	1	TRUE	5.62429e-05	7.48999e-06	1.42296	5.65723e-05	30.5318
rs4915310	A	G	A	G	-0.02356	0.00051575	0.942348	0.939611	FALSE	FALSE	FALSE	GCST55771	0.00114748	0.65	484598	blood_cell	0.004263	3.34e-08	473298	eosinophil count (Eosin)	BCX2_EOS	2	1	TRUE	6.44018e-05	4.16877e-07	2.9328	6.45296e-05	30.5436
rs605701	T	A	T	A	-0.01067	-0.000193695	0.509885	0.517115	FALSE	TRUE	TRUE	GCST55771	0.000548127	0.72	484598	blood_cell	0.00193	3.32e-08	486821	mean corpuscular hemoglobin (MCH)	BCX2_MCH	2	1	FALSE	6.27795e-05	2.57688e-07	1.34661	6.27797e-05	30.5643
rs34499378	A	G	A	G	0.011141	0.0016244	0.329853	0.323755	FALSE	FALSE	FALSE	GCST55771	0.000586567	0.0057	484598	blood_cell	0.002015	3.27e-08	524919	lymphocyte count (Lympho)	BCX2_LYM	2	1	TRUE	5.82343e-05	1.58257e-05	1.45989	5.82348e-05	30.5702
rs7298820	T	A	T	A	-0.013224	0.00120895	0.205226	0.200904	FALSE	TRUE	FALSE	GCST55771	0.000685767	0.08	484598	blood_cell	0.002391	3.27e-08	519281	neutrophil count (Neutro)	BCX2_NEU	2	1	TRUE	5.89026e-05	6.41329e-06	1.72298	5.89034e-05	30.5891
rs11978071	T	A	T	A	-0.011134	-4.11739e-05	0.595219	0.592246	FALSE	TRUE	FALSE	GCST55771	0.000560811	0.95	484598	blood_cell	0.002013	3.25e-08	491279	neutrophil count (Neutro)	BCX2_NEU	2	1	TRUE	5.89091e-05	1.11232e-08	1.41094	6.22675e-05	30.5925
rs28852688	G	A	G	A	-0.010487	-0.000151222	0.378551	0.388217	FALSE	FALSE	FALSE	GCST55771	0.00056569	0.78	484598	blood_cell	0.001896	3.25e-08	562237	total white blood cell count (WBC count)	BCX2_WBC	2	1	TRUE	5.44101e-05	1.47466e-07	1.42167	5.44107e-05	30.5933
rs739842	C	T	C	T	-0.01138	-0.000176497	0.638916	0.642565	FALSE	FALSE	FALSE	GCST55771	0.00057805	0.78	484598	blood_cell	0.002057	3.24e-08	518346	neutrophil count (Neutro)	BCX2_NEU	2	1	TRUE	5.89364e-05	1.92382e-07	1.48096	5.90435e-05	30.6067
rs6542680	T	C	T	C	-0.013319	0.000510994	0.814546	0.813711	FALSE	FALSE	FALSE	GCST55771	0.000714364	0.48	484598	blood_cell	0.002407	3.2e-08	541740	platelet count (PLT count)	BCX2_PLT	2	1	TRUE	5.64036e-05	1.05587e-06	1.77162	5.65168e-05	30.619
rs1864167	A	G	A	G	0.01115	0.00016754	0.535227	0.526169	FALSE	FALSE	FALSE	GCST55771	0.00055187	0.77	484598	blood_cell	0.002015	3.2e-08	489967	mean corpuscular hemoglobin (MCH)C	BCX2_MCHC	2	1	TRUE	6.22879e-05	1.90188e-07	1.41045	6.24896e-05	30.6196
rs139386	C	T	C	T	-0.010925	0.000991471	0.445089	0.450058	FALSE	FALSE	FALSE	GCST55771	0.000550281	0.07	484598	blood_cell	0.001974	3.21e-08	519256	neutrophil count (Neutro)	BCX2_NEU	2	1	TRUE	5.89816e-05	6.69897e-06	1.42245	5.89852e-05	30.6301
rs114928910	A	G	A	G	-0.022902	0.00113088	0.066835	0.063941	FALSE	FALSE	FALSE	GCST55771	0.00115052	0.32	484598	blood_cell	0.004138	3.21e-08	491550	mean corpuscular hemoglobin (MCH)C	BCX2_MCHC	2	1	TRUE	6.23118e-05	1.99372e-06	2.90118	6.23122e-05	30.6313
rs4801581	C	T	C	T	-0.01059	-0.000222139	0.47346	0.466858	FALSE	FALSE	FALSE	GCST55771	0.000552688	0.7	484598	blood_cell	0.001913	3.15e-08	503272	mean corpuscular volume (MCV)	BCX2_MCV	2	1	TRUE	5.63169e-05	3.33357e-07	1.35711	6.08884e-05	30.6452
rs7931242	C	A	C	A	0.010203	0.000912408	0.435722	0.44275	FALSE	FALSE	FALSE	GCST55771	0.000549658	0.094	484598	blood_cell	0.001843	3.15e-08	542823	platelet count (PLT count)	BCX2_PLT	2	1	TRUE	5.64574e-05	5.68605e-06	1.35786	5.64578e-05	30.6482
rs6978000	T	A	T	A	0.013259	-0.000283723	0.209555	0.213617	FALSE	TRUE	FALSE	GCST55771	0.000670614	0.67	484598	blood_cell	0.002395	3.19e-08	519280	neutrophil count (Neutro)	BCX2_NEU	2	1	TRUE	5.90172e-05	3.69372e-07	1.72586	5.90181e-05	30.6486
rs577305	T	C	T	C	0.013248	0.000767381	0.770628	0.771846	FALSE	FALSE	FALSE	GCST55771	0.000652789	0.25	484598	blood_cell	0.002393	3.19e-08	486807	mean corpuscular hemoglobin (MCH)C	BCX2_MCHC	2	1	TRUE	6.23476e-05	2.85164e-06	1.66963	6.29554e-05	30.6489
rs6475476	G	A	G	A	0.010844	-0.000281887	0.373093	0.37295	FALSE	FALSE	FALSE	GCST55771	0.000565601	0.62	484598	blood_cell	0.001958	3.12e-08	523980	lymphocyte count (Lympho)	BCX2_LYM	2	1	TRUE	5.84298e-05	5.12566e-07	1.41733	5.85349e-05	30.6728
rs3815412	T	C	T	C	0.012237	-0.000676379	0.748975	0.746447	FALSE	FALSE	FALSE	GCST55771	0.000627514	0.27	484598	blood_cell	0.002209	3.12e-08	457410	mean platelet volume (MPV)	BCX2_MPV	2	1	TRUE	6.6572e-05	2.39747e-06	1.49399	6.7085e-05	30.6873
rs10206961	T	C	T	C	-0.01062	8.63789e-05	0.418223	0.425898	FALSE	FALSE	FALSE	GCST55771	0.000557625	0.88	484598	blood_cell	0.001917	3.1e-08	523518	lymphocyte count (Lympho)	BCX2_LYM	2	1	TRUE	5.84636e-05	4.95166e-08	1.38704	5.86205e-05	30.6906
rs2309426	G	T	G	T	-0.010673	-9.72657e-05	0.383681	0.387361	FALSE	FALSE	FALSE	GCST55771	0.000561466	0.87	484598	blood_cell	0.001926	3.05e-08	545578	hemoglobin concentration (HGB)	BCX2_HGB	2	1	TRUE	5.44504e-05	6.19288e-08	1.42261	5.62835e-05	30.7086
rs2485669	A	T	A	T	-0.021637	-0.00139286	0.066495	0.076862	FALSE	TRUE	FALSE	GCST55771	0.00108036	0.2	484598	blood_cell	0.003904	3.06e-08	515790	neutrophil count (Neutro)	BCX2_NEU	2	1	TRUE	5.91483e-05	3.43002e-06	2.8038	5.95494e-05	30.7167
rs464609	A	G	A	G	0.010683	0.000102365	0.544404	0.541018	FALSE	FALSE	FALSE	GCST55771	0.000548054	0.86	484598	blood_cell	0.001927	3.02e-08	517885	neutrophil count (Neutro)	BCX2_NEU	2	1	TRUE	5.91821e-05	7.19907e-08	1.38675	5.93425e-05	30.7343
rs111703587	C	T	C	T	-0.023856	0.00320237	0.04681	0.046237	FALSE	FALSE	FALSE	GCST55771	0.00130727	0.015	484598	blood_cell	0.004303	3.03e-08	543185	mean corpuscular volume (MCV)	BCX2_MCV	2	1	TRUE	5.64845e-05	1.2383e-05	3.17136	5.65825e-05	30.7364
rs12067025	T	A	T	A	0.014538	-7.09503e-06	0.176336	0.17258	FALSE	TRUE	FALSE	GCST55771	0.000721468	0.99	484598	blood_cell	0.002622	3.02e-08	489023	mean corpuscular hemoglobin (MCH)C	BCX2_MCHC	2	1	TRUE	6.25386e-05	1.9957e-10	1.83357	6.28621e-05	30.7428
rs7123132	G	A	G	A	0.010258	4.57282e-05	0.544498	0.543254	FALSE	FALSE	FALSE	GCST55771	0.000548366	0.94	484598	blood_cell	0.00185	2.99e-08	537935	platelet count (PLT count)	BCX2_PLT	2	1	TRUE	5.66366e-05	1.43498e-08	1.35686	5.71517e-05	30.7455
rs12756133	A	G	A	G	0.01289	5.59515e-05	0.203774	0.202445	FALSE	FALSE	FALSE	GCST55771	0.000680489	0.94	484598	blood_cell	0.002324	2.98e-08	519506	monocyte count (Mono)	BCX2_MON	2	1	TRUE	5.89762e-05	1.39509e-08	1.67506	5.92133e-05	30.7633
rs12615167	C	T	C	T	0.010667	-0.000325601	0.49813	0.499276	FALSE	FALSE	FALSE	GCST55771	0.000547675	0.56	484598	blood_cell	0.001923	2.96e-08	486820	mean corpuscular hemoglobin (MCH)	BCX2_MCH	2	1	TRUE	6.32018e-05	7.29366e-07	1.34172	6.32022e-05	30.7699
rs16985330	T	C	T	C	-0.015432	-0.00176612	0.128355	0.125969	FALSE	FALSE	FALSE	GCST55771	0.000825383	0.033	484598	blood_cell	0.002782	2.96e-08	543617	red blood cell count (RBC count)	BCX2_RBC	2	1	TRUE	5.64351e-05	9.44812e-06	2.05118	5.65997e-05	30.7702
rs1864199	C	A	C	A	0.011489	4.62678e-05	0.319505	0.320986	FALSE	FALSE	FALSE	GCST55771	0.00058921	0.93	484598	blood_cell	0.002071	2.95e-08	460935	mean platelet volume (MPV)	BCX2_MPV	2	1	TRUE	6.67632e-05	1.27244e-08	1.40605	6.67632e-05	30.7754
rs1902796	G	A	G	A	-0.011801	0.0010919	0.735738	0.740152	FALSE	FALSE	FALSE	GCST55771	0.000623103	0.078	484598	blood_cell	0.002127	2.97e-08	521593	monocyte count (Mono)	BCX2_MON	2	1	TRUE	5.90128e-05	6.3367e-06	1.53615	5.90129e-05	30.7824
rs188926797	T	A	T	A	-0.040542	0.000247253	0.018896	0.018016	FALSE	TRUE	FALSE	GCST55771	0.00212046	0.91	484598	blood_cell	0.007306	2.94e-08	487067	monocyte count (Mono)	BCX2_MON	2	1	TRUE	5.90329e-05	2.80571e-08	5.09887	6.32174e-05	30.7929
rs73078376	A	C	A	C	-0.025405	-0.00283918	0.055641	0.055446	FALSE	FALSE	FALSE	GCST55771	0.00121776	0.02	484598	blood_cell	0.004578	2.94e-08	473055	basophil count (Baso)	BCX2_BAS	2	1	TRUE	6.49653e-05	1.1217e-05	3.1487	6.50952e-05	30.7955
rs1239276	G	A	G	A	-0.010283	0.000592828	0.427813	0.427769	FALSE	FALSE	FALSE	GCST55771	0.000551647	0.29	484598	blood_cell	0.001853	2.94e-08	542823	platelet count (PLT count)	BCX2_PLT	2	1	TRUE	5.67289e-05	2.38316e-06	1.36523	5.67293e-05	30.7956
rs8030736	C	T	C	T	0.013609	0.000848287	0.170682	0.170684	FALSE	FALSE	FALSE	GCST55771	0.000729057	0.24	484598	blood_cell	0.002452	2.93e-08	562238	total white blood cell count (WBC count)	BCX2_WBC	2	1	TRUE	5.47854e-05	2.79371e-06	1.83857	5.47859e-05	30.8043
rs35500465	A	G	A	G	0.012749	-0.000285717	0.239061	0.239614	FALSE	FALSE	FALSE	GCST55771	0.000646202	0.66	484598	blood_cell	0.002297	2.94e-08	483136	platelet count (PLT count)	BCX2_PLT	2	1	TRUE	5.67474e-05	4.03418e-07	1.5966	6.3758e-05	30.8056
rs28723530	A	C	A	C	-0.015308	-0.000425344	0.134572	0.144158	FALSE	FALSE	FALSE	GCST55771	0.000787952	0.59	484598	blood_cell	0.002758	2.93e-08	521592	monocyte count (Mono)	BCX2_MON	2	1	TRUE	5.90598e-05	6.01314e-07	1.99186	5.906e-05	30.8069
rs78923942	T	C	T	C	-0.03683	-0.00115738	0.023753	0.023427	FALSE	FALSE	FALSE	GCST55771	0.00182102	0.53	484598	blood_cell	0.006635	2.91e-08	491551	mean corpuscular hemoglobin (MCH)C	BCX2_MCHC	2	1	TRUE	6.26795e-05	8.3357e-07	4.65184	6.26798e-05	30.8121
rs61918362	A	T	A	T	0.01244	-0.000162116	0.262888	0.257817	FALSE	TRUE	FALSE	GCST55771	0.000637056	0.8	484598	blood_cell	0.002241	2.9e-08	519286	neutrophil count (Neutro)	BCX2_NEU	2	1	TRUE	5.93369e-05	1.33634e-07	1.6149	5.93371e-05	30.8146
rs2522440	C	T	C	T	0.018925	0.000930012	0.911887	0.903339	FALSE	FALSE	FALSE	GCST55771	0.000958822	0.33	484598	blood_cell	0.003409	2.9e-08	519288	neutrophil count (Neutro)	BCX2_NEU	2	1	TRUE	5.93452e-05	1.94142e-06	2.45658	5.93452e-05	30.8189
rs9991248	G	A	G	A	-0.014558	-0.00019695	0.179701	0.176356	FALSE	FALSE	FALSE	GCST55771	0.000740768	0.8	484598	blood_cell	0.002622	2.89e-08	491815	lymphocyte count (Lympho)	BCX2_LYM	2	1	TRUE	5.87244e-05	1.45871e-07	1.8388	6.26774e-05	30.8275
rs11681706	G	T	G	T	-0.012184	0.000379695	0.768363	0.76506	FALSE	FALSE	FALSE	GCST55771	0.000649547	0.55	484598	blood_cell	0.002194	2.87e-08	545201	red blood cell count (RBC count)	BCX2_RBC	2	1	TRUE	5.65621e-05	7.05129e-07	1.62	5.65623e-05	30.8394
rs62106252	A	G	A	G	0.024695	-0.00246084	0.048595	0.047174	FALSE	FALSE	FALSE	GCST55771	0.00131641	0.061	484598	blood_cell	0.004446	2.85e-08	546655	hemoglobin concentration (HGB)	BCX2_HGB	2	1	TRUE	5.4704e-05	7.2111e-06	3.2872	5.64343e-05	30.8517
rs116114800	A	G	A	G	0.016927	-0.00104244	0.124487	0.122591	FALSE	FALSE	FALSE	GCST55771	0.000854059	0.22	484598	blood_cell	0.003047	2.83e-08	491279	neutrophil count (Neutro)	BCX2_NEU	2	1	TRUE	5.94268e-05	3.07429e-06	2.13568	6.28147e-05	30.8614
rs8078452	C	T	C	T	-0.012683	0.0010253	0.219221	0.224962	FALSE	FALSE	FALSE	GCST55771	0.000666718	0.12	484598	blood_cell	0.002283	2.85e-08	562238	total white blood cell count (WBC count)	BCX2_WBC	2	1	TRUE	5.48891e-05	4.88018e-06	1.71185	5.48896e-05	30.8626
rs13179413	T	C	T	C	0.01255	0.000647973	0.284209	0.281772	FALSE	FALSE	FALSE	GCST55771	0.000617368	0.29	484598	blood_cell	0.002259	2.83e-08	490611	mean corpuscular hemoglobin (MCH)C	BCX2_MCHC	2	1	TRUE	6.27855e-05	2.27324e-06	1.58229	6.2906e-05	30.8642
rs9950572	T	C	T	C	-0.010389	0.000552135	0.411709	0.411605	FALSE	FALSE	FALSE	GCST55771	0.000556799	0.33	484598	blood_cell	0.00187	2.85e-08	542811	platelet count (PLT count)	BCX2_PLT	2	1	TRUE	5.68565e-05	2.02914e-06	1.37774	5.68581e-05	30.8649
rs13139941	G	A	G	A	-0.01384	-0.00172788	0.802896	0.801254	FALSE	FALSE	FALSE	GCST55771	0.000682492	0.011	484598	blood_cell	0.002491	2.84e-08	473156	eosinophil count (Eosin)	BCX2_EOS	2	1	TRUE	6.50883e-05	1.32265e-05	1.71347	6.5237e-05	30.8692
rs112974886	C	T	C	T	0.026137	-0.000465428	0.03974	0.041664	FALSE	FALSE	FALSE	GCST55771	0.00136658	0.74	484598	blood_cell	0.004704	2.83e-08	563904	hemoglobin concentration (HGB)	BCX2_HGB	2	1	TRUE	5.47416e-05	2.39362e-07	3.5324	5.47456e-05	30.8729
rs116114800	A	G	A	G	0.016603	-0.00104244	0.124473	0.122591	FALSE	FALSE	FALSE	GCST55771	0.000854059	0.22	484598	blood_cell	0.002988	2.83e-08	504630	total white blood cell count (WBC count)	BCX2_WBC	2	1	TRUE	5.49118e-05	3.07429e-06	2.12259	6.11806e-05	30.8754
rs12619743	C	T	C	T	-0.010256	0.000431432	0.519725	0.523352	FALSE	FALSE	FALSE	GCST55771	0.000547317	0.43	484598	blood_cell	0.001845	2.8e-08	541088	red blood cell count (RBC count)	BCX2_RBC	2	1	TRUE	5.66738e-05	1.28223e-06	1.35716	5.71047e-05	30.9003
rs111979456	A	G	A	G	0.012463	-0.000574392	0.25645	0.264924	FALSE	FALSE	FALSE	GCST55771	0.000626467	0.36	484598	blood_cell	0.002242	2.76e-08	501099	hematocrit (HCT)	BCX2_HCT	2	1	TRUE	5.4956e-05	1.73476e-06	1.58707	6.16631e-05	30.9011
rs342313	A	C	A	C	0.013792	-0.000434545	0.164991	0.176633	FALSE	FALSE	FALSE	GCST55771	0.000722456	0.55	484598	blood_cell	0.002481	2.78e-08	562258	hematocrit (HCT)	BCX2_HCT	2	1	TRUE	5.49594e-05	7.46563e-07	1.86035	5.49595e-05	30.903
rs1170423	C	G	C	G	-0.011014	0.000343931	0.592376	0.587631	FALSE	TRUE	FALSE	GCST55771	0.000562007	0.54	484598	blood_cell	0.001981	2.77e-08	482976	platelet count (PLT count)	BCX2_PLT	2	1	TRUE	5.69425e-05	7.72821e-07	1.37673	6.39985e-05	30.9116
rs6783477	T	A	T	A	-0.011682	-9.0372e-05	0.351031	0.349253	FALSE	TRUE	FALSE	GCST55771	0.000584536	0.89	484598	blood_cell	0.002101	2.78e-08	487782	neutrophil count (Neutro)	BCX2_NEU	2	1	TRUE	5.95319e-05	4.93248e-08	1.46737	6.33769e-05	30.9159
rs36012880	C	T	C	T	0.010383	0.000212094	0.474338	0.465467	FALSE	FALSE	FALSE	GCST55771	0.000550954	0.69	484598	blood_cell	0.001867	2.75e-08	544254	red blood cell count (RBC count)	BCX2_RBC	2	1	TRUE	5.67252e-05	3.05806e-07	1.37735	5.68241e-05	30.9284
rs11688303	T	C	T	C	0.01644	-0.000804619	0.119835	0.11945	FALSE	FALSE	FALSE	GCST55771	0.000841601	0.34	484598	blood_cell	0.002956	2.74e-08	523982	lymphocyte count (Lympho)	BCX2_LYM	2	1	TRUE	5.89217e-05	1.8862e-06	2.13975	5.90275e-05	30.9311
rs605701	T	A	T	A	-0.010117	-0.000193695	0.510557	0.517115	FALSE	TRUE	TRUE	GCST55771	0.000548127	0.72	484598	blood_cell	0.001819	2.73e-08	544125	mean corpuscular volume (MCV)	BCX2_MCV	2	1	FALSE	5.68479e-05	2.57688e-07	1.34178	5.68481e-05	30.9341
rs3730590	T	C	T	C	0.010744	-0.00122879	0.40273	0.393818	FALSE	FALSE	FALSE	GCST55771	0.000560655	0.028	484598	blood_cell	0.001931	2.69e-08	523981	lymphocyte count (Lympho)	BCX2_LYM	2	1	TRUE	5.89723e-05	9.91242e-06	1.39778	5.90783e-05	30.9576
rs9573092	G	A	G	A	-0.01094	-0.000268529	0.349211	0.352715	FALSE	FALSE	FALSE	GCST55771	0.000574304	0.65	484598	blood_cell	0.001966	2.7e-08	520652	monocyte count (Mono)	BCX2_MON	2	1	TRUE	5.93623e-05	4.51148e-07	1.41859	5.94697e-05	30.9648
rs13189073	A	G	A	G	-0.018071	-0.00128716	0.114744	0.111969	FALSE	FALSE	FALSE	GCST55771	0.000870066	0.14	484598	blood_cell	0.003247	2.67e-08	444303	neutrophil count (Neutro)	BCX2_NEU	2	1	TRUE	5.96441e-05	4.51626e-06	2.16432	6.97095e-05	30.9742
rs4853579	A	G	A	G	-0.010336	-0.000163461	0.581205	0.575838	FALSE	FALSE	FALSE	GCST55771	0.000552986	0.77	484598	blood_cell	0.001857	2.68e-08	538728	platelet count (PLT count)	BCX2_PLT	2	1	TRUE	5.70685e-05	1.8031e-07	1.363	5.75027e-05	30.98
rs3012415	T	C	T	C	0.014327	0.00172318	0.822853	0.819722	FALSE	FALSE	FALSE	GCST55771	0.000709879	0.015	484598	blood_cell	0.002574	2.65e-08	481443	lymphocyte count (Lympho)	BCX2_LYM	2	1	TRUE	5.90166e-05	1.21593e-05	1.786	6.43461e-05	30.9809
rs73562877	A	G	A	G	-0.01922	-0.002714	0.074966	0.081678	FALSE	FALSE	FALSE	GCST55771	0.00100393	0.0068	484598	blood_cell	0.003453	2.67e-08	540626	mean corpuscular volume (MCV)	BCX2_MCV	2	1	TRUE	5.69364e-05	1.50809e-05	2.5389	5.73051e-05	30.9823
rs7969559	G	A	G	A	0.011412	-0.0022819	0.717422	0.721355	FALSE	FALSE	FALSE	GCST55771	0.000608741	0.00018	484598	blood_cell	0.00205	2.66e-08	560786	hemoglobin concentration (HGB)	BCX2_HGB	2	1	TRUE	5.49485e-05	2.89958e-05	1.53516	5.52581e-05	30.9896
rs1619101	C	A	C	A	0.014837	-0.0003013	0.140282	0.145908	FALSE	FALSE	FALSE	GCST55771	0.000781423	0.7	484598	blood_cell	0.002665	2.66e-08	545202	red blood cell count (RBC count)	BCX2_RBC	2	1	TRUE	5.68482e-05	3.06793e-07	1.96778	5.68483e-05	30.9954
rs2298989	C	T	C	T	-0.011597	-0.00030347	0.425369	0.43672	FALSE	FALSE	FALSE	GCST55771	0.000557086	0.58	484598	blood_cell	0.002083	2.65e-08	472599	basophil count (Baso)	BCX2_BAS	2	1	TRUE	6.53893e-05	6.1236e-07	1.43198	6.55833e-05	30.9965
rs10205474	A	C	A	C	-0.012945	0.0001188	0.201408	0.199123	FALSE	FALSE	FALSE	GCST55771	0.000695628	0.86	484598	blood_cell	0.002325	2.65e-08	558130	total white blood cell count (WBC count)	BCX2_WBC	2	1	TRUE	5.5133e-05	6.01865e-08	1.73696	5.55393e-05	30.9998
rs175714	C	T	C	T	0.010451	0.000430255	0.577258	0.574473	FALSE	FALSE	FALSE	GCST55771	0.000554861	0.43	484598	blood_cell	0.001877	2.64e-08	560513	total white blood cell count (WBC count)	BCX2_WBC	2	1	TRUE	5.51367e-05	1.2408e-06	1.40526	5.53069e-05	31.0018
rs35108724	A	G	A	G	-0.022858	-0.000711954	0.056937	0.05517	FALSE	FALSE	FALSE	GCST55771	0.00120716	0.56	484598	blood_cell	0.004105	2.63e-08	521594	monocyte count (Mono)	BCX2_MON	2	1	TRUE	5.9442e-05	7.17784e-07	2.96469	5.9442e-05	31.0063
rs10868825	A	T	A	T	0.011508	-0.000923589	0.338117	0.335451	FALSE	TRUE	FALSE	GCST55771	0.000580062	0.11	484598	blood_cell	0.002066	2.6e-08	504396	neutrophil count (Neutro)	BCX2_NEU	2	1	TRUE	5.97457e-05	5.2315e-06	1.46729	6.15095e-05	31.0269
rs7235882	T	C	T	C	0.017758	0.000966266	0.093753	0.105211	FALSE	FALSE	FALSE	GCST55771	0.0009204	0.29	484598	blood_cell	0.003188	2.6e-08	561300	total white blood cell count (WBC count)	BCX2_WBC	2	1	TRUE	5.5183e-05	2.27436e-06	2.38845	5.52757e-05	31.0278
rs35013380	A	G	A	G	0.011481	0.000228344	0.683555	0.687351	FALSE	FALSE	FALSE	GCST55771	0.00059003	0.71	484598	blood_cell	0.002061	2.6e-08	459996	mean platelet volume (MPV)	BCX2_MPV	2	1	TRUE	6.73188e-05	3.09066e-07	1.39783	6.74562e-05	31.0315
rs3742020	C	T	C	T	-0.011994	0.000806061	0.314494	0.316444	FALSE	FALSE	FALSE	GCST55771	0.000587133	0.17	484598	blood_cell	0.002153	2.61e-08	491549	mean corpuscular hemoglobin (MCH)C	BCX2_MCHC	2	1	TRUE	6.31312e-05	3.88939e-06	1.50948	6.31317e-05	31.0342
rs12534721	A	G	A	G	0.01063	0.000573253	0.432806	0.441623	FALSE	FALSE	FALSE	GCST55771	0.000555423	0.31	484598	blood_cell	0.001908	2.57e-08	531774	RBC distribution width (RDW)	BCX2_RDW	2	1	TRUE	5.83659e-05	2.19818e-06	1.39137	5.83659e-05	31.0391
rs72827924	C	G	C	G	0.013117	0.000500017	0.225794	0.216647	FALSE	TRUE	FALSE	GCST55771	0.00066532	0.44	484598	blood_cell	0.002354	2.59e-08	427671	mean platelet volume (MPV)	BCX2_MPV	2	1	TRUE	6.7358e-05	1.16554e-06	1.53944	7.25967e-05	31.0496
rs2746639	G	A	G	A	0.012075	0.000170673	0.73226	0.730503	FALSE	FALSE	FALSE	GCST55771	0.000616508	0.77	484598	blood_cell	0.002167	2.59e-08	518205	neutrophil count (Neutro)	BCX2_NEU	2	1	TRUE	5.97894e-05	1.58151e-07	1.55995	5.99143e-05	31.0496
rs2958238	G	A	G	A	0.012605	-0.000986456	0.30684	0.299847	FALSE	FALSE	FALSE	GCST55771	0.000596884	0.1	484598	blood_cell	0.002262	2.56e-08	446060	mean corpuscular hemoglobin (MCH)C	BCX2_MCHC	2	1	TRUE	6.31691e-05	5.63629e-06	1.51074	6.96112e-05	31.0528
rs2110410	C	T	C	T	0.011424	0.00091329	0.330288	0.324937	FALSE	FALSE	FALSE	GCST55771	0.000584631	0.12	484598	blood_cell	0.00205	2.56e-08	482723	mean corpuscular hemoglobin (MCH)	BCX2_MCH	2	1	TRUE	6.37869e-05	5.03584e-06	1.4243	6.43287e-05	31.0548
rs7283930	T	C	T	C	-0.011714	0.000877156	0.73874	0.732602	FALSE	FALSE	FALSE	GCST55771	0.000623135	0.16	484598	blood_cell	0.002102	2.57e-08	562234	total white blood cell count (WBC count)	BCX2_WBC	2	1	TRUE	5.5233e-05	4.08891e-06	1.57613	5.52339e-05	31.056
rs72670616	A	G	A	G	-0.016376	2.45721e-05	0.123868	0.121683	FALSE	FALSE	FALSE	GCST55771	0.00083345	0.98	484598	blood_cell	0.002938	2.55e-08	481893	platelet count (PLT count)	BCX2_PLT	2	1	TRUE	5.72305e-05	1.79368e-09	2.03952	6.44667e-05	31.0679
rs816030	C	G	C	G	0.011026	-0.000605621	0.620485	0.620877	FALSE	TRUE	FALSE	GCST55771	0.000561851	0.28	484598	blood_cell	0.001978	2.54e-08	486821	mean corpuscular hemoglobin (MCH)	BCX2_MCH	2	1	TRUE	6.38243e-05	2.39761e-06	1.3801	6.38246e-05	31.073
rs2068485	G	T	G	T	0.010843	0.000209672	0.446837	0.445899	FALSE	FALSE	FALSE	GCST55771	0.000548774	0.7	484598	blood_cell	0.001945	2.55e-08	524921	lymphocyte count (Lympho)	BCX2_LYM	2	1	TRUE	5.92025e-05	3.01241e-07	1.40918	5.92027e-05	31.0785
rs518460	A	G	A	G	-0.011078	0.00173197	0.640124	0.647787	FALSE	FALSE	FALSE	GCST55771	0.000571974	0.0024	484598	blood_cell	0.001987	2.52e-08	486821	mean corpuscular hemoglobin (MCH)	BCX2_MCH	2	1	TRUE	6.38455e-05	1.89208e-05	1.38638	6.38457e-05	31.0833
rs12789402	G	A	G	A	0.016013	-0.00191666	0.117732	0.113685	FALSE	FALSE	FALSE	GCST55771	0.000864303	0.027	484598	blood_cell	0.002872	2.52e-08	562259	hematocrit (HCT)	BCX2_HCT	2	1	TRUE	5.52863e-05	1.01478e-05	2.15354	5.52863e-05	31.0868
rs17060086	C	T	C	T	-0.010781	-0.000550932	0.359336	0.357988	FALSE	FALSE	FALSE	GCST55771	0.000570398	0.34	484598	blood_cell	0.001933	2.48e-08	542039	red blood cell count (RBC count)	BCX2_RBC	2	1	TRUE	5.70523e-05	1.92513e-06	1.42314	5.73853e-05	31.1067
rs4607392	A	G	A	G	0.010469	0.000546021	0.630957	0.628115	FALSE	FALSE	FALSE	GCST55771	0.000565045	0.34	484598	blood_cell	0.001877	2.5e-08	544127	mean corpuscular volume (MCV)	BCX2_MCV	2	1	TRUE	5.71687e-05	1.92696e-06	1.38457	5.71687e-05	31.1087
rs2817399	G	A	G	A	0.011579	8.39542e-05	0.462733	0.459409	FALSE	FALSE	FALSE	GCST55771	0.000548505	0.86	484598	blood_cell	0.002076	2.49e-08	474231	eosinophil count (Eosin)	BCX2_EOS	2	1	TRUE	6.55942e-05	4.83441e-08	1.42963	6.5595e-05	31.1091
rs12361586	G	A	G	A	-0.015373	-0.00129892	0.14608	0.144721	FALSE	FALSE	FALSE	GCST55771	0.00075468	0.085	484598	blood_cell	0.002755	2.48e-08	473298	eosinophil count (Eosin)	BCX2_EOS	2	1	TRUE	6.56526e-05	6.11303e-06	1.89535	6.57828e-05	31.1368
rs74130823	C	T	C	T	0.013437	-0.000610493	0.181989	0.182098	FALSE	FALSE	FALSE	GCST55771	0.000710778	0.39	484598	blood_cell	0.002408	2.46e-08	560758	hematocrit (HCT)	BCX2_HCT	2	1	TRUE	5.53774e-05	1.52234e-06	1.8032	5.55256e-05	31.1381
rs6062468	T	C	T	C	0.010809	0.00087927	0.508105	0.496938	FALSE	FALSE	FALSE	GCST55771	0.000548647	0.11	484598	blood_cell	0.001937	2.46e-08	506687	total white blood cell count (WBC count)	BCX2_WBC	2	1	TRUE	5.53816e-05	5.30001e-06	1.37879	6.14536e-05	31.1395
rs3807544	A	G	A	G	-0.010179	0.000433469	0.444185	0.443961	FALSE	FALSE	FALSE	GCST55771	0.000548528	0.44	484598	blood_cell	0.001824	2.45e-08	544119	mean corpuscular volume (MCV)	BCX2_MCV	2	1	TRUE	5.72317e-05	1.28866e-06	1.34546	5.72326e-05	31.143
rs577266849	A	G	A	G	0.011681	0.000361042	0.385315	0.381653	FALSE	FALSE	FALSE	GCST55771	0.000582927	0.54	484598	blood_cell	0.002093	2.45e-08	497133	RBC distribution width (RDW)	BCX2_RDW	2	1	TRUE	5.85694e-05	7.91602e-07	1.47573	6.26504e-05	31.1474
rs111887461	A	G	A	G	-0.019049	-0.0008582	0.092025	0.089795	FALSE	FALSE	FALSE	GCST55771	0.000974711	0.38	484598	blood_cell	0.003413	2.44e-08	497133	RBC distribution width (RDW)	BCX2_RDW	2	1	TRUE	5.85762e-05	1.59972e-06	2.40643	6.26576e-05	31.151
rs4607392	A	G	A	G	0.01112	0.000546021	0.632093	0.628115	FALSE	FALSE	FALSE	GCST55771	0.000565045	0.34	484598	blood_cell	0.001992	2.45e-08	486823	mean corpuscular hemoglobin (MCH)	BCX2_MCH	2	1	TRUE	6.40079e-05	1.92696e-06	1.38987	6.40079e-05	31.1624
rs9830831	A	G	A	G	0.013007	-0.000190299	0.186317	0.191884	FALSE	FALSE	FALSE	GCST55771	0.000694997	0.78	484598	blood_cell	0.00233	2.43e-08	540964	mean corpuscular volume (MCV)	BCX2_MCV	2	1	TRUE	5.72689e-05	1.54713e-07	1.71372	5.76037e-05	31.1632
rs71607404	A	T	A	T	0.009725	0.000662192	0.188468	0.185159	FALSE	TRUE	FALSE	GCST55771	0.000704966	0.35	484598	blood_cell	0.001742	2.41e-08	523514	lymphocyte count (Lympho)	BCX2_LYM	2	1	TRUE	5.93695e-05	1.82075e-06	1.26041	5.95293e-05	31.1661
rs12811015	G	C	G	C	0.013456	-0.000622189	0.176681	0.176472	FALSE	TRUE	FALSE	GCST55771	0.000714586	0.38	484598	blood_cell	0.00241	2.43e-08	562204	hematocrit (HCT)	BCX2_HCT	2	1	TRUE	5.5442e-05	1.56443e-06	1.80702	5.54474e-05	31.1744
rs2495733	A	C	A	C	-0.031134	1.97625e-05	0.967174	0.96899	FALSE	FALSE	FALSE	GCST55771	0.00161941	0.99	484598	blood_cell	0.005576	2.41e-08	459996	mean platelet volume (MPV)	BCX2_MPV	2	1	TRUE	6.76328e-05	3.0732e-10	3.78181	6.77708e-05	31.1763
rs12569671	T	G	T	G	-0.012368	0.00192541	0.222424	0.219665	FALSE	FALSE	FALSE	GCST55771	0.00065818	0.0033	484598	blood_cell	0.002215	2.42e-08	561455	hemoglobin concentration (HGB)	BCX2_HGB	2	1	TRUE	5.5283e-05	1.76591e-05	1.65971	5.55282e-05	31.1782
rs2322830	C	T	C	T	-0.0107	0.000526161	0.580473	0.572619	FALSE	FALSE	FALSE	GCST55771	0.000556956	0.34	484598	blood_cell	0.001916	2.42e-08	524919	lymphocyte count (Lympho)	BCX2_LYM	2	1	TRUE	5.94096e-05	1.84168e-06	1.38817	5.94101e-05	31.1872
rs6460528	C	T	C	T	0.01084	0.000716942	0.545272	0.550228	FALSE	FALSE	FALSE	GCST55771	0.000549808	0.2	484598	blood_cell	0.001941	2.4e-08	483790	mean corpuscular hemoglobin (MCH)	BCX2_MCH	2	1	TRUE	6.40635e-05	3.50885e-06	1.35006	6.44651e-05	31.1894
rs80287740	A	G	A	G	0.022853	0.000684813	0.0553	0.053659	FALSE	FALSE	FALSE	GCST55771	0.00121086	0.57	484598	blood_cell	0.004092	2.39e-08	521592	monocyte count (Mono)	BCX2_MON	2	1	TRUE	5.97941e-05	6.60049e-07	2.9553	5.97943e-05	31.19
rs147700878	A	G	A	G	0.025886	2.31643e-05	0.043802	0.044452	FALSE	FALSE	FALSE	GCST55771	0.00132428	0.99	484598	blood_cell	0.004635	2.39e-08	523984	lymphocyte count (Lympho)	BCX2_LYM	2	1	TRUE	5.9417e-05	6.31392e-10	3.35513	5.95235e-05	31.1911
rs62125677	T	C	T	C	-0.022497	0.000263685	0.057224	0.057432	FALSE	FALSE	FALSE	GCST55771	0.00117174	0.83	484598	blood_cell	0.004028	2.4e-08	541099	red blood cell count (RBC count)	BCX2_RBC	2	1	TRUE	5.72122e-05	1.04503e-07	2.96297	5.76461e-05	31.1939
rs820384	C	G	C	G	0.01193	0.000138997	0.663193	0.660244	FALSE	TRUE	FALSE	GCST55771	0.000590337	0.81	484598	blood_cell	0.002136	2.4e-08	518185	neutrophil count (Neutro)	BCX2_NEU	2	1	TRUE	6.00683e-05	1.14401e-07	1.5376	6.01962e-05	31.1945
rs72776531	G	A	G	A	-0.019867	-0.000553855	0.077404	0.076747	FALSE	FALSE	FALSE	GCST55771	0.00102998	0.6	484598	blood_cell	0.003557	2.38e-08	524920	lymphocyte count (Lympho)	BCX2_LYM	2	1	TRUE	5.94261e-05	5.96698e-07	2.57709	5.94264e-05	31.1959
rs4946783	G	A	G	A	-0.011646	0.000201926	0.26598	0.27123	FALSE	FALSE	FALSE	GCST55771	0.000616479	0.74	484598	blood_cell	0.002085	2.38e-08	562257	hematocrit (HCT)	BCX2_HCT	2	1	TRUE	5.54859e-05	2.21395e-07	1.56341	5.54861e-05	31.1991
rs10852341	G	C	G	C	-0.011082	-0.00121535	0.659376	0.656783	FALSE	TRUE	FALSE	GCST55771	0.000581297	0.037	484598	blood_cell	0.001984	2.38e-08	562255	hematocrit (HCT)	BCX2_HCT	2	1	TRUE	5.54874e-05	9.02034e-06	1.48768	5.54877e-05	31.1999
rs1533237	G	A	G	A	0.023355	0.002169	0.050271	0.053773	FALSE	FALSE	FALSE	GCST55771	0.00122519	0.078	484598	blood_cell	0.004181	2.38e-08	543187	mean corpuscular volume (MCV)	BCX2_MCV	2	1	TRUE	5.73424e-05	6.4674e-06	3.08145	5.74416e-05	31.2032
rs2966081	A	C	A	C	-0.011538	0.000173619	0.300213	0.295806	FALSE	FALSE	FALSE	GCST55771	0.000601769	0.77	484598	blood_cell	0.002065	2.37e-08	531774	RBC distribution width (RDW)	BCX2_RDW	2	1	TRUE	5.87043e-05	1.71773e-07	1.50586	5.87043e-05	31.2191
rs8112528	A	G	A	G	-0.013833	0.000727542	0.190498	0.191128	FALSE	FALSE	FALSE	GCST55771	0.000697415	0.3	484598	blood_cell	0.002475	2.35e-08	517885	neutrophil count (Neutro)	BCX2_NEU	2	1	TRUE	6.01519e-05	2.24571e-06	1.78111	6.03149e-05	31.2379
rs11844354	G	A	G	A	-0.012539	-0.000467368	0.226227	0.226015	FALSE	FALSE	FALSE	GCST55771	0.000655185	0.48	484598	blood_cell	0.002243	2.32e-08	521593	monocyte count (Mono)	BCX2_MON	2	1	TRUE	5.99115e-05	1.05005e-06	1.61993	5.99116e-05	31.2512
rs12445614	A	G	A	G	0.013076	-0.00156538	0.800163	0.791825	FALSE	FALSE	FALSE	GCST55771	0.000675286	0.021	484598	blood_cell	0.002339	2.33e-08	545201	red blood cell count (RBC count)	BCX2_RBC	2	1	TRUE	5.73202e-05	1.10887e-05	1.72706	5.73204e-05	31.2528
rs1491977	A	G	A	G	-0.011843	-0.000492842	0.353786	0.366983	FALSE	FALSE	FALSE	GCST55771	0.000588961	0.4	484598	blood_cell	0.002118	2.32e-08	425097	mean platelet volume (MPV)	BCX2_MPV	2	1	TRUE	6.78273e-05	1.44498e-06	1.38092	7.35451e-05	31.2659
rs4846072	C	T	C	T	-0.010943	0.000325774	0.580502	0.586903	FALSE	FALSE	FALSE	GCST55771	0.000559523	0.56	484598	blood_cell	0.001957	2.29e-08	486817	mean corpuscular hemoglobin (MCH)	BCX2_MCH	2	1	TRUE	6.42235e-05	6.99547e-07	1.36544	6.42243e-05	31.2674
rs10906375	G	A	G	A	-0.012492	6.40574e-05	0.300993	0.299934	FALSE	FALSE	FALSE	GCST55771	0.000597764	0.92	484598	blood_cell	0.002234	2.29e-08	474000	basophil count (Baso)	BCX2_BAS	2	1	TRUE	6.59617e-05	2.36973e-08	1.53806	6.59618e-05	31.2678
rs5112	G	C	G	C	0.01162	-9.42644e-05	0.533946	0.534776	FALSE	TRUE	TRUE	GCST55771	0.000587812	0.88	484598	blood_cell	0.002078	2.29e-08	484327	mean corpuscular hemoglobin (MCH)	BCX2_MCH	2	1	FALSE	6.42279e-05	5.30687e-08	1.44616	6.45589e-05	31.2695
rs4801313	G	C	G	C	-0.010665	-9.6155e-05	0.59727	0.601236	FALSE	TRUE	FALSE	GCST55771	0.000565146	0.86	484598	blood_cell	0.001907	2.31e-08	563940	hemoglobin concentration (HGB)	BCX2_HGB	2	1	TRUE	5.54575e-05	5.97369e-08	1.43208	5.54581e-05	31.2767
rs73110111	G	A	G	A	-0.037409	0.00245781	0.026813	0.025969	FALSE	FALSE	FALSE	GCST55771	0.0018045	0.17	484598	blood_cell	0.006689	2.29e-08	473999	basophil count (Baso)	BCX2_BAS	2	1	TRUE	6.59817e-05	3.82826e-06	4.60521	6.5982e-05	31.2773
rs62131300	G	A	G	A	0.016628	0.000152741	0.147638	0.153158	FALSE	FALSE	FALSE	GCST55771	0.000806293	0.84	484598	blood_cell	0.002973	2.29e-08	425097	mean platelet volume (MPV)	BCX2_MPV	2	1	TRUE	6.78614e-05	7.40535e-08	1.93838	7.35821e-05	31.2817
rs2243547	A	C	A	C	-0.011472	-0.000362986	0.689158	0.689143	FALSE	FALSE	FALSE	GCST55771	0.000592892	0.54	484598	blood_cell	0.002051	2.28e-08	530834	RBC distribution width (RDW)	BCX2_RDW	2	1	TRUE	5.88296e-05	7.73479e-07	1.49432	5.89338e-05	31.2858
rs4406174	T	C	T	C	0.018355	-0.0010106	0.101238	0.098897	FALSE	FALSE	FALSE	GCST55771	0.000913336	0.27	484598	blood_cell	0.003281	2.27e-08	477215	lymphocyte count (Lympho)	BCX2_LYM	2	1	TRUE	5.96179e-05	2.52648e-06	2.26654	6.55776e-05	31.2965
rs77023187	C	T	C	T	-0.0134	-0.000564179	0.270534	0.283891	FALSE	FALSE	FALSE	GCST55771	0.000637713	0.38	484598	blood_cell	0.002395	2.25e-08	442712	eosinophil count (Eosin)	BCX2_EOS	2	1	TRUE	6.60049e-05	1.61511e-06	1.59355	7.07047e-05	31.3039
rs76664686	A	G	A	G	0.0139	-0.00037679	0.193051	0.185882	FALSE	FALSE	FALSE	GCST55771	0.00071509	0.59	484598	blood_cell	0.002484	2.26e-08	480867	mean corpuscular hemoglobin (MCH)	BCX2_MCH	2	1	TRUE	6.43175e-05	5.72924e-07	1.72252	6.51141e-05	31.3131
rs59241311	A	G	A	G	-0.01718	0.000108189	0.099621	0.098026	FALSE	FALSE	FALSE	GCST55771	0.000915927	0.9	484598	blood_cell	0.00307	2.24e-08	561302	total white blood cell count (WBC count)	BCX2_WBC	2	1	TRUE	5.56959e-05	2.87915e-08	2.30005	5.57892e-05	31.3162
rs627603	A	G	A	G	0.010616	-0.000157836	0.603485	0.606531	FALSE	FALSE	FALSE	GCST55771	0.000562504	0.77	484598	blood_cell	0.001897	2.25e-08	562241	total white blood cell count (WBC count)	BCX2_WBC	2	1	TRUE	5.56981e-05	1.62473e-07	1.42242	5.56983e-05	31.3175
rs172933	C	T	C	T	0.012812	0.0006235	0.773761	0.76849	FALSE	FALSE	FALSE	GCST55771	0.000648828	0.34	484598	blood_cell	0.002289	2.24e-08	519284	neutrophil count (Neutro)	BCX2_NEU	2	1	TRUE	6.03267e-05	1.90561e-06	1.64948	6.03271e-05	31.3287
rs30920	C	G	C	G	0.011626	0.00135307	0.731297	0.737981	FALSE	TRUE	FALSE	GCST55771	0.000620927	0.029	484598	blood_cell	0.002077	2.22e-08	562225	hematocrit (HCT)	BCX2_HCT	2	1	TRUE	5.57222e-05	9.79886e-06	1.55737	5.57256e-05	31.332
rs7005453	G	A	G	A	0.012977	-0.000122427	0.790947	0.779157	FALSE	FALSE	FALSE	GCST55771	0.000666534	0.84	484598	blood_cell	0.002318	2.22e-08	531774	RBC distribution width (RDW)	BCX2_RDW	2	1	TRUE	5.89346e-05	6.96193e-08	1.69035	5.89346e-05	31.3416
rs76981581	G	C	G	C	-0.026078	-0.00207165	0.047887	0.047419	FALSE	TRUE	FALSE	GCST55771	0.00128	0.11	484598	blood_cell	0.004658	2.22e-08	474237	eosinophil count (Eosin)	BCX2_EOS	2	1	TRUE	6.60887e-05	5.40544e-06	3.20773	6.60887e-05	31.3437
rs76291068	A	G	A	G	0.023705	-0.00137093	0.051254	0.048806	FALSE	FALSE	FALSE	GCST55771	0.0012763	0.28	484598	blood_cell	0.004234	2.22e-08	560675	hematocrit (HCT)	BCX2_HCT	2	1	TRUE	5.57467e-05	2.38092e-06	3.17034	5.59042e-05	31.3457
rs115047697	G	A	G	A	0.024277	-0.00100606	0.948756	0.950072	FALSE	FALSE	FALSE	GCST55771	0.00125126	0.43	484598	blood_cell	0.004335	2.2e-08	460935	mean platelet volume (MPV)	BCX2_MPV	2	1	TRUE	6.80369e-05	1.33405e-06	2.94313	6.80369e-05	31.3626
rs748113	C	T	C	T	-0.011699	0.00058239	0.436133	0.430624	FALSE	FALSE	FALSE	GCST55771	0.000553046	0.3	484598	blood_cell	0.002089	2.19e-08	471976	basophil count (Baso)	BCX2_BAS	2	1	TRUE	6.61629e-05	2.28836e-06	1.43515	6.64467e-05	31.3632
rs9508005	G	T	G	T	-0.019939	0.00116782	0.09447	0.093539	FALSE	FALSE	FALSE	GCST55771	0.000989292	0.24	484598	blood_cell	0.00356	2.18e-08	516030	neutrophil count (Neutro)	BCX2_NEU	2	1	TRUE	6.04051e-05	2.87556e-06	2.55733	6.07865e-05	31.3694
rs6434817	G	A	G	A	0.0116	2.37173e-05	0.718131	0.715177	FALSE	FALSE	FALSE	GCST55771	0.000605243	0.97	484598	blood_cell	0.002071	2.17e-08	520195	monocyte count (Mono)	BCX2_MON	2	1	TRUE	6.01449e-05	3.16877e-09	1.4937	6.03066e-05	31.373
rs12935506	C	G	C	G	0.011651	-0.000385371	0.450458	0.442187	FALSE	TRUE	TRUE	GCST55771	0.000573747	0.49	484598	blood_cell	0.00208	2.16e-08	425097	mean platelet volume (MPV)	BCX2_MPV	2	1	FALSE	6.80663e-05	9.30973e-07	1.35615	7.38043e-05	31.3762
rs62513343	T	C	T	C	-0.015097	0.000145241	0.142064	0.137386	FALSE	FALSE	FALSE	GCST55771	0.000797197	0.86	484598	blood_cell	0.002695	2.17e-08	520504	monocyte count (Mono)	BCX2_MON	2	1	TRUE	6.01598e-05	6.84963e-08	1.94433	6.02858e-05	31.3808
rs34616287	C	G	C	G	0.014464	-0.00162662	0.146828	0.14458	FALSE	TRUE	FALSE	GCST55771	0.000777789	0.038	484598	blood_cell	0.002582	2.18e-08	542823	platelet count (PLT count)	BCX2_PLT	2	1	TRUE	5.78069e-05	9.02537e-06	1.90233	5.78073e-05	31.3808
rs13386606	A	G	A	G	-0.011941	0.000119604	0.358085	0.356557	FALSE	FALSE	FALSE	GCST55771	0.000568571	0.85	484598	blood_cell	0.002131	2.15e-08	473997	basophil count (Baso)	BCX2_BAS	2	1	TRUE	6.62382e-05	9.1315e-08	1.46714	6.62387e-05	31.3989
rs10831507	C	A	C	A	0.010798	0.000269881	0.38974	0.387426	FALSE	FALSE	FALSE	GCST55771	0.000561934	0.61	484598	blood_cell	0.001927	2.15e-08	521590	monocyte count (Mono)	BCX2_MON	2	1	TRUE	6.01958e-05	4.75986e-07	1.3917	6.01963e-05	31.3995
rs4774672	G	C	G	C	-0.010417	8.80634e-06	0.455214	0.460566	FALSE	TRUE	TRUE	GCST55771	0.000549759	0.99	484598	blood_cell	0.001859	2.15e-08	545197	red blood cell count (RBC count)	BCX2_RBC	2	1	FALSE	5.75897e-05	5.29501e-10	1.37264	5.75903e-05	31.3998
rs2726624	A	T	A	T	0.012547	0.000197264	0.782178	0.786022	FALSE	TRUE	FALSE	GCST55771	0.000668189	0.78	484598	blood_cell	0.002239	2.16e-08	561173	hematocrit (HCT)	BCX2_HCT	2	1	TRUE	5.58486e-05	1.79853e-07	1.67727	5.59567e-05	31.403
rs2071646	G	A	G	A	0.012845	-0.000443605	0.259009	0.257898	FALSE	FALSE	FALSE	GCST55771	0.000623944	0.48	484598	blood_cell	0.002292	2.13e-08	490111	mean corpuscular hemoglobin (MCH)C	BCX2_MCHC	2	1	TRUE	6.38914e-05	1.04309e-06	1.60458	6.40794e-05	31.4079
rs11751422	G	T	G	T	-0.011781	0.000304875	0.737791	0.74254	FALSE	FALSE	FALSE	GCST55771	0.000627438	0.65	484598	blood_cell	0.002102	2.13e-08	542825	platelet count (PLT count)	BCX2_PLT	2	1	TRUE	5.78647e-05	4.87216e-07	1.54868	5.78649e-05	31.4122
rs17169567	G	A	G	A	0.014441	-0.000760505	0.152851	0.151258	FALSE	FALSE	FALSE	GCST55771	0.000773044	0.32	484598	blood_cell	0.002576	2.13e-08	542810	platelet count (PLT count)	BCX2_PLT	2	1	TRUE	5.78919e-05	1.99717e-06	1.89788	5.78937e-05	31.427
rs79287178	A	G	A	G	-0.032314	0.00465648	0.031576	0.030133	FALSE	FALSE	FALSE	GCST55771	0.0016773	0.0057	484598	blood_cell	0.005764	2.12e-08	486822	mean corpuscular hemoglobin (MCH)	BCX2_MCH	2	1	TRUE	6.45559e-05	1.5904e-05	4.02169	6.45561e-05	31.4292
rs1694068	A	T	A	T	0.010642	0.00077532	0.617562	0.621545	FALSE	TRUE	FALSE	GCST55771	0.000563602	0.17	484598	blood_cell	0.001898	2.12e-08	563940	hemoglobin concentration (HGB)	BCX2_HGB	2	1	TRUE	5.57435e-05	3.90513e-06	1.42532	5.57441e-05	31.4379
rs4143008	A	G	A	G	-0.01519	0.000183656	0.851593	0.846675	FALSE	FALSE	FALSE	GCST55771	0.000775205	0.83	484598	blood_cell	0.002709	2.12e-08	529038	RBC distribution width (RDW)	BCX2_RDW	2	1	TRUE	5.91216e-05	1.15824e-07	1.97039	5.94274e-05	31.4411
rs144703049	A	C	A	C	0.017018	-2.40825e-05	0.126897	0.124215	FALSE	FALSE	FALSE	GCST55771	0.000862801	0.97	484598	blood_cell	0.003035	2.11e-08	503514	hematocrit (HCT)	BCX2_HCT	2	1	TRUE	5.59166e-05	1.60769e-09	2.1536	6.244e-05	31.4412
rs56248798	C	T	C	T	-0.027352	-0.000692055	0.959708	0.961155	FALSE	FALSE	FALSE	GCST55771	0.00143137	0.63	484598	blood_cell	0.004877	2.09e-08	526672	RBC distribution width (RDW)	BCX2_RDW	2	1	TRUE	5.91455e-05	4.82389e-07	3.53934	5.97184e-05	31.4538
rs4812804	T	C	T	C	0.013444	-0.00117922	0.198107	0.206438	FALSE	FALSE	FALSE	GCST55771	0.000683583	0.084	484598	blood_cell	0.002397	2.1e-08	523518	lymphocyte count (Lympho)	BCX2_LYM	2	1	TRUE	5.9924e-05	6.1408e-06	1.73434	6.00848e-05	31.4573
rs192037832	T	C	T	C	0.051949	0.00417847	0.013501	0.01308	FALSE	FALSE	FALSE	GCST55771	0.00254275	0.099	484598	blood_cell	0.009262	2.09e-08	484754	mean corpuscular hemoglobin (MCH)C	BCX2_MCHC	2	1	TRUE	6.39954e-05	5.57243e-06	6.4486	6.48929e-05	31.459
rs17109118	G	A	G	A	0.013057	0.000473982	0.191988	0.190729	FALSE	FALSE	FALSE	GCST55771	0.000693796	0.49	484598	blood_cell	0.002327	2.07e-08	542810	platelet count (PLT count)	BCX2_PLT	2	1	TRUE	5.79975e-05	9.63119e-07	1.71443	5.79993e-05	31.4843
rs60800553	C	G	C	G	-0.015515	-0.000658476	0.171821	0.181176	FALSE	TRUE	FALSE	GCST55771	0.000730439	0.37	484598	blood_cell	0.002765	2.07e-08	442712	eosinophil count (Eosin)	BCX2_EOS	2	1	TRUE	6.63882e-05	1.67699e-06	1.83974	7.11153e-05	31.4857
rs12522498	G	A	G	A	-0.010937	0.0010722	0.360634	0.360589	FALSE	FALSE	FALSE	GCST55771	0.000569354	0.06	484598	blood_cell	0.001949	2.05e-08	520190	monocyte count (Mono)	BCX2_MON	2	1	TRUE	6.03692e-05	7.31819e-06	1.4057	6.05322e-05	31.49
rs10412541	A	G	A	G	-0.011011	0.00204246	0.488786	0.484898	FALSE	FALSE	FALSE	GCST55771	0.000546844	0.00019	484598	blood_cell	0.001962	2.06e-08	519276	neutrophil count (Neutro)	BCX2_NEU	2	1	TRUE	6.06488e-05	2.87864e-05	1.41383	6.06503e-05	31.496
rs4843225	T	C	T	C	-0.012796	-0.000322789	0.23158	0.230049	FALSE	FALSE	FALSE	GCST55771	0.000648917	0.62	484598	blood_cell	0.00228	2.05e-08	460935	mean platelet volume (MPV)	BCX2_MPV	2	1	TRUE	6.833e-05	5.10598e-07	1.54794	6.833e-05	31.4977
rs4262079	A	G	A	G	0.010728	-0.000416555	0.657797	0.658993	FALSE	FALSE	FALSE	GCST55771	0.000577988	0.47	484598	blood_cell	0.001911	2.03e-08	544126	mean corpuscular volume (MCV)	BCX2_MCV	2	1	TRUE	5.79152e-05	1.07183e-06	1.40965	5.79153e-05	31.5149
rs506166	C	T	C	T	-0.011841	0.000910495	0.660388	0.668051	FALSE	FALSE	FALSE	GCST55771	0.000581672	0.12	484598	blood_cell	0.002109	2.02e-08	490461	mean corpuscular hemoglobin (MCH)C	BCX2_MCHC	2	1	TRUE	6.4125e-05	5.05611e-06	1.47699	6.42677e-05	31.5227
rs2712418	A	G	A	G	-0.011842	0.00042666	0.255163	0.25508	FALSE	FALSE	FALSE	GCST55771	0.000625814	0.5	484598	blood_cell	0.002109	2e-08	545125	red blood cell count (RBC count)	BCX2_RBC	2	1	TRUE	5.78249e-05	9.59164e-07	1.55713	5.78332e-05	31.528
rs6044081	G	A	G	A	0.012275	0.00103889	0.758074	0.761932	FALSE	FALSE	FALSE	GCST55771	0.000640434	0.1	484598	blood_cell	0.002186	2e-08	520193	monocyte count (Mono)	BCX2_MON	2	1	TRUE	6.04485e-05	5.4301e-06	1.57664	6.06113e-05	31.5314
rs62194505	A	G	A	G	-0.010877	-8.91204e-05	0.382331	0.379481	FALSE	FALSE	FALSE	GCST55771	0.00056613	0.88	484598	blood_cell	0.001937	2e-08	557048	total white blood cell count (WBC count)	BCX2_WBC	2	1	TRUE	5.60805e-05	5.11378e-08	1.44569	5.66035e-05	31.5325
rs80329526	T	C	T	C	-0.030538	-0.00190215	0.9687	0.968677	FALSE	FALSE	FALSE	GCST55771	0.0015652	0.23	484598	blood_cell	0.005438	2.01e-08	547228	hemoglobin concentration (HGB)	BCX2_HGB	2	1	TRUE	5.59168e-05	3.04768e-06	4.02275	5.7625e-05	31.5357
rs13243012	T	C	T	C	-0.010749	0.00103957	0.488178	0.48139	FALSE	FALSE	FALSE	GCST55771	0.000549205	0.063	484598	blood_cell	0.001914	2.01e-08	460935	mean platelet volume (MPV)	BCX2_MPV	2	1	TRUE	6.84203e-05	7.39359e-06	1.29946	6.84203e-05	31.5393
rs13056445	T	C	T	C	0.010793	0.000686326	0.517257	0.516542	FALSE	FALSE	FALSE	GCST55771	0.000547351	0.2	484598	blood_cell	0.001921	1.99e-08	486821	mean corpuscular hemoglobin (MCH)	BCX2_MCH	2	1	TRUE	6.48384e-05	3.2445e-06	1.34033	6.48386e-05	31.5667
rs74269007	G	A	G	A	-0.016525	-0.000552211	0.113507	0.112032	FALSE	FALSE	FALSE	GCST55771	0.000872516	0.52	484598	blood_cell	0.002941	1.97e-08	541100	red blood cell count (RBC count)	BCX2_RBC	2	1	TRUE	5.79043e-05	8.26577e-07	2.16338	5.83434e-05	31.5713
rs77733744	A	G	A	G	-0.014026	0.00063098	0.171887	0.169991	FALSE	FALSE	FALSE	GCST55771	0.000729006	0.39	484598	blood_cell	0.002496	1.96e-08	519734	monocyte count (Mono)	BCX2_MON	2	1	TRUE	6.05371e-05	1.54593e-06	1.79943	6.07537e-05	31.5776
rs61754230	T	C	T	C	0.039977	-0.00197007	0.019363	0.01892	FALSE	FALSE	FALSE	GCST55771	0.00199908	0.33	484598	blood_cell	0.007114	1.96e-08	515996	neutrophil count (Neutro)	BCX2_NEU	2	1	TRUE	6.08079e-05	2.00411e-06	5.11019	6.11958e-05	31.5786
rs149945226	C	T	C	T	-0.017921	0.00251097	0.900744	0.900332	FALSE	FALSE	FALSE	GCST55771	0.000910828	0.0059	484598	blood_cell	0.003189	1.97e-08	459078	mean platelet volume (MPV)	BCX2_MPV	2	1	TRUE	6.8509e-05	1.56828e-05	2.16072	6.87861e-05	31.5802
rs34880730	G	A	G	A	-0.010956	-6.77927e-06	0.347365	0.343241	FALSE	FALSE	FALSE	GCST55771	0.000574746	1	484598	blood_cell	0.001949	1.93e-08	563942	hemoglobin concentration (HGB)	BCX2_HGB	2	1	TRUE	5.60299e-05	2.87101e-10	1.46362	5.60303e-05	31.5995
rs11992314	A	G	A	G	0.01651	0.000888472	0.123166	0.122873	FALSE	FALSE	FALSE	GCST55771	0.000833615	0.29	484598	blood_cell	0.002937	1.95e-08	486819	mean corpuscular hemoglobin (MCH)	BCX2_MCH	2	1	TRUE	6.49066e-05	2.3441e-06	2.04922	6.49071e-05	31.5999
rs33918306	T	C	T	C	-0.010721	0.00024055	0.428194	0.441534	FALSE	FALSE	FALSE	GCST55771	0.000556385	0.67	484598	blood_cell	0.001907	1.93e-08	531774	RBC distribution width (RDW)	BCX2_RDW	2	1	TRUE	5.94317e-05	3.85727e-07	1.39064	5.94317e-05	31.606
rs73375538	G	C	G	C	-0.021982	-0.000394947	0.93675	0.932849	FALSE	TRUE	FALSE	GCST55771	0.00110719	0.72	484598	blood_cell	0.00391	1.93e-08	531774	RBC distribution width (RDW)	BCX2_RDW	2	1	TRUE	5.94333e-05	2.62575e-07	2.85128	5.94333e-05	31.6068
rs9316344	G	A	G	A	0.013505	-4.57037e-06	0.81943	0.810925	FALSE	FALSE	FALSE	GCST55771	0.000701326	0.99	484598	blood_cell	0.002402	1.94e-08	559097	hematocrit (HCT)	BCX2_HCT	2	1	TRUE	5.62191e-05	8.76361e-11	1.79604	5.6537e-05	31.6114
rs10100356	A	G	A	G	-0.013422	-8.50085e-05	0.227209	0.227544	FALSE	FALSE	FALSE	GCST55771	0.000657237	0.9	484598	blood_cell	0.002387	1.91e-08	474235	eosinophil count (Eosin)	BCX2_EOS	2	1	TRUE	6.66664e-05	3.45224e-08	1.6438	6.66667e-05	31.6177
rs1878904	A	C	A	C	-0.010938	-1.59215e-06	0.42232	0.42696	FALSE	FALSE	FALSE	GCST55771	0.000552411	0.99	484598	blood_cell	0.001945	1.92e-08	484150	mean corpuscular hemoglobin (MCH)	BCX2_MCH	2	1	TRUE	6.4959e-05	1.71421e-11	1.35335	6.53176e-05	31.6254
rs55978995	A	C	A	C	0.013869	-0.000802745	0.16913	0.164643	FALSE	FALSE	FALSE	GCST55771	0.000738033	0.27	484598	blood_cell	0.002466	1.9e-08	562214	total white blood cell count (WBC count)	BCX2_WBC	2	1	TRUE	5.62545e-05	2.44131e-06	1.84903	5.62574e-05	31.6304
rs534013657	I	D	G	T	0.011316	0.00211384	0.488697	0.970187	TRUE	FALSE	FALSE	GCST55771	0.0021447	0.32	484598	blood_cell	0.002012	1.9e-08	443230	mean corpuscular volume (MCV)	BCX2_MCV	2	1	FALSE	5.81308e-05	2.00461e-06	1.3395	7.13628e-05	31.6322
rs17184256	G	A	G	A	0.011676	-0.000797657	0.311156	0.302698	FALSE	FALSE	FALSE	GCST55771	0.00059471	0.18	484598	blood_cell	0.002076	1.91e-08	518342	neutrophil count (Neutro)	BCX2_NEU	2	1	TRUE	6.09117e-05	3.71228e-06	1.49464	6.10228e-05	31.6325
rs2143142	C	T	C	T	-0.01191	-0.000739251	0.248365	0.25102	FALSE	FALSE	FALSE	GCST55771	0.000631488	0.25	484598	blood_cell	0.002117	1.88e-08	542824	platelet count (PLT count)	BCX2_PLT	2	1	TRUE	5.83038e-05	2.82796e-06	1.55973	5.83041e-05	31.6506
rs72932523	A	G	A	G	0.017869	-0.00104798	0.093656	0.088573	FALSE	FALSE	FALSE	GCST55771	0.000964118	0.27	484598	blood_cell	0.003176	1.88e-08	541882	platelet count (PLT count)	BCX2_PLT	2	1	TRUE	5.83115e-05	2.43817e-06	2.33794	5.84132e-05	31.6548
rs115702896	C	T	C	T	-0.040633	-0.00214732	0.019493	0.021738	FALSE	FALSE	FALSE	GCST55771	0.00189593	0.26	484598	blood_cell	0.007222	1.89e-08	474234	eosinophil count (Eosin)	BCX2_EOS	2	1	TRUE	6.67452e-05	2.64709e-06	4.97341	6.67456e-05	31.655
rs11984027	T	C	T	C	-0.015423	-0.000255901	0.129018	0.128695	FALSE	FALSE	FALSE	GCST55771	0.000815844	0.75	484598	blood_cell	0.002741	1.89e-08	563940	hemoglobin concentration (HGB)	BCX2_HGB	2	1	TRUE	5.61383e-05	2.03025e-07	2.05838	5.61389e-05	31.6606
rs28505146	C	T	C	T	0.015166	-0.000727954	0.156559	0.160371	FALSE	FALSE	FALSE	GCST55771	0.000758222	0.34	484598	blood_cell	0.002695	1.88e-08	485883	mean corpuscular hemoglobin (MCH)	BCX2_MCH	2	1	TRUE	6.5047e-05	1.9021e-06	1.87856	6.51728e-05	31.6683
rs11752251	A	G	A	G	-0.010439	0.000309575	0.496273	0.491315	FALSE	FALSE	FALSE	GCST55771	0.00055193	0.58	484598	blood_cell	0.001855	1.88e-08	562240	total white blood cell count (WBC count)	BCX2_WBC	2	1	TRUE	5.63226e-05	6.49208e-07	1.39093	5.63229e-05	31.6687
rs2228331	A	G	A	G	-0.012101	-0.000260958	0.280157	0.280146	FALSE	FALSE	FALSE	GCST55771	0.000614731	0.66	484598	blood_cell	0.00215	1.86e-08	457410	mean platelet volume (MPV)	BCX2_MPV	2	1	TRUE	6.87223e-05	3.7187e-07	1.45409	6.92519e-05	31.6786
rs2959356	G	A	G	A	0.011545	0.000224182	0.297729	0.29073	FALSE	FALSE	FALSE	GCST55771	0.000601902	0.71	484598	blood_cell	0.002051	1.86e-08	520192	monocyte count (Mono)	BCX2_MON	2	1	TRUE	6.07434e-05	2.86266e-07	1.47927	6.09071e-05	31.6852
rs9305601	C	T	C	T	0.010482	-0.00039367	0.499082	0.500841	FALSE	FALSE	FALSE	GCST55771	0.00054692	0.48	484598	blood_cell	0.001862	1.84e-08	562830	hemoglobin concentration (HGB)	BCX2_HGB	2	1	TRUE	5.61912e-05	1.06915e-06	1.39691	5.63026e-05	31.6905
rs2727483	A	G	A	G	-0.010477	-0.000826497	0.557293	0.547907	FALSE	FALSE	FALSE	GCST55771	0.000551531	0.13	484598	blood_cell	0.001861	1.83e-08	562213	hematocrit (HCT)	BCX2_HCT	2	1	TRUE	5.63666e-05	4.63405e-06	1.39539	5.63712e-05	31.6943
rs10760690	T	G	T	G	0.011474	0.000284029	0.374011	0.375064	FALSE	FALSE	FALSE	GCST55771	0.000580095	0.61	484598	blood_cell	0.002038	1.85e-08	518348	neutrophil count (Neutro)	BCX2_NEU	2	1	TRUE	6.10363e-05	4.94706e-07	1.46729	6.1147e-05	31.6972
rs7851129	G	A	G	A	-0.011311	-0.000261565	0.486465	0.489843	FALSE	FALSE	FALSE	GCST55771	0.000547736	0.64	484598	blood_cell	0.002009	1.86e-08	488387	mean corpuscular hemoglobin (MCH)C	BCX2_MCHC	2	1	TRUE	6.4483e-05	4.70583e-07	1.40398	6.4901e-05	31.6987
rs11137053	C	A	C	A	-0.013575	-0.000550489	0.808729	0.800036	FALSE	FALSE	FALSE	GCST55771	0.000694392	0.43	484598	blood_cell	0.002411	1.83e-08	528395	RBC distribution width (RDW)	BCX2_RDW	2	1	TRUE	5.9612e-05	1.2969e-06	1.75257	5.99932e-05	31.7019
rs11761199	G	A	G	A	-0.010761	0.000119059	0.45427	0.448238	FALSE	FALSE	FALSE	GCST55771	0.000550985	0.83	484598	blood_cell	0.001911	1.84e-08	523522	lymphocyte count (Lympho)	BCX2_LYM	2	1	TRUE	6.04037e-05	9.6353e-08	1.3827	6.05654e-05	31.7091
rs12939630	G	A	G	A	0.016406	0.00158565	0.320268	0.330246	FALSE	FALSE	FALSE	GCST55771	0.000813837	0.053	484598	blood_cell	0.002913	1.82e-08	439247	monocyte count (Mono)	BCX2_MON	2	1	TRUE	6.08089e-05	7.83351e-06	1.93061	7.22082e-05	31.7194
rs28607501	G	T	G	T	0.017906	0.000242413	0.111375	0.115664	FALSE	FALSE	FALSE	GCST55771	0.000859269	0.78	484598	blood_cell	0.003179	1.82e-08	491550	mean corpuscular hemoglobin (MCH)C	BCX2_MCHC	2	1	TRUE	6.45386e-05	1.64238e-07	2.22882	6.4539e-05	31.7261
rs7864633	A	G	A	G	0.010985	-0.000226957	0.622731	0.618207	FALSE	FALSE	FALSE	GCST55771	0.000566633	0.69	484598	blood_cell	0.00195	1.82e-08	531774	RBC distribution width (RDW)	BCX2_RDW	2	1	TRUE	5.96732e-05	3.31058e-07	1.422	5.96732e-05	31.7344
rs12216862	T	C	T	C	0.011449	-5.98019e-05	0.290091	0.286286	FALSE	FALSE	FALSE	GCST55771	0.000605362	0.91	484598	blood_cell	0.002032	1.81e-08	562239	total white blood cell count (WBC count)	BCX2_WBC	2	1	TRUE	5.646e-05	2.01382e-08	1.52365	5.64604e-05	31.7459
rs7593080	T	C	T	C	0.010661	-8.5653e-05	0.574099	0.567023	FALSE	FALSE	FALSE	GCST55771	0.000553573	0.88	484598	blood_cell	0.001892	1.8e-08	521592	monocyte count (Mono)	BCX2_MON	2	1	TRUE	6.0869e-05	4.94032e-08	1.36643	6.08692e-05	31.7507
rs17082156	C	T	C	T	-0.014217	-0.0011732	0.844852	0.834782	FALSE	FALSE	FALSE	GCST55771	0.000753065	0.12	484598	blood_cell	0.002523	1.79e-08	542099	mean corpuscular volume (MCV)	BCX2_MCV	2	1	TRUE	5.83522e-05	5.00838e-06	1.85762	5.85705e-05	31.7528
rs7776731	T	C	T	C	0.01073	-0.000637028	0.420215	0.422589	FALSE	FALSE	FALSE	GCST55771	0.000552938	0.26	484598	blood_cell	0.001904	1.78e-08	530191	RBC distribution width (RDW)	BCX2_RDW	2	1	TRUE	5.97192e-05	2.73894e-06	1.38638	5.98975e-05	31.7589
rs6139104	T	A	T	A	-0.019392	-0.00144804	0.092532	0.093751	FALSE	TRUE	FALSE	GCST55771	0.000933537	0.12	484598	blood_cell	0.003441	1.78e-08	470468	eosinophil count (Eosin)	BCX2_EOS	2	1	TRUE	6.69658e-05	4.96496e-06	2.3602	6.75023e-05	31.7597
rs4763944	A	G	A	G	0.013087	-0.000192277	0.204423	0.206742	FALSE	FALSE	FALSE	GCST55771	0.000675079	0.77	484598	blood_cell	0.002322	1.77e-08	520511	monocyte count (Mono)	BCX2_MON	2	1	TRUE	6.08974e-05	1.67404e-07	1.67524	6.10241e-05	31.7655
rs547211157	C	G	C	G	0.049919	0.00134657	0.013969	0.013457	FALSE	TRUE	FALSE	GCST55771	0.00248627	0.58	484598	blood_cell	0.008857	1.78e-08	474138	eosinophil count (Eosin)	BCX2_EOS	2	1	TRUE	6.69786e-05	6.05315e-07	6.09872	6.69925e-05	31.7657
rs322694	A	C	A	C	0.013646	9.19079e-05	0.790013	0.794791	FALSE	FALSE	FALSE	GCST55771	0.000692389	0.88	484598	blood_cell	0.00242	1.76e-08	480997	mean corpuscular hemoglobin (MCH)	BCX2_MCH	2	1	TRUE	6.53104e-05	3.63601e-08	1.67837	6.61014e-05	31.7966
rs72809985	A	G	A	G	0.022263	0.00096081	0.06157	0.059067	FALSE	FALSE	FALSE	GCST55771	0.00115416	0.4	484598	blood_cell	0.003948	1.75e-08	523979	lymphocyte count (Lympho)	BCX2_LYM	2	1	TRUE	6.05749e-05	1.43009e-06	2.85781	6.0684e-05	31.799
rs72795979	C	T	C	T	-0.014262	-0.000597212	0.15403	0.155053	FALSE	FALSE	FALSE	GCST55771	0.000759201	0.42	484598	blood_cell	0.002529	1.75e-08	543180	mean corpuscular volume (MCV)	BCX2_MCV	2	1	TRUE	5.84439e-05	1.27692e-06	1.86389	5.85458e-05	31.8026
rs11195957	T	C	T	C	-0.019473	0.00177602	0.079425	0.078507	FALSE	FALSE	FALSE	GCST55771	0.00102709	0.083	484598	blood_cell	0.003453	1.74e-08	541885	platelet count (PLT count)	BCX2_PLT	2	1	TRUE	5.85851e-05	6.17016e-06	2.54185	5.8687e-05	31.8033
rs4648823	A	T	A	T	-0.013377	-0.000610013	0.246371	0.238772	FALSE	TRUE	FALSE	GCST55771	0.000687489	0.37	484598	blood_cell	0.002372	1.76e-08	483062	mean corpuscular volume (MCV)	BCX2_MCV	2	1	TRUE	5.84472e-05	1.62467e-06	1.6486	6.58352e-05	31.8045
rs74956558	G	A	G	A	0.021955	0.000146946	0.068751	0.066511	FALSE	FALSE	FALSE	GCST55771	0.00109802	0.9	484598	blood_cell	0.003893	1.75e-08	481441	lymphocyte count (Lympho)	BCX2_LYM	2	1	TRUE	6.05868e-05	3.69586e-08	2.7012	6.60584e-05	31.8052
rs138394150	I	D	C	G	-0.061009	0.0050419	0.012099	0.981842	TRUE	FALSE	FALSE	GCST55771	0.00245317	0.039	484598	blood_cell	0.010817	1.74e-08	426287	platelet count (PLT count)	BCX2_PLT	2	1	FALSE	5.85988e-05	8.71665e-06	7.06249	7.46177e-05	31.8108
rs2272706	G	A	G	A	-0.011807	-0.000209538	0.742477	0.73938	FALSE	FALSE	FALSE	GCST55771	0.000622617	0.74	484598	blood_cell	0.002093	1.72e-08	541095	platelet count (PLT count)	BCX2_PLT	2	1	TRUE	5.86213e-05	2.33724e-07	1.53959	5.88089e-05	31.823
rs2476721	C	G	C	G	-0.011441	-0.000159633	0.348535	0.342056	FALSE	TRUE	FALSE	GCST55771	0.00057643	0.77	484598	blood_cell	0.002028	1.72e-08	458471	mean platelet volume (MPV)	BCX2_MPV	2	1	TRUE	6.90437e-05	1.5826e-07	1.37317	6.94148e-05	31.8267
rs111456533	A	G	A	G	-0.014324	0.000124461	0.163516	0.16428	FALSE	FALSE	FALSE	GCST55771	0.000737095	0.87	484598	blood_cell	0.002538	1.7e-08	521571	monocyte count (Mono)	BCX2_MON	2	1	TRUE	6.10644e-05	5.88355e-08	1.83294	6.10671e-05	31.8526
rs1365623	T	C	T	C	0.011627	0.000418806	0.37246	0.363996	FALSE	FALSE	FALSE	GCST55771	0.00057006	0.47	484598	blood_cell	0.00206	1.71e-08	474235	eosinophil count (Eosin)	BCX2_EOS	2	1	TRUE	6.71704e-05	1.11379e-06	1.41861	6.71707e-05	31.8567
rs9852647	G	T	G	T	-0.012638	0.000909063	0.250244	0.257237	FALSE	FALSE	FALSE	GCST55771	0.000633642	0.15	484598	blood_cell	0.002239	1.71e-08	483322	mean corpuscular hemoglobin (MCH)	BCX2_MCH	2	1	TRUE	6.54411e-05	4.24735e-06	1.55658	6.59151e-05	31.8602
rs2864936	C	A	C	A	-0.014275	-0.000395739	0.804859	0.807189	FALSE	FALSE	FALSE	GCST55771	0.000698898	0.57	484598	blood_cell	0.002529	1.71e-08	473154	eosinophil count (Eosin)	BCX2_EOS	2	1	TRUE	6.71787e-05	6.61622e-07	1.7396	6.73325e-05	31.8606
rs1621453	G	A	G	A	0.010499	8.56593e-05	0.56322	0.562437	FALSE	FALSE	FALSE	GCST55771	0.000551356	0.87	484598	blood_cell	0.00186	1.71e-08	561158	total white blood cell count (WBC count)	BCX2_WBC	2	1	TRUE	5.6666e-05	4.98087e-08	1.39333	5.67756e-05	31.8618
rs73009417	G	C	G	C	-0.016834	0.00042735	0.110279	0.108785	FALSE	TRUE	FALSE	GCST55771	0.00087655	0.61	484598	blood_cell	0.002982	1.69e-08	563944	hemoglobin concentration (HGB)	BCX2_HGB	2	1	TRUE	5.65066e-05	4.90494e-07	2.23937	5.65068e-05	31.8683
rs6997505	A	C	A	C	-0.014864	0.000197496	0.156242	0.152167	FALSE	FALSE	FALSE	GCST55771	0.00077028	0.79	484598	blood_cell	0.002633	1.69e-08	541098	platelet count (PLT count)	BCX2_PLT	2	1	TRUE	5.87062e-05	1.35656e-07	1.93682	5.88938e-05	31.8691
rs4347868	A	G	A	G	0.013081	0.000318644	0.237604	0.241697	FALSE	FALSE	FALSE	GCST55771	0.000639341	0.62	484598	blood_cell	0.002317	1.69e-08	474234	eosinophil count (Eosin)	BCX2_EOS	2	1	TRUE	6.72058e-05	5.12586e-07	1.59559	6.72063e-05	31.8735
rs4463178	T	C	T	C	0.01106	0.00103852	0.444723	0.44361	FALSE	FALSE	FALSE	GCST55771	0.000552596	0.059	484598	blood_cell	0.001959	1.67e-08	504189	hemoglobin concentration (HGB)	BCX2_HGB	2	1	TRUE	5.65172e-05	7.28838e-06	1.39101	6.32153e-05	31.8744
rs7722137	C	T	C	T	0.011429	0.000699896	0.41952	0.429194	FALSE	FALSE	FALSE	GCST55771	0.000573847	0.22	484598	blood_cell	0.002024	1.69e-08	485025	monocyte count (Mono)	BCX2_MON	2	1	TRUE	6.11277e-05	3.06968e-06	1.40959	6.57362e-05	31.8857
rs3848132	A	T	A	T	-0.011769	-0.000184405	0.292109	0.288935	FALSE	TRUE	FALSE	GCST55771	0.000603301	0.77	484598	blood_cell	0.002084	1.66e-08	524920	lymphocyte count (Lympho)	BCX2_LYM	2	1	TRUE	6.07524e-05	1.92796e-07	1.50989	6.07527e-05	31.8921
rs7972367	C	T	C	T	-0.011097	0.000388886	0.676558	0.674505	FALSE	FALSE	FALSE	GCST55771	0.000585473	0.51	484598	blood_cell	0.001965	1.68e-08	537935	platelet count (PLT count)	BCX2_PLT	2	1	TRUE	5.8749e-05	9.10439e-07	1.44121	5.92833e-05	31.8923
rs1729159	G	A	G	A	-0.017078	-0.000179166	0.895304	0.893922	FALSE	FALSE	FALSE	GCST55771	0.000890582	0.85	484598	blood_cell	0.003024	1.66e-08	562362	hemoglobin concentration (HGB)	BCX2_HGB	2	1	TRUE	5.65523e-05	8.35187e-08	2.26772	5.67115e-05	31.8941
rs7251792	A	C	A	C	-0.011511	0.000932645	0.35214	0.355394	FALSE	FALSE	FALSE	GCST55771	0.000570156	0.1	484598	blood_cell	0.002038	1.67e-08	502383	hemoglobin concentration (HGB)	BCX2_HGB	2	1	TRUE	5.65662e-05	5.52158e-06	1.44451	6.34975e-05	31.902
rs12203592	T	C	T	C	0.013585	0.000229837	0.214291	0.210518	FALSE	FALSE	FALSE	GCST55771	0.000690476	0.74	484598	blood_cell	0.002405	1.66e-08	515057	neutrophil count (Neutro)	BCX2_NEU	2	1	TRUE	6.14407e-05	2.28646e-07	1.72601	6.19453e-05	31.9072
rs28362902	A	G	A	G	0.016579	-0.000528538	0.132809	0.139544	FALSE	FALSE	FALSE	GCST55771	0.000795842	0.5	484598	blood_cell	0.002935	1.66e-08	474235	eosinophil count (Eosin)	BCX2_EOS	2	1	TRUE	6.72787e-05	9.10162e-07	2.02118	6.7279e-05	31.9081
rs903123	T	C	T	C	0.013484	-0.000170708	0.818174	0.819606	FALSE	FALSE	FALSE	GCST55771	0.000714095	0.81	484598	blood_cell	0.002387	1.67e-08	562242	total white blood cell count (WBC count)	BCX2_WBC	2	1	TRUE	5.67526e-05	1.17928e-07	1.78984	5.67527e-05	31.9104
rs1887352	T	C	T	C	-0.016214	-7.41771e-05	0.131249	0.129748	FALSE	FALSE	FALSE	GCST55771	0.000813417	0.92	484598	blood_cell	0.00287	1.65e-08	457410	mean platelet volume (MPV)	BCX2_MPV	2	1	TRUE	6.92387e-05	1.71606e-08	1.94104	6.97722e-05	31.9166
rs118013485	A	G	A	G	0.023734	-0.00278194	0.066978	0.066448	FALSE	FALSE	FALSE	GCST55771	0.0011215	0.014	484598	blood_cell	0.004201	1.65e-08	473999	basophil count (Baso)	BCX2_BAS	2	1	TRUE	6.73333e-05	1.26973e-05	2.89229	6.73336e-05	31.9181
rs186408160	A	C	A	C	-0.046478	-0.00114851	0.016508	0.016198	FALSE	FALSE	FALSE	GCST55771	0.00235042	0.63	484598	blood_cell	0.008226	1.64e-08	501716	red blood cell count (RBC count)	BCX2_RBC	2	1	TRUE	5.85511e-05	4.92718e-07	5.82663	6.36259e-05	31.924
rs12641166	I	D	G	T	-0.011623	0.000718368	0.371201	0.964379	TRUE	FALSE	FALSE	GCST55771	0.00152522	0.64	484598	blood_cell	0.002057	1.64e-08	443230	mean corpuscular volume (MCV)	BCX2_MCV	2	1	FALSE	5.86737e-05	4.57772e-07	1.36946	7.20293e-05	31.9277
rs116237156	C	A	C	A	-0.036696	0.00350745	0.977719	0.978063	FALSE	FALSE	FALSE	GCST55771	0.00186245	0.058	484598	blood_cell	0.006493	1.63e-08	531774	RBC distribution width (RDW)	BCX2_RDW	2	1	TRUE	6.00614e-05	7.31865e-06	4.73488	6.00614e-05	31.9409
rs75971416	G	T	G	T	-0.027612	-0.000673615	0.043695	0.041551	FALSE	FALSE	FALSE	GCST55771	0.00140572	0.63	484598	blood_cell	0.004885	1.62e-08	485882	mean corpuscular hemoglobin (MCH)	BCX2_MCH	2	1	TRUE	6.56249e-05	4.73855e-07	3.4051	6.5752e-05	31.9497
rs1022431	A	C	A	C	-0.017269	-0.00320561	0.104436	0.10758	FALSE	FALSE	FALSE	GCST55771	0.000886081	0.00029	484598	blood_cell	0.003055	1.63e-08	561171	hematocrit (HCT)	BCX2_HCT	2	1	TRUE	5.68267e-05	2.70074e-05	2.28854	5.69369e-05	31.953
rs10761129	T	C	T	C	0.011391	-0.000644316	0.669401	0.671552	FALSE	FALSE	FALSE	GCST55771	0.00058152	0.27	484598	blood_cell	0.002015	1.62e-08	523517	lymphocyte count (Lympho)	BCX2_LYM	2	1	TRUE	6.0877e-05	2.53331e-06	1.45794	6.10405e-05	31.9576
rs1874021	G	C	G	C	0.012167	0.000580306	0.740071	0.747409	FALSE	TRUE	FALSE	GCST55771	0.000630308	0.37	484598	blood_cell	0.002152	1.62e-08	529978	RBC distribution width (RDW)	BCX2_RDW	2	1	TRUE	6.01078e-05	1.74915e-06	1.56665	6.03115e-05	31.9656
rs12972151	G	A	G	A	0.010761	0.00016249	0.386879	0.381593	FALSE	FALSE	FALSE	GCST55771	0.000563074	0.77	484598	blood_cell	0.001903	1.61e-08	562997	hemoglobin concentration (HGB)	BCX2_HGB	2	1	TRUE	5.66979e-05	1.71847e-07	1.42788	5.67935e-05	31.9763
rs4309185	T	C	T	C	0.015348	-0.000576293	0.864899	0.860796	FALSE	FALSE	FALSE	GCST55771	0.000791034	0.47	484598	blood_cell	0.002714	1.6e-08	526486	platelet count (PLT count)	BCX2_PLT	2	1	TRUE	5.89113e-05	1.09526e-06	1.96926	6.07397e-05	31.9804
rs34304528	T	C	T	C	0.018183	-7.57931e-05	0.12794	0.122607	FALSE	FALSE	FALSE	GCST55771	0.000867021	0.92	484598	blood_cell	0.003215	1.59e-08	472910	basophil count (Baso)	BCX2_BAS	2	1	TRUE	6.7478e-05	1.57696e-08	2.21091	6.76337e-05	31.9867
rs149736352	G	A	G	A	-0.012161	-0.000145589	0.498061	0.503966	FALSE	FALSE	FALSE	GCST55771	0.00059175	0.82	484598	blood_cell	0.00215	1.58e-08	442606	mean corpuscular hemoglobin (MCH)	BCX2_MCH	2	1	TRUE	6.57149e-05	1.24911e-07	1.43037	7.22795e-05	31.9935
rs77696007	A	G	A	G	0.03885	-0.000913982	0.019057	0.017991	FALSE	FALSE	FALSE	GCST55771	0.00207992	0.66	484598	blood_cell	0.006868	1.59e-08	561316	hematocrit (HCT)	BCX2_HCT	2	1	TRUE	5.69065e-05	3.98476e-07	5.14558	5.70021e-05	31.9979
rs12571872	A	G	A	G	-0.015767	0.00104168	0.140347	0.144906	FALSE	FALSE	FALSE	GCST55771	0.000780405	0.18	484598	blood_cell	0.002787	1.58e-08	503543	total white blood cell count (WBC count)	BCX2_WBC	2	1	TRUE	5.69216e-05	3.67661e-06	1.97768	6.35568e-05	32.0055
rs2918387	T	G	T	G	0.015836	0.000661966	0.18075	0.184127	FALSE	FALSE	FALSE	GCST55771	0.000716334	0.35	484598	blood_cell	0.002799	1.57e-08	440678	basophil count (Baso)	BCX2_BAS	2	1	TRUE	6.75272e-05	1.76222e-06	1.85808	7.2633e-05	32.01
rs10811668	A	C	A	C	-0.013505	-0.000805647	0.208459	0.213729	FALSE	FALSE	FALSE	GCST55771	0.000675324	0.23	484598	blood_cell	0.002386	1.56e-08	517867	neutrophil count (Neutro)	BCX2_NEU	2	1	TRUE	6.169e-05	2.93687e-06	1.71704	6.18593e-05	32.0367
rs885506	G	A	G	A	0.010528	-0.000286022	0.546253	0.548425	FALSE	FALSE	FALSE	GCST55771	0.000555152	0.62	484598	blood_cell	0.00186	1.55e-08	562355	hemoglobin concentration (HGB)	BCX2_HGB	2	1	TRUE	5.68074e-05	5.47766e-07	1.39482	5.69681e-05	32.038
rs62074125	C	A	C	A	-0.012198	-0.000249845	0.256142	0.254271	FALSE	FALSE	FALSE	GCST55771	0.0006284	0.67	484598	blood_cell	0.002155	1.54e-08	558359	total white blood cell count (WBC count)	BCX2_WBC	2	1	TRUE	5.69817e-05	3.26204e-07	1.61029	5.73781e-05	32.0393
rs28894728	C	A	C	A	0.028971	0.000486096	0.039804	0.044098	FALSE	FALSE	FALSE	GCST55771	0.00138844	0.73	484598	blood_cell	0.005118	1.54e-08	500717	hemoglobin concentration (HGB)	BCX2_HGB	2	1	TRUE	5.68154e-05	2.52936e-07	3.62157	6.39894e-05	32.0425
rs6850146	T	G	T	G	0.012063	-0.0007035	0.250065	0.24475	FALSE	FALSE	FALSE	GCST55771	0.000637337	0.27	484598	blood_cell	0.002131	1.54e-08	563944	hemoglobin concentration (HGB)	BCX2_HGB	2	1	TRUE	5.68176e-05	2.51425e-06	1.6003	5.68178e-05	32.0438
rs3742704	C	A	C	A	0.01948	0.00088985	0.091601	0.096978	FALSE	FALSE	FALSE	GCST55771	0.00092442	0.33	484598	blood_cell	0.003441	1.54e-08	472837	eosinophil count (Eosin)	BCX2_EOS	2	1	TRUE	6.75749e-05	1.91212e-06	2.36614	6.7775e-05	32.0486
rs72844043	A	G	A	G	-0.011385	-7.19366e-05	0.431798	0.427962	FALSE	FALSE	FALSE	GCST55771	0.000553313	0.89	484598	blood_cell	0.002011	1.54e-08	473294	eosinophil count (Eosin)	BCX2_EOS	2	1	TRUE	6.75801e-05	3.48801e-08	1.38349	6.77148e-05	32.051
rs11180823	C	A	C	A	-0.010751	0.000620279	0.421133	0.416087	FALSE	FALSE	FALSE	GCST55771	0.000556226	0.27	484598	blood_cell	0.001899	1.55e-08	543170	red blood cell count (RBC count)	BCX2_RBC	2	1	TRUE	5.87849e-05	2.5662e-06	1.39956	5.90049e-05	32.0515
rs11221394	C	T	C	T	0.016288	-0.000979115	0.117605	0.114825	FALSE	FALSE	FALSE	GCST55771	0.000856187	0.25	484598	blood_cell	0.002877	1.54e-08	562235	total white blood cell count (WBC count)	BCX2_WBC	2	1	TRUE	5.70044e-05	2.69867e-06	2.15724	5.70052e-05	32.052
rs9717839	A	G	A	G	0.011221	0.00144129	0.512936	0.506621	FALSE	FALSE	FALSE	GCST55771	0.000555745	0.0097	484598	blood_cell	0.001982	1.53e-08	488325	lymphocyte count (Lympho)	BCX2_LYM	2	1	TRUE	6.1057e-05	1.38792e-05	1.38503	6.56327e-05	32.0521
rs72681831	T	C	T	C	-0.010657	-0.000185128	0.304669	0.299042	FALSE	FALSE	FALSE	GCST55771	0.000598376	0.77	484598	blood_cell	0.001882	1.53e-08	540789	platelet count (PLT count)	BCX2_PLT	2	1	TRUE	5.9067e-05	1.97522e-07	1.38399	5.92896e-05	32.065
rs2356383	G	C	G	C	-0.011208	0.000290328	0.344349	0.352238	FALSE	TRUE	FALSE	GCST55771	0.000576154	0.62	484598	blood_cell	0.001979	1.51e-08	531774	RBC distribution width (RDW)	BCX2_RDW	2	1	TRUE	6.03133e-05	5.23987e-07	1.44314	6.03133e-05	32.0749
rs61302130	C	G	C	G	0.012562	-0.00049355	0.252425	0.251707	FALSE	TRUE	FALSE	GCST55771	0.000629753	0.44	484598	blood_cell	0.002218	1.52e-08	486818	mean corpuscular hemoglobin (MCH)	BCX2_MCH	2	1	TRUE	6.58865e-05	1.26748e-06	1.54755	6.58872e-05	32.0771
rs570682465	C	T	C	T	0.023347	0.00149036	0.061086	0.060655	FALSE	FALSE	FALSE	GCST55771	0.00114076	0.18	484598	blood_cell	0.004121	1.5e-08	487782	neutrophil count (Neutro)	BCX2_NEU	2	1	TRUE	6.1805e-05	3.52219e-06	2.87816	6.57967e-05	32.0964
rs7551257	G	A	G	A	-0.010415	-0.000570106	0.509724	0.508723	FALSE	FALSE	FALSE	GCST55771	0.000547698	0.29	484598	blood_cell	0.001838	1.49e-08	563939	hemoglobin concentration (HGB)	BCX2_HGB	2	1	TRUE	5.69334e-05	2.23588e-06	1.38026	5.69341e-05	32.1091
rs35585285	G	T	G	T	0.013594	0.00173119	0.78108	0.779271	FALSE	FALSE	FALSE	GCST55771	0.000661138	0.0084	484598	blood_cell	0.002399	1.49e-08	475125	RBC distribution width (RDW)	BCX2_RDW	2	1	TRUE	6.03785e-05	1.41488e-05	1.65361	6.7577e-05	32.1095
rs10068613	T	G	T	G	-0.028786	0.0016526	0.035035	0.037215	FALSE	FALSE	FALSE	GCST55771	0.00144899	0.25	484598	blood_cell	0.00508	1.49e-08	542044	red blood cell count (RBC count)	BCX2_RBC	2	1	TRUE	5.88916e-05	2.68425e-06	3.74008	5.92347e-05	32.1096
rs2288520	A	G	A	G	0.01751	-0.000649649	0.115206	0.113069	FALSE	FALSE	FALSE	GCST55771	0.000890788	0.46	484598	blood_cell	0.00309	1.49e-08	478325	mean corpuscular volume (MCV)	BCX2_MCV	2	1	TRUE	5.90107e-05	1.09756e-06	2.13708	6.71282e-05	32.1111
rs72786903	T	C	T	C	-0.013947	-1.464e-05	0.222439	0.217287	FALSE	FALSE	FALSE	GCST55771	0.000662433	0.99	484598	blood_cell	0.002461	1.48e-08	473999	basophil count (Baso)	BCX2_BAS	2	1	TRUE	6.77535e-05	1.0079e-09	1.69434	6.77538e-05	32.1173
rs12701441	A	G	A	G	-0.013087	0.00105964	0.19519	0.192843	FALSE	FALSE	FALSE	GCST55771	0.000693017	0.13	484598	blood_cell	0.002309	1.48e-08	542823	platelet count (PLT count)	BCX2_PLT	2	1	TRUE	5.91762e-05	4.82444e-06	1.70119	5.91766e-05	32.1242
rs7125217	T	G	T	G	-0.012431	2.02068e-05	0.294218	0.293998	FALSE	FALSE	FALSE	GCST55771	0.000605544	0.98	484598	blood_cell	0.002193	1.47e-08	500717	hemoglobin concentration (HGB)	BCX2_HGB	2	1	TRUE	5.69737e-05	2.29786e-09	1.5518	6.41677e-05	32.1318
rs2422862	A	G	A	G	0.015493	0.000112372	0.864127	0.867779	FALSE	FALSE	FALSE	GCST55771	0.000808602	0.89	484598	blood_cell	0.002733	1.47e-08	558160	hematocrit (HCT)	BCX2_HCT	2	1	TRUE	5.71521e-05	3.98535e-08	2.04183	5.75718e-05	32.136
rs143031547	T	G	T	G	0.012428	0.000235832	0.231277	0.23199	FALSE	FALSE	FALSE	GCST55771	0.000648843	0.72	484598	blood_cell	0.002192	1.46e-08	560848	hematocrit (HCT)	BCX2_HCT	2	1	TRUE	5.71691e-05	2.72613e-07	1.64158	5.7313e-05	32.1456
rs143491704	G	C	G	C	-0.03128	0.0010756	0.035786	0.034842	FALSE	TRUE	FALSE	GCST55771	0.00153253	0.49	484598	blood_cell	0.005517	1.47e-08	474236	eosinophil count (Eosin)	BCX2_EOS	2	1	TRUE	6.77805e-05	1.01649e-06	3.79927	6.77806e-05	32.146
rs556645	C	T	C	T	0.015253	-8.0848e-06	0.833606	0.823945	FALSE	FALSE	FALSE	GCST55771	0.000728234	1	484598	blood_cell	0.00269	1.45e-08	472837	eosinophil count (Eosin)	BCX2_EOS	2	1	TRUE	6.77927e-05	2.54341e-10	1.84973	6.79934e-05	32.1519
rs1145	T	C	T	C	-0.016342	-0.000245073	0.11967	0.116368	FALSE	FALSE	FALSE	GCST55771	0.000858574	0.78	484598	blood_cell	0.002882	1.46e-08	545198	red blood cell count (RBC count)	BCX2_RBC	2	1	TRUE	5.89712e-05	1.68134e-07	2.128	5.89718e-05	32.1531
rs13262244	A	G	A	G	0.010553	-0.000718089	0.560479	0.548292	FALSE	FALSE	FALSE	GCST55771	0.000555872	0.2	484598	blood_cell	0.001861	1.46e-08	563945	hemoglobin concentration (HGB)	BCX2_HGB	2	1	TRUE	5.70162e-05	3.4437e-06	1.39754	5.70163e-05	32.1558
rs4240745	C	G	C	G	-0.01352	1.72641e-05	0.194212	0.193235	FALSE	TRUE	FALSE	GCST55771	0.000690492	0.98	484598	blood_cell	0.002384	1.46e-08	459879	mean platelet volume (MPV)	BCX2_MPV	2	1	TRUE	6.97707e-05	1.29e-09	1.61669	6.99309e-05	32.1618
rs2505521	T	C	T	C	-0.015171	0.000131865	0.829154	0.820532	FALSE	FALSE	FALSE	GCST55771	0.000727205	0.86	484598	blood_cell	0.002675	1.45e-08	472837	eosinophil count (Eosin)	BCX2_EOS	2	1	TRUE	6.782e-05	6.78524e-08	1.83941	6.80208e-05	32.1648
rs6691839	T	G	T	G	-0.013249	0.000518758	0.765496	0.753161	FALSE	FALSE	FALSE	GCST55771	0.000639015	0.42	484598	blood_cell	0.002336	1.45e-08	474234	eosinophil count (Eosin)	BCX2_EOS	2	1	TRUE	6.78262e-05	1.35996e-06	1.60868	6.78266e-05	32.1677
rs7801581	T	C	T	C	-0.01241	0.000214978	0.251058	0.2521	FALSE	FALSE	FALSE	GCST55771	0.000639104	0.74	484598	blood_cell	0.002188	1.45e-08	561286	hematocrit (HCT)	BCX2_HCT	2	1	TRUE	5.72123e-05	2.33488e-07	1.63923	5.73114e-05	32.1698
rs55765412	T	C	T	C	-0.011543	0.00080637	0.368252	0.360799	FALSE	FALSE	FALSE	GCST55771	0.000576672	0.16	484598	blood_cell	0.002035	1.44e-08	485725	mean corpuscular hemoglobin (MCH)	BCX2_MCH	2	1	TRUE	6.60862e-05	4.03487e-06	1.41827	6.62355e-05	32.1743
rs10035153	C	T	C	T	-0.020298	0.000347584	0.07169	0.07002	FALSE	FALSE	FALSE	GCST55771	0.0010727	0.73	484598	blood_cell	0.003578	1.44e-08	562257	hematocrit (HCT)	BCX2_HCT	2	1	TRUE	5.72356e-05	2.16662e-07	2.68292	5.72358e-05	32.1829
rs1117199	T	C	T	C	0.010587	0.000268984	0.420026	0.42227	FALSE	FALSE	FALSE	GCST55771	0.000552933	0.62	484598	blood_cell	0.001866	1.43e-08	558159	hematocrit (HCT)	BCX2_HCT	2	1	TRUE	5.72483e-05	4.88346e-07	1.39409	5.76688e-05	32.1901
rs35027951	G	A	G	A	-0.012706	-1.36971e-05	0.220824	0.215084	FALSE	FALSE	FALSE	GCST55771	0.000674544	0.97	484598	blood_cell	0.002239	1.41e-08	541886	platelet count (PLT count)	BCX2_PLT	2	1	TRUE	5.93231e-05	8.50858e-10	1.64819	5.94261e-05	32.204
rs11784090	T	C	T	C	0.015338	0.00097158	0.134444	0.134718	FALSE	FALSE	FALSE	GCST55771	0.000799194	0.23	484598	blood_cell	0.002702	1.4e-08	560672	hematocrit (HCT)	BCX2_HCT	2	1	TRUE	5.73069e-05	3.0498e-06	2.0232	5.74691e-05	32.2231
rs12741763	C	A	C	A	-0.016674	-0.000435857	0.106185	0.102471	FALSE	FALSE	FALSE	GCST55771	0.000902056	0.62	484598	blood_cell	0.002937	1.41e-08	544126	mean corpuscular volume (MCV)	BCX2_MCV	2	1	TRUE	5.92308e-05	4.81771e-07	2.16648	5.92309e-05	32.2308
rs78014510	G	A	G	A	-0.012825	0.00253117	0.248359	0.254498	FALSE	FALSE	FALSE	GCST55771	0.000635215	6.4e-05	484598	blood_cell	0.002259	1.4e-08	498541	RBC distribution width (RDW)	BCX2_RDW	2	1	TRUE	6.06081e-05	3.27648e-05	1.59502	6.4648e-05	32.2316
rs11676156	T	G	T	G	-0.010685	-0.00152592	0.394478	0.388436	FALSE	FALSE	FALSE	GCST55771	0.000562062	0.0068	484598	blood_cell	0.001882	1.4e-08	558138	total white blood cell count (WBC count)	BCX2_WBC	2	1	TRUE	5.73274e-05	1.52093e-05	1.40602	5.7749e-05	32.2337
rs2453628	A	G	A	G	0.010777	-0.00066036	0.52576	0.532083	FALSE	FALSE	FALSE	GCST55771	0.000550217	0.24	484598	blood_cell	0.001898	1.39e-08	524918	lymphocyte count (Lympho)	BCX2_LYM	2	1	TRUE	6.14162e-05	2.97244e-06	1.37512	6.14168e-05	32.2406
rs12280198	T	C	T	C	0.013844	4.46313e-05	0.176442	0.187122	FALSE	FALSE	FALSE	GCST55771	0.000713306	0.96	484598	blood_cell	0.002438	1.39e-08	542040	red blood cell count (RBC count)	BCX2_RBC	2	1	TRUE	5.91389e-05	8.07881e-09	1.79494	5.9484e-05	32.2445
rs17430711	G	A	G	A	0.034351	0.002528	0.026337	0.026311	FALSE	FALSE	FALSE	GCST55771	0.00171258	0.14	484598	blood_cell	0.006049	1.39e-08	486178	mean corpuscular hemoglobin (MCH)	BCX2_MCH	2	1	TRUE	6.6239e-05	4.49646e-06	4.21775	6.63268e-05	32.2487
rs12894657	A	G	A	G	0.011222	0.00058356	0.334791	0.328894	FALSE	FALSE	FALSE	GCST55771	0.000586013	0.32	484598	blood_cell	0.001976	1.4e-08	562233	hematocrit (HCT)	BCX2_HCT	2	1	TRUE	5.73597e-05	2.04633e-06	1.48165	5.73624e-05	32.2527
rs10191329	A	C	A	C	-0.014199	0.000712213	0.175233	0.173622	FALSE	FALSE	FALSE	GCST55771	0.000725161	0.32	484598	blood_cell	0.0025	1.39e-08	524921	lymphocyte count (Lympho)	BCX2_LYM	2	1	TRUE	6.1449e-05	1.99054e-06	1.81129	6.14492e-05	32.2579
rs1283945	T	C	T	C	0.034748	0.00146174	0.024411	0.0281315	FALSE	FALSE	FALSE	GCST55771	0.00168379	0.38	484598	blood_cell	0.006118	1.38e-08	521198	monocyte count (Mono)	BCX2_MON	2	1	TRUE	6.18419e-05	1.55519e-06	4.41683	6.18889e-05	32.2582
rs186673610	T	C	T	C	-0.035146	0.00232965	0.024991	0.023502	FALSE	FALSE	FALSE	GCST55771	0.00181281	0.2	484598	blood_cell	0.006187	1.38e-08	503078	red blood cell count (RBC count)	BCX2_RBC	2	1	TRUE	5.91847e-05	3.40797e-06	4.38831	6.41402e-05	32.2695
rs72843781	C	A	C	A	-0.012276	0.000306432	0.35295	0.351195	FALSE	FALSE	FALSE	GCST55771	0.000611837	0.62	484598	blood_cell	0.002161	1.37e-08	500987	red blood cell count (RBC count)	BCX2_RBC	2	1	TRUE	5.91864e-05	5.17627e-07	1.52957	6.44097e-05	32.2704
rs6560875	C	T	C	T	0.011498	-0.000800587	0.480591	0.480018	FALSE	FALSE	FALSE	GCST55771	0.000556289	0.15	484598	blood_cell	0.002024	1.38e-08	501099	hematocrit (HCT)	BCX2_HCT	2	1	TRUE	5.73936e-05	4.274e-06	1.43276	6.43982e-05	32.2718
rs10164853	G	A	G	A	0.019918	-0.000104293	0.077107	0.08057	FALSE	FALSE	FALSE	GCST55771	0.00101533	0.92	484598	blood_cell	0.003506	1.38e-08	559847	hemoglobin concentration (HGB)	BCX2_HGB	2	1	TRUE	5.72278e-05	2.17729e-08	2.62329	5.76467e-05	32.2751
rs2964183	C	G	C	G	-0.010528	0.000234679	0.444473	0.440554	FALSE	TRUE	TRUE	GCST55771	0.00055026	0.68	484598	blood_cell	0.001853	1.37e-08	562256	hematocrit (HCT)	BCX2_HCT	2	1	FALSE	5.74091e-05	3.75347e-07	1.38945	5.74095e-05	32.2805
rs1445562	T	G	T	G	-0.010619	0.00147228	0.569791	0.566875	FALSE	FALSE	FALSE	GCST55771	0.000553597	0.0078	484598	blood_cell	0.001869	1.36e-08	562858	hemoglobin concentration (HGB)	BCX2_HGB	2	1	TRUE	5.72384e-05	1.45951e-05	1.4022	5.73491e-05	32.2811
rs12813355	G	A	G	A	0.010927	-0.00115922	0.379181	0.37982	FALSE	FALSE	FALSE	GCST55771	0.000561645	0.038	484598	blood_cell	0.001923	1.37e-08	557501	hematocrit (HCT)	BCX2_HCT	2	1	TRUE	5.74227e-05	8.79072e-06	1.43583	5.79127e-05	32.2882
rs12826771	T	G	T	G	0.012013	-0.000970765	0.728208	0.736985	FALSE	FALSE	FALSE	GCST55771	0.000620768	0.12	484598	blood_cell	0.002114	1.36e-08	460935	mean platelet volume (MPV)	BCX2_MPV	2	1	TRUE	7.00527e-05	5.04647e-06	1.43524	7.00527e-05	32.2919
rs1165534	C	G	C	G	0.011161	8.79538e-05	0.64598	0.654428	FALSE	TRUE	FALSE	GCST55771	0.000577095	0.89	484598	blood_cell	0.001964	1.36e-08	531774	RBC distribution width (RDW)	BCX2_RDW	2	1	TRUE	6.07255e-05	4.7933e-08	1.4322	6.07255e-05	32.2941
rs9331344	G	A	G	A	0.010492	-0.000331168	0.510497	0.510268	FALSE	FALSE	FALSE	GCST55771	0.000546381	0.55	484598	blood_cell	0.001846	1.35e-08	559586	hematocrit (HCT)	BCX2_HCT	2	1	TRUE	5.74504e-05	7.58098e-07	1.38091	5.77248e-05	32.3038
rs3096309	T	C	T	C	0.014823	0.000708006	0.824069	0.827203	FALSE	FALSE	FALSE	GCST55771	0.000721629	0.33	484598	blood_cell	0.002608	1.36e-08	472838	eosinophil count (Eosin)	BCX2_EOS	2	1	TRUE	6.81136e-05	1.98639e-06	1.79334	6.83151e-05	32.3041
rs17440390	T	C	T	C	0.016462	0.00133377	0.126191	0.1227	FALSE	FALSE	FALSE	GCST55771	0.000835481	0.1	484598	blood_cell	0.002896	1.35e-08	519287	neutrophil count (Neutro)	BCX2_NEU	2	1	TRUE	6.22206e-05	5.25904e-06	2.0869	6.22208e-05	32.3123
rs418623	C	T	C	T	0.011382	-0.000122145	0.376553	0.388336	FALSE	FALSE	FALSE	GCST55771	0.000564249	0.83	484598	blood_cell	0.002002	1.33e-08	456354	mean platelet volume (MPV)	BCX2_MPV	2	1	TRUE	7.01198e-05	9.67008e-08	1.35243	7.08236e-05	32.3228
rs61947766	C	T	C	T	-0.010609	0.000372445	0.435337	0.431635	FALSE	FALSE	FALSE	GCST55771	0.00055182	0.49	484598	blood_cell	0.001866	1.35e-08	545195	red blood cell count (RBC count)	BCX2_RBC	2	1	TRUE	5.92848e-05	9.40046e-07	1.3778	5.92857e-05	32.324
rs17356923	A	G	A	G	-0.019865	-0.00243269	0.079417	0.077986	FALSE	FALSE	FALSE	GCST55771	0.00101633	0.016	484598	blood_cell	0.003493	1.33e-08	524922	lymphocyte count (Lympho)	BCX2_LYM	2	1	TRUE	6.16111e-05	1.18228e-05	2.53073	6.16113e-05	32.343
rs2252528	C	T	C	T	-0.010823	4.06798e-05	0.371612	0.366064	FALSE	FALSE	FALSE	GCST55771	0.000568801	0.96	484598	blood_cell	0.001903	1.33e-08	541083	platelet count (PLT count)	BCX2_PLT	2	1	TRUE	5.95843e-05	1.0555e-08	1.39982	5.97764e-05	32.3458
rs2514841	T	C	T	C	-0.010351	-0.000334172	0.466062	0.468828	FALSE	FALSE	FALSE	GCST55771	0.000546613	0.53	484598	blood_cell	0.00182	1.32e-08	542543	mean corpuscular volume (MCV)	BCX2_MCV	2	1	TRUE	5.94425e-05	7.71259e-07	1.34057	5.96161e-05	32.3461
rs138019051	G	A	G	A	0.034604	0.00217565	0.031524	0.030573	FALSE	FALSE	FALSE	GCST55771	0.00170392	0.2	484598	blood_cell	0.006084	1.32e-08	426153	mean platelet volume (MPV)	BCX2_MPV	2	1	TRUE	7.01788e-05	3.36433e-06	3.97166	7.59063e-05	32.35
rs112238572	G	T	G	T	0.011059	0.000399258	0.494262	0.491418	FALSE	FALSE	FALSE	GCST55771	0.0005512	0.45	484598	blood_cell	0.001944	1.32e-08	485025	monocyte count (Mono)	BCX2_MON	2	1	TRUE	6.20414e-05	1.0827e-06	1.35387	6.67187e-05	32.3623
rs4948822	G	T	G	T	0.012732	0.000353828	0.231555	0.234277	FALSE	FALSE	FALSE	GCST55771	0.000644701	0.58	484598	blood_cell	0.002238	1.32e-08	524920	lymphocyte count (Lympho)	BCX2_LYM	2	1	TRUE	6.16527e-05	6.21567e-07	1.62146	6.16531e-05	32.3648
rs62378333	G	C	G	C	-0.013409	-0.000531736	0.204052	0.201874	FALSE	TRUE	FALSE	GCST55771	0.000689169	0.44	484598	blood_cell	0.002357	1.31e-08	563944	hemoglobin concentration (HGB)	BCX2_HGB	2	1	TRUE	5.73869e-05	1.22846e-06	1.77002	5.73871e-05	32.3649
rs66731212	C	T	C	T	0.014946	0.00153515	0.177054	0.179134	FALSE	FALSE	FALSE	GCST55771	0.000717226	0.033	484598	blood_cell	0.002627	1.3e-08	444659	mean corpuscular hemoglobin (MCH)	BCX2_MCH	2	1	TRUE	6.64862e-05	9.45378e-06	1.75176	7.27902e-05	32.369
rs141597584	A	G	A	G	0.025256	-0.00263322	0.046544	0.045998	FALSE	FALSE	FALSE	GCST55771	0.00131612	0.045	484598	blood_cell	0.004438	1.3e-08	562258	hematocrit (HCT)	BCX2_HCT	2	1	TRUE	5.75963e-05	8.26038e-06	3.32778	5.75964e-05	32.3858
rs9840310	G	A	G	A	-0.012742	0.00102454	0.734621	0.727515	FALSE	FALSE	FALSE	GCST55771	0.000616365	0.095	484598	blood_cell	0.002239	1.3e-08	474236	eosinophil count (Eosin)	BCX2_EOS	2	1	TRUE	6.82879e-05	5.70164e-06	1.54188	6.8288e-05	32.3867
rs34880730	G	A	G	A	-0.01111	-6.77927e-06	0.347489	0.343241	FALSE	FALSE	FALSE	GCST55771	0.000574746	1	484598	blood_cell	0.001952	1.29e-08	562255	hematocrit (HCT)	BCX2_HCT	2	1	TRUE	5.76114e-05	2.87101e-10	1.46368	5.76118e-05	32.3943
rs73022294	C	T	C	T	0.057212	0.000709673	0.989075	0.989277	FALSE	FALSE	FALSE	GCST55771	0.00268992	0.81	484598	blood_cell	0.010051	1.29e-08	473139	basophil count (Baso)	BCX2_BAS	2	1	TRUE	6.83516e-05	1.43634e-07	6.91359	6.84761e-05	32.4008
rs62221526	G	A	G	A	0.015167	0.000660082	0.845638	0.846228	FALSE	FALSE	FALSE	GCST55771	0.000754413	0.38	484598	blood_cell	0.002664	1.28e-08	531774	RBC distribution width (RDW)	BCX2_RDW	2	1	TRUE	6.09507e-05	1.57978e-06	1.94266	6.09507e-05	32.4139
rs71508968	A	G	A	G	0.036234	-0.00254146	0.025836	0.025098	FALSE	FALSE	FALSE	GCST55771	0.0017697	0.15	484598	blood_cell	0.006364	1.28e-08	474233	eosinophil count (Eosin)	BCX2_EOS	2	1	TRUE	6.83516e-05	4.25584e-06	4.38254	6.83522e-05	32.417
rs6809506	T	C	T	C	0.012103	-0.000963484	0.439683	0.441872	FALSE	FALSE	FALSE	GCST55771	0.000551279	0.081	484598	blood_cell	0.002125	1.26e-08	444173	basophil count (Baso)	BCX2_BAS	2	1	TRUE	6.84323e-05	6.30324e-06	1.41623	7.30275e-05	32.4391
rs12045658	C	T	C	T	0.012343	-0.000156991	0.235298	0.23292	FALSE	FALSE	FALSE	GCST55771	0.00064746	0.81	484598	blood_cell	0.002167	1.27e-08	562256	hematocrit (HCT)	BCX2_HCT	2	1	TRUE	5.76984e-05	1.21323e-07	1.6249	5.76987e-05	32.4432
rs140446749	A	G	A	G	0.049662	0.000358424	0.011411	0.011105	FALSE	FALSE	FALSE	GCST55771	0.00260533	0.88	484598	blood_cell	0.008717	1.25e-08	545201	red blood cell count (RBC count)	BCX2_RBC	2	1	TRUE	5.95294e-05	3.90561e-08	6.43643	5.95297e-05	32.4574
rs62298879	T	C	T	C	-0.010546	0.000299933	0.475388	0.480926	FALSE	FALSE	FALSE	GCST55771	0.000548225	0.58	484598	blood_cell	0.001851	1.25e-08	545200	red blood cell count (RBC count)	BCX2_RBC	2	1	TRUE	5.95361e-05	6.17662e-07	1.36674	5.95364e-05	32.4611
rs10227172	G	T	G	T	-0.012079	-0.000221752	0.290764	0.298074	FALSE	FALSE	FALSE	GCST55771	0.000600477	0.71	484598	blood_cell	0.00212	1.25e-08	485357	mean corpuscular hemoglobin (MCH)	BCX2_MCH	2	1	TRUE	6.66794e-05	2.81425e-07	1.47695	6.68808e-05	32.4631
rs61595371	T	G	T	G	0.010901	-0.0011615	0.365105	0.356877	FALSE	FALSE	FALSE	GCST55771	0.00057259	0.042	484598	blood_cell	0.001913	1.25e-08	561170	hematocrit (HCT)	BCX2_HCT	2	1	TRUE	5.77488e-05	8.49117e-06	1.43305	5.78608e-05	32.4715
rs9734613	G	A	G	A	0.028777	0.00120847	0.963842	0.961409	FALSE	FALSE	FALSE	GCST55771	0.00143436	0.4	484598	blood_cell	0.00505	1.24e-08	521594	monocyte count (Mono)	BCX2_MON	2	1	TRUE	6.22516e-05	1.46479e-06	3.64718	6.22516e-05	32.4719
rs2052249	A	C	A	C	-0.01267	-5.95284e-05	0.250937	0.259006	FALSE	FALSE	FALSE	GCST55771	0.000629108	0.92	484598	blood_cell	0.002223	1.23e-08	517884	neutrophil count (Neutro)	BCX2_NEU	2	1	TRUE	6.25519e-05	1.84764e-08	1.59976	6.27215e-05	32.4844
rs1042136	C	A	C	A	0.014359	-0.00265466	0.163651	0.158355	FALSE	FALSE	FALSE	GCST55771	0.000750988	0.00043	484598	blood_cell	0.002519	1.23e-08	561608	hematocrit (HCT)	BCX2_HCT	2	1	TRUE	5.77873e-05	2.57846e-05	1.88775	5.78542e-05	32.4932
rs7220649	T	C	T	C	-0.028223	-0.00224167	0.043218	0.044204	FALSE	FALSE	FALSE	GCST55771	0.00133246	0.093	484598	blood_cell	0.004951	1.23e-08	469930	eosinophil count (Eosin)	BCX2_EOS	2	1	TRUE	6.85168e-05	5.84054e-06	3.39398	6.91447e-05	32.4953
rs875109	G	A	G	A	0.012912	0.000638558	0.740402	0.738839	FALSE	FALSE	FALSE	GCST55771	0.000620185	0.3	484598	blood_cell	0.002265	1.22e-08	472216	eosinophil count (Eosin)	BCX2_EOS	2	1	TRUE	6.85216e-05	2.18765e-06	1.55646	6.88148e-05	32.4976
rs132642	T	A	T	A	-0.01381	-0.00133912	0.833059	0.83731	FALSE	TRUE	FALSE	GCST55771	0.000739376	0.071	484598	blood_cell	0.002422	1.22e-08	544126	mean corpuscular volume (MCV)	BCX2_MCV	2	1	TRUE	5.97468e-05	6.76902e-06	1.78659	5.97469e-05	32.5117
rs12103533	A	G	A	G	0.032775	-0.00215867	0.027871	0.030487	FALSE	FALSE	FALSE	GCST55771	0.00162525	0.18	484598	blood_cell	0.005748	1.21e-08	540032	platelet count (PLT count)	BCX2_PLT	2	1	TRUE	5.98916e-05	3.64041e-06	4.22403	6.02016e-05	32.5126
rs4129560	A	C	A	C	-0.011182	0.000354557	0.369955	0.363935	FALSE	FALSE	FALSE	GCST55771	0.000568982	0.51	484598	blood_cell	0.001961	1.21e-08	524915	lymphocyte count (Lympho)	BCX2_LYM	2	1	TRUE	6.19388e-05	8.013e-07	1.42076	6.19398e-05	32.515
rs149902937	A	G	A	G	-0.018768	-0.00109253	0.095147	0.093406	FALSE	FALSE	FALSE	GCST55771	0.000958228	0.25	484598	blood_cell	0.003291	1.21e-08	519733	monocyte count (Mono)	BCX2_MON	2	1	TRUE	6.2348e-05	2.68255e-06	2.37256	6.25712e-05	32.5222
rs185281661	C	G	C	G	-0.042413	0.00125439	0.970821	0.968597	FALSE	TRUE	FALSE	GCST55771	0.00194305	0.51	484598	blood_cell	0.007437	1.21e-08	442606	mean corpuscular hemoglobin (MCH)	BCX2_MCH	2	1	TRUE	6.68043e-05	8.60037e-07	4.94773	7.34776e-05	32.5239
rs10746147	G	A	G	A	-0.022399	0.000683843	0.926163	0.915454	FALSE	FALSE	FALSE	GCST55771	0.00100495	0.49	484598	blood_cell	0.003927	1.2e-08	472142	basophil count (Baso)	BCX2_BAS	2	1	TRUE	6.86322e-05	9.55529e-07	2.69834	6.89025e-05	32.5338
rs7142289	C	T	C	T	0.01231	0.00201699	0.370681	0.38289	FALSE	FALSE	FALSE	GCST55771	0.000587695	0.00058	484598	blood_cell	0.002158	1.19e-08	442606	mean corpuscular hemoglobin (MCH)	BCX2_MCH	2	1	TRUE	6.68367e-05	2.4306e-05	1.43569	7.35133e-05	32.5397
rs13408498	C	T	C	T	0.014091	-0.00106133	0.211666	0.215089	FALSE	FALSE	FALSE	GCST55771	0.000666996	0.11	484598	blood_cell	0.00247	1.2e-08	487453	mean corpuscular hemoglobin (MCH)C	BCX2_MCHC	2	1	TRUE	6.62052e-05	5.22483e-06	1.7245	6.67621e-05	32.5454
rs13262244	A	G	A	G	0.010657	-0.000718089	0.560555	0.548292	FALSE	FALSE	FALSE	GCST55771	0.000555872	0.2	484598	blood_cell	0.001868	1.2e-08	545202	red blood cell count (RBC count)	BCX2_RBC	2	1	TRUE	5.96944e-05	3.4437e-06	1.37929	5.96945e-05	32.5474
rs42034	G	A	G	A	-0.012426	7.15486e-05	0.245996	0.238423	FALSE	FALSE	FALSE	GCST55771	0.00064328	0.9	484598	blood_cell	0.002178	1.19e-08	520653	monocyte count (Mono)	BCX2_MON	2	1	TRUE	6.24006e-05	2.55283e-08	1.57156	6.25134e-05	32.5497
rs76228341	A	G	A	G	-0.013391	0.000784169	0.191058	0.186298	FALSE	FALSE	FALSE	GCST55771	0.000703255	0.26	484598	blood_cell	0.002347	1.18e-08	562241	total white blood cell count (WBC count)	BCX2_WBC	2	1	TRUE	5.78965e-05	2.56574e-06	1.75984	5.78967e-05	32.5537
rs896850	G	C	G	C	-0.011754	0.000163422	0.677614	0.673622	FALSE	TRUE	FALSE	GCST55771	0.000584496	0.78	484598	blood_cell	0.00206	1.18e-08	486823	mean corpuscular hemoglobin (MCH)	BCX2_MCH	2	1	TRUE	6.68711e-05	1.61316e-07	1.43732	6.68711e-05	32.5564
rs4669320	C	A	C	A	0.011212	-0.000918994	0.371019	0.364729	FALSE	FALSE	FALSE	GCST55771	0.000574206	0.11	484598	blood_cell	0.001965	1.19e-08	541731	platelet count (PLT count)	BCX2_PLT	2	1	TRUE	5.99729e-05	5.28576e-06	1.44629	6.00942e-05	32.5568
rs73163140	A	G	A	G	0.013689	-0.00130602	0.180787	0.174909	FALSE	FALSE	FALSE	GCST55771	0.000721926	0.071	484598	blood_cell	0.002399	1.19e-08	562997	hemoglobin concentration (HGB)	BCX2_HGB	2	1	TRUE	5.77327e-05	6.75354e-06	1.80004	5.783e-05	32.5599
rs35043339	A	C	A	C	0.013564	0.000530213	0.230942	0.232372	FALSE	FALSE	FALSE	GCST55771	0.000657676	0.42	484598	blood_cell	0.002377	1.19e-08	489852	neutrophil count (Neutro)	BCX2_NEU	2	1	TRUE	6.27023e-05	1.34121e-06	1.66365	6.64699e-05	32.5625
rs7268790	T	C	T	C	-0.023323	-0.000267201	0.05465	0.05326	FALSE	FALSE	FALSE	GCST55771	0.00122021	0.83	484598	blood_cell	0.004087	1.18e-08	545192	red blood cell count (RBC count)	BCX2_RBC	2	1	TRUE	5.97279e-05	9.89526e-08	3.01772	5.97291e-05	32.5656
rs4763817	T	C	T	C	0.013462	-9.26917e-05	0.738634	0.730131	FALSE	FALSE	FALSE	GCST55771	0.000626852	0.89	484598	blood_cell	0.002359	1.18e-08	474000	basophil count (Baso)	BCX2_BAS	2	1	TRUE	6.86999e-05	4.51203e-08	1.62412	6.87e-05	32.5659
rs2991262	A	G	A	G	0.012121	-0.000121299	0.25739	0.258312	FALSE	FALSE	FALSE	GCST55771	0.000628177	0.85	484598	blood_cell	0.002124	1.19e-08	562258	hematocrit (HCT)	BCX2_HCT	2	1	TRUE	5.79172e-05	7.69432e-08	1.59266	5.79173e-05	32.5663
rs76873475	A	C	A	C	-0.015119	0.00107728	0.155842	0.157872	FALSE	FALSE	FALSE	GCST55771	0.000748907	0.15	484598	blood_cell	0.002649	1.18e-08	519283	neutrophil count (Neutro)	BCX2_NEU	2	1	TRUE	6.27261e-05	4.26992e-06	1.9089	6.27267e-05	32.5748
rs7975	A	G	A	G	-0.012123	-0.000139923	0.324166	0.321502	FALSE	FALSE	FALSE	GCST55771	0.000584012	0.82	484598	blood_cell	0.002124	1.17e-08	472834	eosinophil count (Eosin)	BCX2_EOS	2	1	TRUE	6.86891e-05	1.18455e-07	1.46052	6.88929e-05	32.577
rs10111737	T	C	T	C	-0.011735	-0.000601485	0.705299	0.702841	FALSE	FALSE	FALSE	GCST55771	0.000607528	0.32	484598	blood_cell	0.002056	1.17e-08	563945	hemoglobin concentration (HGB)	BCX2_HGB	2	1	TRUE	5.77642e-05	2.02272e-06	1.54398	5.77643e-05	32.5777
rs1178016	T	C	T	C	0.011342	0.000814883	0.495413	0.500323	FALSE	FALSE	FALSE	GCST55771	0.000545821	0.13	484598	blood_cell	0.001987	1.17e-08	473295	eosinophil count (Eosin)	BCX2_EOS	2	1	TRUE	6.87005e-05	4.59947e-06	1.36699	6.88373e-05	32.5824
rs10787444	C	T	C	T	-0.018871	-0.00116464	0.915527	0.917077	FALSE	FALSE	FALSE	GCST55771	0.000998848	0.25	484598	blood_cell	0.003306	1.17e-08	542719	mean corpuscular volume (MCV)	BCX2_MCV	2	1	TRUE	5.98769e-05	2.80546e-06	2.43551	6.00323e-05	32.5825
rs616124	A	C	A	C	-0.011166	-0.000362601	0.386939	0.394939	FALSE	FALSE	FALSE	GCST55771	0.000559968	0.53	484598	blood_cell	0.001956	1.18e-08	531774	RBC distribution width (RDW)	BCX2_RDW	2	1	TRUE	6.12781e-05	8.65269e-07	1.42637	6.12781e-05	32.588
rs59107033	T	C	T	C	-0.013992	0.000163029	0.224774	0.221191	FALSE	FALSE	FALSE	GCST55771	0.000657205	0.79	484598	blood_cell	0.002451	1.17e-08	473055	basophil count (Baso)	BCX2_BAS	2	1	TRUE	6.87489e-05	1.26984e-07	1.68577	6.88864e-05	32.5891
rs62378333	G	C	G	C	-0.013496	-0.000531736	0.204056	0.201874	FALSE	TRUE	FALSE	GCST55771	0.000689169	0.44	484598	blood_cell	0.002364	1.17e-08	562257	hematocrit (HCT)	BCX2_HCT	2	1	TRUE	5.79636e-05	1.22846e-06	1.77262	5.79638e-05	32.5923
rs56162540	C	G	C	G	-0.011906	-0.00156285	0.500331	0.505411	FALSE	TRUE	TRUE	GCST55771	0.000582828	0.0078	484598	blood_cell	0.002085	1.16e-08	497133	RBC distribution width (RDW)	BCX2_RDW	2	1	FALSE	6.13151e-05	1.48377e-05	1.47008	6.55874e-05	32.6077
rs11001405	T	C	T	C	-0.01189	-0.000171393	0.269823	0.266585	FALSE	FALSE	FALSE	GCST55771	0.000618554	0.77	484598	blood_cell	0.002082	1.16e-08	563942	hemoglobin concentration (HGB)	BCX2_HGB	2	1	TRUE	5.78284e-05	1.58435e-07	1.5635	5.78288e-05	32.6139
rs7263285	T	C	T	C	0.010491	0.000524727	0.502795	0.504517	FALSE	FALSE	FALSE	GCST55771	0.000547538	0.34	484598	blood_cell	0.001837	1.16e-08	541416	platelet count (PLT count)	BCX2_PLT	2	1	TRUE	6.00799e-05	1.89521e-06	1.35168	6.02365e-05	32.6149
rs11187972	G	A	G	A	-0.011772	0.000211054	0.439515	0.440805	FALSE	FALSE	FALSE	GCST55771	0.000549947	0.71	484598	blood_cell	0.002061	1.14e-08	473060	basophil count (Baso)	BCX2_BAS	2	1	TRUE	6.88236e-05	3.03924e-07	1.41754	6.89605e-05	32.6245
rs78394891	A	T	A	T	-0.025584	0.000618545	0.046663	0.047001	FALSE	TRUE	FALSE	GCST55771	0.00129564	0.63	484598	blood_cell	0.004479	1.14e-08	523984	lymphocyte count (Lympho)	BCX2_LYM	2	1	TRUE	6.21518e-05	4.7032e-07	3.2422	6.22632e-05	32.6268
rs7687658	G	A	G	A	0.011065	-0.00012373	0.434196	0.427668	FALSE	FALSE	FALSE	GCST55771	0.000553619	0.83	484598	blood_cell	0.001937	1.14e-08	519282	neutrophil count (Neutro)	BCX2_NEU	2	1	TRUE	6.28362e-05	1.03074e-07	1.39583	6.28369e-05	32.632
rs10917107	A	G	A	G	-0.007112	0.000289784	0.687344	0.675427	FALSE	FALSE	FALSE	GCST55771	0.000589465	0.63	484598	blood_cell	0.001245	1.14e-08	516769	neutrophil count (Neutro)	BCX2_NEU	2	1	TRUE	6.28363e-05	4.98715e-07	0.894989	6.31426e-05	32.6321
rs4905043	A	G	A	G	-0.011774	-5.35993e-05	0.399495	0.396825	FALSE	FALSE	FALSE	GCST55771	0.000561941	0.92	484598	blood_cell	0.002061	1.13e-08	488879	mean corpuscular hemoglobin (MCH)C	BCX2_MCHC	2	1	TRUE	6.63888e-05	1.8774e-08	1.44105	6.67519e-05	32.6356
rs7170637	A	G	A	G	-0.014363	0.000449416	0.160758	0.16799	FALSE	FALSE	FALSE	GCST55771	0.000740138	0.55	484598	blood_cell	0.002514	1.14e-08	541094	platelet count (PLT count)	BCX2_PLT	2	1	TRUE	6.01276e-05	7.60837e-07	1.84928	6.03202e-05	32.6407
rs6733663	G	A	G	A	-0.026167	0.000331273	0.951757	0.944465	FALSE	FALSE	FALSE	GCST55771	0.0012382	0.79	484598	blood_cell	0.00458	1.13e-08	458200	mean platelet volume (MPV)	BCX2_MPV	2	1	TRUE	7.08122e-05	1.4771e-07	3.10022	7.12349e-05	32.642
rs2630721	C	G	C	G	0.011967	0.000316117	0.592678	0.589399	FALSE	TRUE	FALSE	GCST55771	0.00056597	0.58	484598	blood_cell	0.002094	1.13e-08	490467	mean corpuscular hemoglobin (MCH)C	BCX2_MCHC	2	1	TRUE	6.64385e-05	6.43767e-07	1.4665	6.65856e-05	32.6601
rs71608236	A	C	A	C	-0.019328	-0.00140013	0.909977	0.908384	FALSE	FALSE	FALSE	GCST55771	0.000954206	0.14	484598	blood_cell	0.003382	1.12e-08	460935	mean platelet volume (MPV)	BCX2_MPV	2	1	TRUE	7.0853e-05	4.44294e-06	2.29611	7.0853e-05	32.6608
rs17533945	C	T	C	T	0.010901	-0.000513979	0.38936	0.395334	FALSE	FALSE	FALSE	GCST55771	0.000564334	0.36	484598	blood_cell	0.001907	1.12e-08	558159	hematocrit (HCT)	BCX2_HCT	2	1	TRUE	5.81127e-05	1.71174e-06	1.42472	5.85396e-05	32.6762
rs78757683	G	A	G	A	-0.01201	-0.000387052	0.715271	0.7175	FALSE	FALSE	FALSE	GCST55771	0.000610443	0.52	484598	blood_cell	0.002101	1.12e-08	531774	RBC distribution width (RDW)	BCX2_RDW	2	1	TRUE	6.14443e-05	8.29599e-07	1.53211	6.14443e-05	32.6764
rs2120833	A	G	A	G	-0.014606	-0.000462747	0.154363	0.156345	FALSE	FALSE	FALSE	GCST55771	0.00075595	0.55	484598	blood_cell	0.002555	1.12e-08	563869	hemoglobin concentration (HGB)	BCX2_HGB	2	1	TRUE	5.79455e-05	7.73252e-07	1.91858	5.79534e-05	32.6799
rs1079418	G	A	G	A	-0.011131	8.63183e-05	0.307602	0.308736	FALSE	FALSE	FALSE	GCST55771	0.000591204	0.88	484598	blood_cell	0.001947	1.11e-08	544125	mean corpuscular volume (MCV)	BCX2_MCV	2	1	TRUE	6.00636e-05	4.39897e-08	1.4362	6.00639e-05	32.6841
rs72901765	G	A	G	A	0.011774	0.00037833	0.331681	0.327701	FALSE	FALSE	FALSE	GCST55771	0.000582929	0.53	484598	blood_cell	0.002059	1.1e-08	490435	red blood cell count (RBC count)	BCX2_RBC	2	1	TRUE	5.99726e-05	8.69221e-07	1.44194	6.66694e-05	32.6991
rs17819562	G	A	G	A	-0.042908	0.00341276	0.015518	0.015208	FALSE	FALSE	FALSE	GCST55771	0.00226304	0.13	484598	blood_cell	0.007503	1.1e-08	544127	mean corpuscular volume (MCV)	BCX2_MCV	2	1	TRUE	6.0101e-05	4.69294e-06	5.53459	6.0101e-05	32.7044
rs9938426	C	G	C	G	0.014093	-0.00103706	0.16988	0.167557	FALSE	TRUE	FALSE	GCST55771	0.000730844	0.16	484598	blood_cell	0.002464	1.1e-08	559081	total white blood cell count (WBC count)	BCX2_WBC	2	1	TRUE	5.81805e-05	4.15505e-06	1.84238	5.85096e-05	32.7134
rs66473852	C	G	C	G	-0.018839	0.000540911	0.085664	0.084613	FALSE	TRUE	FALSE	GCST55771	0.000992228	0.59	484598	blood_cell	0.003293	1.08e-08	544126	mean corpuscular volume (MCV)	BCX2_MCV	2	1	TRUE	6.01461e-05	6.13266e-07	2.42908	6.01462e-05	32.729
rs1739375	C	T	C	T	-0.010991	-0.000914316	0.437153	0.438421	FALSE	FALSE	FALSE	GCST55771	0.000550595	0.098	484598	blood_cell	0.001921	1.07e-08	563945	hemoglobin concentration (HGB)	BCX2_HGB	2	1	TRUE	5.80442e-05	5.69044e-06	1.4426	5.80443e-05	32.7356
rs12486919	G	A	G	A	0.011003	0.00040374	0.654878	0.649904	FALSE	FALSE	FALSE	GCST55771	0.000574284	0.49	484598	blood_cell	0.001923	1.08e-08	542825	platelet count (PLT count)	BCX2_PLT	2	1	TRUE	6.03084e-05	1.01993e-06	1.4168	6.03086e-05	32.7389
rs72951729	A	C	A	C	-0.01783	0.00230957	0.096253	0.095871	FALSE	FALSE	FALSE	GCST55771	0.000925874	0.012	484598	blood_cell	0.003116	1.08e-08	557052	total white blood cell count (WBC count)	BCX2_WBC	2	1	TRUE	5.82318e-05	1.28402e-05	2.32566	5.87744e-05	32.7422
rs61778163	A	G	A	G	-0.012383	0.000197525	0.288499	0.290734	FALSE	FALSE	FALSE	GCST55771	0.000610523	0.74	484598	blood_cell	0.002164	1.07e-08	484794	mean corpuscular hemoglobin (MCH)	BCX2_MCH	2	1	TRUE	6.72572e-05	2.16003e-07	1.50673	6.75387e-05	32.7444
rs61921859	T	C	T	C	-0.033742	-0.00211667	0.026487	0.025515	FALSE	FALSE	FALSE	GCST55771	0.00173733	0.22	484598	blood_cell	0.005896	1.07e-08	541460	platelet count (PLT count)	BCX2_PLT	2	1	TRUE	6.0331e-05	3.0631e-06	4.33851	6.04833e-05	32.7512
rs1860853	G	A	G	A	-0.011769	-0.000213384	0.33131	0.333451	FALSE	FALSE	FALSE	GCST55771	0.000585918	0.73	484598	blood_cell	0.002056	1.07e-08	486471	platelet count (PLT count)	BCX2_PLT	2	1	TRUE	6.03597e-05	2.73697e-07	1.43401	6.73517e-05	32.7667
rs11652705	G	A	G	A	-0.012577	0.00108059	0.250514	0.257297	FALSE	FALSE	FALSE	GCST55771	0.000630458	0.086	484598	blood_cell	0.002197	1.06e-08	523978	lymphocyte count (Lympho)	BCX2_LYM	2	1	TRUE	6.24271e-05	6.06216e-06	1.59033	6.25397e-05	32.7713
rs7862828	C	A	C	A	0.012739	-0.000765663	0.784944	0.783176	FALSE	FALSE	FALSE	GCST55771	0.000662868	0.25	484598	blood_cell	0.002225	1.07e-08	542823	platelet count (PLT count)	BCX2_PLT	2	1	TRUE	6.03844e-05	2.75322e-06	1.6393	6.03848e-05	32.7801
rs677031	G	A	G	A	-0.010787	0.000656967	0.535464	0.530594	FALSE	FALSE	FALSE	GCST55771	0.00054728	0.22	484598	blood_cell	0.001884	1.06e-08	531774	RBC distribution width (RDW)	BCX2_RDW	2	1	TRUE	6.16435e-05	2.97363e-06	1.37387	6.16435e-05	32.7823
rs55686521	C	T	C	T	-0.01142	-0.000643882	0.312882	0.3125	FALSE	FALSE	FALSE	GCST55771	0.000590168	0.27	484598	blood_cell	0.001994	1.05e-08	562257	hematocrit (HCT)	BCX2_HCT	2	1	TRUE	5.8334e-05	2.45629e-06	1.49518	5.83342e-05	32.8006
rs7098928	A	G	A	G	-0.010928	-0.000274011	0.432061	0.430057	FALSE	FALSE	FALSE	GCST55771	0.000553905	0.62	484598	blood_cell	0.001908	1.05e-08	530834	RBC distribution width (RDW)	BCX2_RDW	2	1	TRUE	6.1684e-05	5.04993e-07	1.39014	6.17932e-05	32.8038
rs12471820	T	C	T	C	-0.012527	0.00042081	0.234841	0.239254	FALSE	FALSE	FALSE	GCST55771	0.000644035	0.51	484598	blood_cell	0.002187	1.05e-08	563942	hemoglobin concentration (HGB)	BCX2_HGB	2	1	TRUE	5.81749e-05	8.80994e-07	1.64235	5.81753e-05	32.8093
rs8033080	A	G	A	G	-0.015632	-0.000349819	0.135755	0.149388	FALSE	FALSE	FALSE	GCST55771	0.000787859	0.67	484598	blood_cell	0.002729	1.04e-08	561169	hematocrit (HCT)	BCX2_HCT	2	1	TRUE	5.83528e-05	4.06827e-07	2.04433	5.84662e-05	32.8112
rs492430	G	T	G	T	-0.015724	0.000105265	0.84669	0.845929	FALSE	FALSE	FALSE	GCST55771	0.00075423	0.88	484598	blood_cell	0.002745	1.04e-08	474235	eosinophil count (Eosin)	BCX2_EOS	2	1	TRUE	6.91859e-05	4.01958e-08	1.89034	6.91862e-05	32.8127
rs57949438	G	A	G	A	-0.012081	0.000291556	0.313551	0.312563	FALSE	FALSE	FALSE	GCST55771	0.000613322	0.62	484598	blood_cell	0.002109	1.04e-08	499919	mean corpuscular volume (MCV)	BCX2_MCV	2	1	TRUE	6.03014e-05	4.66323e-07	1.49117	6.56336e-05	32.8135
rs7537434	C	T	C	T	-0.010999	-0.000910041	0.528614	0.53241	FALSE	FALSE	FALSE	GCST55771	0.000547899	0.099	484598	blood_cell	0.00192	1.04e-08	519278	neutrophil count (Neutro)	BCX2_NEU	2	1	TRUE	6.31931e-05	5.69297e-06	1.38357	6.31943e-05	32.8174
rs9316505	A	G	A	G	0.010771	8.49572e-05	0.571197	0.570455	FALSE	FALSE	FALSE	GCST55771	0.000554443	0.87	484598	blood_cell	0.00188	1.03e-08	542208	red blood cell count (RBC count)	BCX2_RBC	2	1	TRUE	6.02024e-05	4.84514e-08	1.38433	6.05349e-05	32.8244
rs17653941	A	G	A	G	0.013447	-6.49274e-05	0.800032	0.804754	FALSE	FALSE	FALSE	GCST55771	0.000690083	0.91	484598	blood_cell	0.002347	1.04e-08	530191	RBC distribution width (RDW)	BCX2_RDW	2	1	TRUE	6.17266e-05	1.82673e-08	1.70895	6.19109e-05	32.8265
rs10952780	A	C	A	C	0.01076	2.14413e-05	0.521078	0.522847	FALSE	FALSE	FALSE	GCST55771	0.00054537	0.96	484598	blood_cell	0.001878	1.03e-08	531774	RBC distribution width (RDW)	BCX2_RDW	2	1	TRUE	6.17278e-05	3.18963e-09	1.36949	6.17278e-05	32.8272
rs34042070	G	C	G	C	-0.013419	0.00145053	0.190872	0.19077	FALSE	TRUE	FALSE	GCST55771	0.000699185	0.037	484598	blood_cell	0.002342	1.04e-08	542824	platelet count (PLT count)	BCX2_PLT	2	1	TRUE	6.04756e-05	8.88148e-06	1.72551	6.0476e-05	32.8297
rs1949481	T	C	T	C	0.010652	-0.000894901	0.538408	0.531102	FALSE	FALSE	FALSE	GCST55771	0.000549145	0.11	484598	blood_cell	0.001859	1.03e-08	561277	hemoglobin concentration (HGB)	BCX2_HGB	2	1	TRUE	5.8216e-05	5.48017e-06	1.39273	5.84928e-05	32.8325
rs2343592	G	A	G	A	-0.011925	0.000846984	0.268334	0.272589	FALSE	FALSE	FALSE	GCST55771	0.000613029	0.17	484598	blood_cell	0.002081	1.03e-08	545190	red blood cell count (RBC count)	BCX2_RBC	2	1	TRUE	6.02268e-05	3.93919e-06	1.53655	6.02282e-05	32.8377
rs602229	C	G	C	G	0.012728	4.55451e-05	0.692937	0.699539	FALSE	TRUE	FALSE	GCST55771	0.00059628	0.93	484598	blood_cell	0.002221	1.03e-08	472915	basophil count (Baso)	BCX2_BAS	2	1	TRUE	6.92812e-05	1.20393e-08	1.52736	6.94403e-05	32.8415
rs45462093	G	A	G	A	0.013035	0.000415288	0.229399	0.229156	FALSE	FALSE	FALSE	GCST55771	0.000649525	0.52	484598	blood_cell	0.002274	1.02e-08	519572	monocyte count (Mono)	BCX2_MON	2	1	TRUE	6.29916e-05	8.43581e-07	1.63913	6.32368e-05	32.858
rs592063	T	A	T	A	0.011008	0.000232983	0.362393	0.365845	FALSE	TRUE	FALSE	GCST55771	0.000568794	0.69	484598	blood_cell	0.00192	1e-08	562857	hemoglobin concentration (HGB)	BCX2_HGB	2	1	TRUE	5.82845e-05	3.46225e-07	1.44046	5.83973e-05	32.8711
rs990558	T	C	T	C	-0.011062	-0.000158735	0.36139	0.361244	FALSE	FALSE	FALSE	GCST55771	0.000571096	0.77	484598	blood_cell	0.001929	1e-08	562243	total white blood cell count (WBC count)	BCX2_WBC	2	1	TRUE	5.84864e-05	1.59422e-07	1.44642	5.84864e-05	32.8854
rs2009181	G	A	G	A	-0.012662	0.00105803	0.225989	0.238609	FALSE	FALSE	FALSE	GCST55771	0.000649775	0.1	484598	blood_cell	0.002208	1.01e-08	562255	hematocrit (HCT)	BCX2_HCT	2	1	TRUE	5.84852e-05	5.47127e-06	1.65564	5.84856e-05	32.8857
rs35864914	T	C	T	C	-0.011366	-0.000422197	0.37651	0.366989	FALSE	FALSE	FALSE	GCST55771	0.000567806	0.46	484598	blood_cell	0.001982	1.01e-08	519283	neutrophil count (Neutro)	BCX2_NEU	2	1	TRUE	6.33248e-05	1.14091e-06	1.42825	6.33254e-05	32.8858
rs1134634	G	C	G	C	0.010954	-0.000276075	0.413105	0.413939	FALSE	TRUE	FALSE	GCST55771	0.000553007	0.62	484598	blood_cell	0.00191	9.96e-09	529978	RBC distribution width (RDW)	BCX2_RDW	2	1	TRUE	6.18481e-05	5.14296e-07	1.39047	6.20577e-05	32.8911
rs3812442	T	C	T	C	-0.011929	0.000926303	0.627414	0.611168	FALSE	FALSE	FALSE	GCST55771	0.000570939	0.1	484598	blood_cell	0.00208	9.95e-09	490466	mean corpuscular hemoglobin (MCH)C	BCX2_MCHC	2	1	TRUE	6.69089e-05	5.43181e-06	1.45669	6.70572e-05	32.8913
rs2836220	C	A	C	A	-0.011367	0.000115056	0.338458	0.338663	FALSE	FALSE	FALSE	GCST55771	0.000577849	0.84	484598	blood_cell	0.001982	1.01e-08	521592	monocyte count (Mono)	BCX2_MON	2	1	TRUE	6.3056e-05	8.18107e-08	1.43143	6.30562e-05	32.8916
rs6552852	A	C	A	C	0.011465	0.000194363	0.363974	0.362248	FALSE	FALSE	FALSE	GCST55771	0.000568894	0.74	484598	blood_cell	0.001999	9.99e-09	459879	mean platelet volume (MPV)	BCX2_MPV	2	1	TRUE	7.13598e-05	2.40871e-07	1.35561	7.15237e-05	32.8944
rs2705344	T	C	T	C	-0.017042	-0.00042634	0.120403	0.125387	FALSE	FALSE	FALSE	GCST55771	0.000827583	0.59	484598	blood_cell	0.002971	9.92e-09	457410	mean platelet volume (MPV)	BCX2_MPV	2	1	TRUE	7.13784e-05	5.47657e-07	2.00935	7.19285e-05	32.903
rs874869	C	G	C	G	-0.010543	0.000138627	0.549997	0.551754	FALSE	TRUE	TRUE	GCST55771	0.000552037	0.79	484598	blood_cell	0.001838	9.87e-09	539883	mean corpuscular volume (MCV)	BCX2_MCV	2	1	FALSE	6.04662e-05	1.30131e-07	1.3505	6.09415e-05	32.9031
rs113519804	A	C	A	C	-0.032444	-0.000988927	0.028736	0.029959	FALSE	FALSE	FALSE	GCST55771	0.00162337	0.53	484598	blood_cell	0.005656	9.92e-09	562232	total white blood cell count (WBC count)	BCX2_WBC	2	1	TRUE	5.85197e-05	7.65796e-07	4.24099	5.85208e-05	32.9041
rs57795966	A	G	A	G	0.015302	-0.000826114	0.833228	0.819736	FALSE	FALSE	FALSE	GCST55771	0.000759915	0.27	484598	blood_cell	0.002667	9.89e-09	485389	platelet count (PLT count)	BCX2_PLT	2	1	TRUE	6.06407e-05	2.43876e-06	1.8581	6.78161e-05	32.9193
rs287913	C	T	C	T	0.012548	-0.000139654	0.737275	0.741128	FALSE	FALSE	FALSE	GCST55771	0.000623671	0.82	484598	blood_cell	0.002187	9.8e-09	459139	mean platelet volume (MPV)	BCX2_MPV	2	1	TRUE	7.14139e-05	1.0347e-07	1.48191	7.16932e-05	32.9194
rs706027	T	A	T	A	0.01073	-0.000171684	0.378975	0.380128	FALSE	TRUE	FALSE	GCST55771	0.000563195	0.75	484598	blood_cell	0.00187	9.87e-09	542998	mean corpuscular volume (MCV)	BCX2_MCV	2	1	TRUE	6.0505e-05	1.91762e-07	1.37797	6.06308e-05	32.9243
rs12536500	C	T	C	T	0.012779	-0.00106363	0.7519	0.743617	FALSE	FALSE	FALSE	GCST55771	0.000631283	0.092	484598	blood_cell	0.002227	9.84e-09	517888	neutrophil count (Neutro)	BCX2_NEU	2	1	TRUE	6.34044e-05	5.85802e-06	1.60265	6.35758e-05	32.9271
rs739401	T	C	T	C	0.010635	-0.000279126	0.497321	0.495954	FALSE	FALSE	FALSE	GCST55771	0.000544796	0.63	484598	blood_cell	0.001853	9.66e-09	559200	hemoglobin concentration (HGB)	BCX2_HGB	2	1	TRUE	5.84067e-05	5.41692e-07	1.38567	5.89024e-05	32.94
rs112454444	C	G	C	G	-0.048011	-0.000275602	0.01355	0.016056	FALSE	TRUE	FALSE	GCST55771	0.00219864	0.91	484598	blood_cell	0.008365	9.75e-09	522920	lymphocyte count (Lympho)	BCX2_LYM	2	1	TRUE	6.27521e-05	3.24248e-08	6.049	6.29925e-05	32.942
rs4741880	G	C	G	C	-0.010682	-0.000960177	0.418887	0.413525	FALSE	TRUE	FALSE	GCST55771	0.000555393	0.085	484598	blood_cell	0.001861	9.79e-09	562238	total white blood cell count (WBC count)	BCX2_WBC	2	1	TRUE	5.85955e-05	6.16764e-06	1.39542	5.8596e-05	32.9467
rs2955958	A	G	A	G	0.012279	-0.000327098	0.315166	0.311418	FALSE	FALSE	FALSE	GCST55771	0.000598501	0.59	484598	blood_cell	0.002139	9.67e-09	503312	neutrophil count (Neutro)	BCX2_NEU	2	1	TRUE	6.34556e-05	6.16376e-07	1.5175	6.54697e-05	32.9537
rs28627930	C	T	C	T	0.025488	-1.57182e-05	0.046085	0.044658	FALSE	FALSE	FALSE	GCST55771	0.00132954	1	484598	blood_cell	0.00444	9.7e-09	544125	mean corpuscular volume (MCV)	BCX2_MCV	2	1	TRUE	6.05593e-05	2.88418e-10	3.27516	6.05595e-05	32.9538
rs111344337	T	G	T	G	0.011784	0.00049112	0.566974	0.566673	FALSE	FALSE	FALSE	GCST55771	0.000553175	0.37	484598	blood_cell	0.002052	9.58e-09	447239	lymphocyte count (Lympho)	BCX2_LYM	2	1	TRUE	6.28217e-05	1.62656e-06	1.37229	7.37328e-05	32.9785
rs80185942	A	G	A	G	0.011497	-0.000898809	0.472434	0.471672	FALSE	FALSE	FALSE	GCST55771	0.000559252	0.11	484598	blood_cell	0.002002	9.63e-09	500987	red blood cell count (RBC count)	BCX2_RBC	2	1	TRUE	6.04864e-05	5.33013e-06	1.41702	6.58245e-05	32.9793
rs9972634	C	T	C	T	0.011541	0.00112297	0.556479	0.559052	FALSE	FALSE	FALSE	GCST55771	0.000555106	0.043	484598	blood_cell	0.002009	9.44e-09	427561	mean platelet volume (MPV)	BCX2_MPV	2	1	TRUE	7.15909e-05	8.44503e-06	1.31365	7.71787e-05	33.001
rs12207691	G	A	G	A	-0.011668	0.000529344	0.304304	0.300856	FALSE	FALSE	FALSE	GCST55771	0.000596133	0.37	484598	blood_cell	0.002031	9.49e-09	521593	monocyte count (Mono)	BCX2_MON	2	1	TRUE	6.32724e-05	1.62708e-06	1.46682	6.32726e-05	33.0045
rs10941191	A	C	A	C	0.012444	0.000163356	0.506551	0.509935	FALSE	FALSE	FALSE	GCST55771	0.000565784	0.77	484598	blood_cell	0.002166	9.42e-09	444084	mean corpuscular hemoglobin (MCH)C	BCX2_MCHC	2	1	TRUE	6.71437e-05	1.72024e-07	1.44341	7.43203e-05	33.0068
rs8061729	C	T	C	T	-0.013146	0.000945761	0.273917	0.272256	FALSE	FALSE	FALSE	GCST55771	0.000623892	0.13	484598	blood_cell	0.002288	9.32e-09	474198	eosinophil count (Eosin)	BCX2_EOS	2	1	TRUE	6.96068e-05	4.74201e-06	1.57556	6.96125e-05	33.0123
rs7721678	C	T	C	T	0.012437	1.64952e-05	0.307936	0.305054	FALSE	FALSE	FALSE	GCST55771	0.000613805	0.99	484598	blood_cell	0.002164	9.36e-09	484783	mean corpuscular hemoglobin (MCH)	BCX2_MCH	2	1	TRUE	6.7845e-05	1.4903e-09	1.50671	6.81305e-05	33.0306
rs11246328	C	T	C	T	0.01146	0.000377941	0.561327	0.55378	FALSE	FALSE	FALSE	GCST55771	0.000564482	0.5	484598	blood_cell	0.001994	9.27e-09	486968	platelet count (PLT count)	BCX2_PLT	2	1	TRUE	6.08461e-05	9.25055e-07	1.39147	6.78252e-05	33.0308
rs146476506	A	C	A	C	-0.034782	-0.000250435	0.026836	0.025978	FALSE	FALSE	FALSE	GCST55771	0.00174892	0.89	484598	blood_cell	0.006051	9.26e-09	488941	mean corpuscular volume (MCV)	BCX2_MCV	2	1	TRUE	6.07197e-05	4.23127e-08	4.23112	6.75726e-05	33.0411
rs60631754	T	C	T	C	-0.023144	0.000125368	0.056429	0.057647	FALSE	FALSE	FALSE	GCST55771	0.0011777	0.91	484598	blood_cell	0.004026	9.25e-09	559844	hemoglobin concentration (HGB)	BCX2_HGB	2	1	TRUE	5.8596e-05	2.33843e-08	3.01236	5.90253e-05	33.0468
rs17180155	C	T	C	T	-0.01113	2.30868e-06	0.394048	0.388647	FALSE	FALSE	FALSE	GCST55771	0.000561276	1	484598	blood_cell	0.001936	9.21e-09	524918	lymphocyte count (Lympho)	BCX2_LYM	2	1	TRUE	6.29591e-05	3.49136e-11	1.40266	6.29597e-05	33.0506
rs3759910	T	C	T	C	-0.014781	-0.000276802	0.183452	0.180006	FALSE	FALSE	FALSE	GCST55771	0.000711581	0.7	484598	blood_cell	0.002571	9.22e-09	474234	eosinophil count (Eosin)	BCX2_EOS	2	1	TRUE	6.96915e-05	3.12255e-07	1.77051	6.96919e-05	33.0524
rs79400537	T	C	T	C	0.015482	0.000214558	0.132219	0.138954	FALSE	FALSE	FALSE	GCST55771	0.000796302	0.79	484598	blood_cell	0.002692	9.11e-09	543174	mean corpuscular volume (MCV)	BCX2_MCV	2	1	TRUE	6.07826e-05	1.49815e-07	1.98401	6.08892e-05	33.0753
rs3807583	C	T	C	T	0.016477	-0.000524048	0.122193	0.120835	FALSE	FALSE	FALSE	GCST55771	0.000836186	0.54	484598	blood_cell	0.002865	9.1e-09	520191	monocyte count (Mono)	BCX2_MON	2	1	TRUE	6.34087e-05	8.10506e-07	2.06636	6.35797e-05	33.0755
rs446027	G	A	G	A	-0.011957	0.000627628	0.315374	0.327222	FALSE	FALSE	FALSE	GCST55771	0.000589053	0.29	484598	blood_cell	0.002079	9.13e-09	482081	mean corpuscular hemoglobin (MCH)	BCX2_MCH	2	1	TRUE	6.79417e-05	2.34269e-06	1.44349	6.861e-05	33.0777
rs1456059	G	A	G	A	0.01286	8.28835e-05	0.766259	0.768341	FALSE	FALSE	FALSE	GCST55771	0.000646386	0.91	484598	blood_cell	0.002236	9.06e-09	524921	lymphocyte count (Lympho)	BCX2_LYM	2	1	TRUE	6.30111e-05	3.39291e-08	1.62001	6.30113e-05	33.0779
rs13266992	C	T	C	T	0.014381	-0.000561693	0.181088	0.180611	FALSE	FALSE	FALSE	GCST55771	0.000711415	0.44	484598	blood_cell	0.002499	8.94e-09	486819	mean corpuscular hemoglobin (MCH)	BCX2_MCH	2	1	TRUE	6.80216e-05	1.28639e-06	1.74361	6.80222e-05	33.1166
rs11030077	T	C	T	C	-0.015325	-0.000669353	0.138331	0.13513	FALSE	FALSE	FALSE	GCST55771	0.000801982	0.41	484598	blood_cell	0.002663	8.88e-09	563938	hemoglobin concentration (HGB)	BCX2_HGB	2	1	TRUE	5.87215e-05	1.43748e-06	1.9998	5.87223e-05	33.1176
rs6915548	G	A	G	A	-0.013416	0.000129602	0.214075	0.219329	FALSE	FALSE	FALSE	GCST55771	0.000663447	0.84	484598	blood_cell	0.002331	8.83e-09	486820	mean corpuscular hemoglobin (MCH)	BCX2_MCH	2	1	TRUE	6.80397e-05	7.87465e-08	1.6264	6.80402e-05	33.1254
rs2927362	A	C	A	C	-0.013167	0.00134723	0.242863	0.240561	FALSE	FALSE	FALSE	GCST55771	0.000643791	0.036	484598	blood_cell	0.002287	8.73e-09	501099	hematocrit (HCT)	BCX2_HCT	2	1	TRUE	5.89496e-05	9.0367e-06	1.61893	6.61441e-05	33.1468
rs1257192	G	A	G	A	0.014595	-3.27585e-05	0.812097	0.810175	FALSE	FALSE	FALSE	GCST55771	0.00069595	0.96	484598	blood_cell	0.002535	8.81e-09	471755	eosinophil count (Eosin)	BCX2_EOS	2	1	TRUE	6.98921e-05	4.57206e-09	1.74115	7.02598e-05	33.1476
rs2305591	T	A	T	A	0.010958	0.000395015	0.557343	0.552762	FALSE	TRUE	TRUE	GCST55771	0.000549982	0.48	484598	blood_cell	0.001903	8.67e-09	523982	lymphocyte count (Lympho)	BCX2_LYM	2	1	FALSE	6.31631e-05	1.06451e-06	1.37752	6.32766e-05	33.1577
rs67506450	A	G	A	G	-0.027567	0.00152212	0.037791	0.037152	FALSE	FALSE	FALSE	GCST55771	0.00145698	0.3	484598	blood_cell	0.004787	8.71e-09	544127	mean corpuscular volume (MCV)	BCX2_MCV	2	1	TRUE	6.09434e-05	2.25221e-06	3.53113	6.09434e-05	33.1629
rs2179593	A	C	A	C	-0.01233	0.000596041	0.715877	0.713474	FALSE	FALSE	FALSE	GCST55771	0.000605205	0.32	484598	blood_cell	0.002141	8.62e-09	518203	neutrophil count (Neutro)	BCX2_NEU	2	1	TRUE	6.38643e-05	2.00155e-06	1.54123	6.39981e-05	33.166
rs9686886	A	G	A	G	-0.011789	-5.46044e-06	0.284008	0.279824	FALSE	FALSE	FALSE	GCST55771	0.000608951	1	484598	blood_cell	0.002047	8.68e-09	562362	hemoglobin concentration (HGB)	BCX2_HGB	2	1	TRUE	5.88108e-05	1.65925e-10	1.53506	5.89764e-05	33.1679
rs35847079	A	G	A	G	-0.013727	0.000706642	0.189545	0.185462	FALSE	FALSE	FALSE	GCST55771	0.000704565	0.32	484598	blood_cell	0.002383	8.58e-09	545187	red blood cell count (RBC count)	BCX2_RBC	2	1	TRUE	6.08583e-05	2.07575e-06	1.75953	6.08601e-05	33.182
rs35111447	T	C	T	C	-0.017887	0.00031677	0.098264	0.094876	FALSE	FALSE	FALSE	GCST55771	0.00093471	0.75	484598	blood_cell	0.003105	8.56e-09	562235	total white blood cell count (WBC count)	BCX2_WBC	2	1	TRUE	5.90206e-05	2.37003e-07	2.3282	5.90214e-05	33.1858
rs1122516	C	G	C	G	-0.011609	0.000199388	0.71276	0.707044	FALSE	TRUE	FALSE	GCST55771	0.000600391	0.74	484598	blood_cell	0.002015	8.53e-09	542825	platelet count (PLT count)	BCX2_PLT	2	1	TRUE	6.11439e-05	2.27588e-07	1.48458	6.11441e-05	33.1925
rs55749333	T	C	T	C	0.011161	-6.94482e-05	0.63645	0.634522	FALSE	FALSE	FALSE	GCST55771	0.000566843	0.89	484598	blood_cell	0.001937	8.5e-09	563943	hemoglobin concentration (HGB)	BCX2_HGB	2	1	TRUE	5.88688e-05	3.09754e-08	1.45461	5.88691e-05	33.2007
rs154067	G	A	G	A	0.010862	0.000887258	0.428974	0.43458	FALSE	FALSE	FALSE	GCST55771	0.000560009	0.11	484598	blood_cell	0.001885	8.57e-09	544113	red blood cell count (RBC count)	BCX2_RBC	2	1	TRUE	6.08995e-05	5.17998e-06	1.39045	6.10215e-05	33.2045
rs1476333	A	G	A	G	0.010944	-6.08775e-05	0.593259	0.593028	FALSE	FALSE	FALSE	GCST55771	0.000563343	0.91	484598	blood_cell	0.001899	8.49e-09	560313	hemoglobin concentration (HGB)	BCX2_HGB	2	1	TRUE	5.88899e-05	2.40984e-08	1.42148	5.92717e-05	33.2126
rs16890979	T	C	T	C	-0.012529	0.000812419	0.223104	0.22782	FALSE	FALSE	FALSE	GCST55771	0.000635633	0.2	484598	blood_cell	0.002174	8.47e-09	543615	red blood cell count (RBC count)	BCX2_RBC	2	1	TRUE	6.09159e-05	3.37106e-06	1.6029	6.10938e-05	33.2134
rs13267723	A	G	A	G	-0.014047	-0.00109695	0.231732	0.228936	FALSE	FALSE	FALSE	GCST55771	0.000652938	0.094	484598	blood_cell	0.002437	8.46e-09	473997	basophil count (Baso)	BCX2_BAS	2	1	TRUE	7.00887e-05	5.82435e-06	1.67781	7.00893e-05	33.2243
rs4468717	T	C	T	C	-0.020008	-0.000567827	0.077837	0.074944	FALSE	FALSE	FALSE	GCST55771	0.00103577	0.58	484598	blood_cell	0.003471	8.41e-09	560512	total white blood cell count (WBC count)	BCX2_WBC	2	1	TRUE	5.90949e-05	6.20191e-07	2.59865	5.92774e-05	33.2275
rs13207265	C	A	C	A	-0.011299	-0.000183664	0.361329	0.353127	FALSE	FALSE	FALSE	GCST55771	0.000577225	0.74	484598	blood_cell	0.00196	8.45e-09	521594	monocyte count (Mono)	BCX2_MON	2	1	TRUE	6.37102e-05	2.08919e-07	1.41554	6.37102e-05	33.2329
rs375242550	G	A	G	A	-0.051261	0.00140556	0.018854	0.017787	FALSE	FALSE	FALSE	GCST55771	0.00259196	0.59	484598	blood_cell	0.008892	8.38e-09	475590	mean corpuscular hemoglobin (MCH)	BCX2_MCH	2	1	TRUE	6.82616e-05	6.06823e-07	6.13219	6.98737e-05	33.2334
rs72798032	G	A	G	A	-0.026963	-0.000496344	0.957233	0.956349	FALSE	FALSE	FALSE	GCST55771	0.00133199	0.72	484598	blood_cell	0.004677	8.37e-09	531774	RBC distribution width (RDW)	BCX2_RDW	2	1	TRUE	6.24955e-05	2.86539e-07	3.4106	6.24955e-05	33.2355
rs34363176	G	C	G	C	0.01341	0.00047617	0.243607	0.235791	FALSE	TRUE	FALSE	GCST55771	0.000646439	0.46	484598	blood_cell	0.002326	8.43e-09	473153	eosinophil count (Eosin)	BCX2_EOS	2	1	TRUE	7.00832e-05	1.11967e-06	1.59997	7.02438e-05	33.2382
rs9916193	G	C	G	C	-0.013422	0.000631269	0.200047	0.200382	FALSE	TRUE	FALSE	GCST55771	0.000682375	0.35	484598	blood_cell	0.002328	8.41e-09	563934	hemoglobin concentration (HGB)	BCX2_HGB	2	1	TRUE	5.89396e-05	1.76605e-06	1.74822	5.89408e-05	33.2406
rs112992671	A	G	A	G	-0.026707	0.00155284	0.045938	0.044303	FALSE	FALSE	FALSE	GCST55771	0.00135643	0.25	484598	blood_cell	0.004632	8.35e-09	523976	lymphocyte count (Lympho)	BCX2_LYM	2	1	TRUE	6.33274e-05	2.70444e-06	3.35293	6.34418e-05	33.244
rs290430	T	C	T	C	-0.012081	0.000247165	0.344859	0.348379	FALSE	FALSE	FALSE	GCST55771	0.000573825	0.64	484598	blood_cell	0.002095	8.31e-09	473148	eosinophil count (Eosin)	BCX2_EOS	2	1	TRUE	7.01154e-05	3.82856e-07	1.44106	7.02768e-05	33.2535
rs117481629	C	T	C	T	0.035585	-0.00073287	0.027904	0.026702	FALSE	FALSE	FALSE	GCST55771	0.00173005	0.67	484598	blood_cell	0.00617	8.25e-09	473297	eosinophil count (Eosin)	BCX2_EOS	2	1	TRUE	7.01358e-05	3.70302e-07	4.24475	7.02751e-05	33.2632
rs1159130	A	T	A	T	0.019081	5.51603e-06	0.908116	0.909347	FALSE	TRUE	FALSE	GCST55771	0.000953622	0.99	484598	blood_cell	0.003308	8.27e-09	460935	mean platelet volume (MPV)	BCX2_MPV	2	1	TRUE	7.21775e-05	6.90432e-11	2.24587	7.21775e-05	33.2714
rs4909945	C	T	C	T	0.011456	0.000130385	0.688902	0.69967	FALSE	FALSE	FALSE	GCST55771	0.000597155	0.83	484598	blood_cell	0.001986	8.23e-09	560509	total white blood cell count (WBC count)	BCX2_WBC	2	1	TRUE	5.91779e-05	9.83787e-08	1.48686	5.93609e-05	33.2742
rs11191206	C	G	C	G	0.011056	-0.000510909	0.453222	0.455975	FALSE	TRUE	TRUE	GCST55771	0.000556477	0.35	484598	blood_cell	0.001916	8.15e-09	520652	monocyte count (Mono)	BCX2_MON	2	1	FALSE	6.38332e-05	1.73945e-06	1.38251	6.39487e-05	33.297
rs11978837	C	G	C	G	0.031391	0.00314159	0.031348	0.032675	FALSE	TRUE	FALSE	GCST55771	0.00155072	0.042	484598	blood_cell	0.00544	8.14e-09	541743	platelet count (PLT count)	BCX2_PLT	2	1	TRUE	6.13375e-05	8.46932e-06	4.00401	6.14602e-05	33.2976
rs145783522	T	A	T	A	-0.014572	-0.000384096	0.244049	0.237776	FALSE	TRUE	FALSE	GCST55771	0.000712411	0.59	484598	blood_cell	0.002525	8.04e-09	485025	monocyte count (Mono)	BCX2_MON	2	1	TRUE	6.38494e-05	5.99844e-07	1.7585	6.86631e-05	33.3055
rs11639852	A	G	A	G	0.015728	-0.0021489	0.150251	0.151192	FALSE	FALSE	FALSE	GCST55771	0.000766216	0.0055	484598	blood_cell	0.002725	8.06e-09	508434	hematocrit (HCT)	BCX2_HCT	2	1	TRUE	5.92452e-05	1.62309e-05	1.94305	6.55168e-05	33.313
rs146292738	G	T	G	T	-0.054152	-0.00374069	0.978552	0.978342	FALSE	FALSE	FALSE	GCST55771	0.0025049	0.13	484598	blood_cell	0.009381	8.02e-09	446109	hemoglobin concentration (HGB)	BCX2_HGB	2	1	TRUE	5.90839e-05	4.60194e-06	6.2657	7.46894e-05	33.322
rs2823025	A	G	A	G	-0.019248	-0.000155165	0.906143	0.906777	FALSE	FALSE	FALSE	GCST55771	0.000940386	0.86	484598	blood_cell	0.003334	7.99e-09	457410	mean platelet volume (MPV)	BCX2_MPV	2	1	TRUE	7.23054e-05	5.61818e-08	2.25485	7.28626e-05	33.3304
rs11755499	G	A	G	A	-0.035118	0.00167938	0.025207	0.025377	FALSE	FALSE	FALSE	GCST55771	0.00173204	0.34	484598	blood_cell	0.006082	7.94e-09	486822	mean corpuscular hemoglobin (MCH)	BCX2_MCH	2	1	TRUE	6.84806e-05	1.94e-06	4.24357	6.84808e-05	33.3401
rs114917114	G	A	G	A	0.01288	0.000167205	0.35372	0.347495	FALSE	FALSE	FALSE	GCST55771	0.000579355	0.79	484598	blood_cell	0.00223	7.89e-09	442758	basophil count (Baso)	BCX2_BAS	2	1	TRUE	7.03743e-05	1.71881e-07	1.48384	7.53399e-05	33.3597
rs1781799	T	C	T	C	0.011157	-0.000597369	0.612681	0.61739	FALSE	FALSE	FALSE	GCST55771	0.000564352	0.28	484598	blood_cell	0.001931	7.83e-09	520653	monocyte count (Mono)	BCX2_MON	2	1	TRUE	6.39988e-05	2.31209e-06	1.39334	6.41144e-05	33.3834
rs78753725	C	G	C	G	-0.02189	-4.78482e-05	0.065488	0.067025	FALSE	TRUE	FALSE	GCST55771	0.00109341	0.95	484598	blood_cell	0.003788	7.73e-09	542825	platelet count (PLT count)	BCX2_PLT	2	1	TRUE	6.15156e-05	3.95171e-09	2.79087	6.15158e-05	33.3942
rs112203773	A	C	A	C	-0.011916	0.000779144	0.082773	0.080456	FALSE	FALSE	FALSE	GCST55771	0.00100308	0.44	484598	blood_cell	0.002062	7.7e-09	519283	neutrophil count (Neutro)	BCX2_NEU	2	1	TRUE	6.43056e-05	1.24504e-06	1.4859	6.43063e-05	33.3952
rs73073149	T	A	T	A	-0.054121	0.00338474	0.010583	0.015877	FALSE	TRUE	FALSE	GCST55771	0.00233634	0.14	484598	blood_cell	0.009364	7.69e-09	524922	lymphocyte count (Lympho)	BCX2_LYM	2	1	TRUE	6.36337e-05	4.33109e-06	6.78436	6.36338e-05	33.4048
rs7296326	C	T	C	T	-0.01795	0.00160772	0.115927	0.112826	FALSE	FALSE	FALSE	GCST55771	0.000865536	0.063	484598	blood_cell	0.003105	7.6e-09	474236	eosinophil count (Eosin)	BCX2_EOS	2	1	TRUE	7.04663e-05	7.1198e-06	2.13825	7.04665e-05	33.4199
rs10986338	A	G	A	G	-0.011609	-1.64756e-05	0.649791	0.639076	FALSE	FALSE	FALSE	GCST55771	0.000575178	0.98	484598	blood_cell	0.002008	7.6e-09	523840	lymphocyte count (Lympho)	BCX2_LYM	2	1	TRUE	6.36708e-05	1.69316e-09	1.45333	6.38025e-05	33.4243
rs8184575	C	G	C	G	-0.01083	-0.000191287	0.395491	0.391048	FALSE	TRUE	FALSE	GCST55771	0.000562612	0.74	484598	blood_cell	0.001873	7.57e-09	543039	mean corpuscular volume (MCV)	BCX2_MCV	2	1	TRUE	6.14407e-05	2.38546e-07	1.38024	6.15638e-05	33.4335
rs2628117	G	A	G	A	-0.010859	-0.000185729	0.59177	0.581306	FALSE	FALSE	FALSE	GCST55771	0.000557307	0.74	484598	blood_cell	0.001878	7.54e-09	562258	hematocrit (HCT)	BCX2_HCT	2	1	TRUE	5.94604e-05	2.29187e-07	1.4082	5.94605e-05	33.434
rs11883393	C	T	C	T	0.023632	-0.000190903	0.0627	0.06772	FALSE	FALSE	FALSE	GCST55771	0.00111036	0.88	484598	blood_cell	0.004087	7.58e-09	481437	lymphocyte count (Lympho)	BCX2_LYM	2	1	TRUE	6.36898e-05	6.09983e-08	2.83579	6.94423e-05	33.4343
rs3759332	C	T	C	T	-0.011935	9.80163e-05	0.390595	0.394025	FALSE	FALSE	FALSE	GCST55771	0.000564434	0.87	484598	blood_cell	0.002064	7.54e-09	473153	eosinophil count (Eosin)	BCX2_EOS	2	1	TRUE	7.0502e-05	6.22287e-08	1.41975	7.06635e-05	33.4369
rs4675190	T	C	T	C	-0.011666	0.000144298	0.591061	0.591332	FALSE	FALSE	FALSE	GCST55771	0.000556593	0.8	484598	blood_cell	0.002017	7.57e-09	472213	eosinophil count (Eosin)	BCX2_EOS	2	1	TRUE	7.05355e-05	1.38696e-07	1.38604	7.08378e-05	33.4528
rs10068717	T	C	T	C	-0.011915	0.000607768	0.617846	0.619835	FALSE	FALSE	FALSE	GCST55771	0.000562522	0.27	484598	blood_cell	0.00206	7.45e-09	489059	mean corpuscular hemoglobin (MCH)C	BCX2_MCHC	2	1	TRUE	6.80543e-05	2.40888e-06	1.44061	6.84013e-05	33.4544
rs7283930	T	C	T	C	-0.012725	0.000877156	0.739014	0.732602	FALSE	FALSE	FALSE	GCST55771	0.000623135	0.16	484598	blood_cell	0.0022	7.43e-09	519279	neutrophil count (Neutro)	BCX2_NEU	2	1	TRUE	6.44222e-05	4.08891e-06	1.58534	6.44233e-05	33.4557
rs74331768	A	G	A	G	0.019483	-0.00115835	0.098145	0.1003	FALSE	FALSE	FALSE	GCST55771	0.000919412	0.2	484598	blood_cell	0.003368	7.49e-09	474231	eosinophil count (Eosin)	BCX2_EOS	2	1	TRUE	7.05575e-05	3.2755e-06	2.31935	7.05584e-05	33.4632
rs6734238	G	A	G	A	0.012064	0.00043836	0.402301	0.401416	FALSE	FALSE	FALSE	GCST55771	0.00055588	0.43	484598	blood_cell	0.002085	7.37e-09	472600	basophil count (Baso)	BCX2_BAS	2	1	TRUE	7.06256e-05	1.28327e-06	1.43335	7.0835e-05	33.4789
rs10947543	C	G	C	G	-0.011422	1.1009e-05	0.429261	0.419643	FALSE	TRUE	TRUE	GCST55771	0.000559611	1	484598	blood_cell	0.001974	7.43e-09	490409	lymphocyte count (Lympho)	BCX2_LYM	2	1	FALSE	6.37776e-05	7.98626e-10	1.38238	6.82659e-05	33.4804
rs11265297	C	T	C	T	-0.011151	-0.000245074	0.426606	0.423367	FALSE	FALSE	FALSE	GCST55771	0.000553082	0.66	484598	blood_cell	0.001927	7.37e-09	520191	monocyte count (Mono)	BCX2_MON	2	1	TRUE	6.41956e-05	4.05168e-07	1.38983	6.43688e-05	33.4861
rs6733795	A	G	A	G	-0.010775	0.000780136	0.566276	0.566344	FALSE	FALSE	FALSE	GCST55771	0.000553861	0.16	484598	blood_cell	0.001862	7.4e-09	562258	hematocrit (HCT)	BCX2_HCT	2	1	TRUE	5.95545e-05	4.09409e-06	1.3962	5.95546e-05	33.4869
rs6810798	A	G	A	G	0.014352	-0.0002368	0.172877	0.188219	FALSE	FALSE	FALSE	GCST55771	0.000714153	0.74	484598	blood_cell	0.00248	7.31e-09	521591	monocyte count (Mono)	BCX2_MON	2	1	TRUE	6.42041e-05	2.26882e-07	1.79109	6.42045e-05	33.4905
rs167392	A	G	A	G	0.011378	0.000881577	0.397687	0.399088	FALSE	FALSE	FALSE	GCST55771	0.000558138	0.11	484598	blood_cell	0.001966	7.39e-09	459996	mean platelet volume (MPV)	BCX2_MPV	2	1	TRUE	7.266e-05	5.1482e-06	1.3334	7.28083e-05	33.4938
rs7684939	A	G	A	G	-0.011854	0.000540308	0.488692	0.483471	FALSE	FALSE	FALSE	GCST55771	0.000546192	0.32	484598	blood_cell	0.002048	7.35e-09	473062	basophil count (Baso)	BCX2_BAS	2	1	TRUE	7.06743e-05	2.01935e-06	1.4086	7.08146e-05	33.5019
rs2297352	A	C	A	C	0.013274	0.000843089	0.202995	0.203019	FALSE	FALSE	FALSE	GCST55771	0.000678701	0.21	484598	blood_cell	0.002293	7.29e-09	560674	hematocrit (HCT)	BCX2_HCT	2	1	TRUE	5.95984e-05	3.18426e-06	1.71696	5.97669e-05	33.5116
rs551143388	A	G	A	G	0.044131	0.00177943	0.022796	0.021935	FALSE	FALSE	FALSE	GCST55771	0.00217829	0.42	484598	blood_cell	0.007622	7.23e-09	483926	monocyte count (Mono)	BCX2_MON	2	1	TRUE	6.42674e-05	1.37705e-06	5.30223	6.92696e-05	33.5235
rs2526462	T	A	T	A	-0.011754	0.00049575	0.58822	0.600126	FALSE	TRUE	FALSE	GCST55771	0.000561031	0.37	484598	blood_cell	0.00203	7.19e-09	491548	mean corpuscular hemoglobin (MCH)C	BCX2_MCHC	2	1	TRUE	6.81995e-05	1.61128e-06	1.42324	6.82002e-05	33.5258
rs114886603	G	T	G	T	0.024151	-0.000897171	0.94599	0.94516	FALSE	FALSE	FALSE	GCST55771	0.00120038	0.45	484598	blood_cell	0.004171	7.22e-09	531774	RBC distribution width (RDW)	BCX2_RDW	2	1	TRUE	6.3043e-05	1.15274e-06	3.04161	6.3043e-05	33.5266
rs17134601	G	A	G	A	0.015484	1.77734e-05	0.153808	0.15007	FALSE	FALSE	FALSE	GCST55771	0.00076479	0.99	484598	blood_cell	0.002674	7.15e-09	483661	mean corpuscular hemoglobin (MCH)	BCX2_MCH	2	1	TRUE	6.88723e-05	1.11449e-09	1.85965	6.93225e-05	33.5308
rs80027325	C	T	C	T	-0.029748	-0.00102108	0.034837	0.03363	FALSE	FALSE	FALSE	GCST55771	0.00152004	0.51	484598	blood_cell	0.005137	7.2e-09	519506	monocyte count (Mono)	BCX2_MON	2	1	TRUE	6.42891e-05	9.31171e-07	3.70258	6.45475e-05	33.5349
rs72643280	A	G	A	G	-0.031511	-0.00212309	0.029638	0.028793	FALSE	FALSE	FALSE	GCST55771	0.00165175	0.2	484598	blood_cell	0.005441	7.17e-09	543039	mean corpuscular volume (MCV)	BCX2_MCV	2	1	TRUE	6.1637e-05	3.40931e-06	4.00954	6.17605e-05	33.5403
rs1018493	A	G	A	G	-0.01122	-0.00045669	0.595161	0.597732	FALSE	FALSE	FALSE	GCST55771	0.000557808	0.43	484598	blood_cell	0.001937	7.17e-09	523672	platelet count (PLT count)	BCX2_PLT	2	1	TRUE	6.18073e-05	1.38323e-06	1.40171	6.4068e-05	33.5526
rs2887944	T	G	T	G	0.010931	0.00127932	0.435923	0.449428	FALSE	FALSE	FALSE	GCST55771	0.000554841	0.021	484598	blood_cell	0.001887	7.07e-09	520648	monocyte count (Mono)	BCX2_MON	2	1	TRUE	6.43305e-05	1.09708e-05	1.36158	6.44474e-05	33.5564
rs73086541	A	C	A	C	-0.011789	-0.000321109	0.395121	0.389114	FALSE	FALSE	FALSE	GCST55771	0.000562565	0.56	484598	blood_cell	0.002035	7.07e-09	474232	eosinophil count (Eosin)	BCX2_EOS	2	1	TRUE	7.07621e-05	6.72325e-07	1.40139	7.07629e-05	33.5602
rs4883519	C	T	C	T	0.011268	4.85705e-06	0.440158	0.438349	FALSE	FALSE	FALSE	GCST55771	0.000554823	1	484598	blood_cell	0.001945	7.06e-09	488997	platelet count (PLT count)	BCX2_PLT	2	1	TRUE	6.18255e-05	1.58145e-10	1.36011	6.8631e-05	33.5625
rs13390766	G	C	G	C	0.019465	0.00112103	0.083842	0.087157	FALSE	TRUE	FALSE	GCST55771	0.000977729	0.25	484598	blood_cell	0.003359	7.03e-09	541102	red blood cell count (RBC count)	BCX2_RBC	2	1	TRUE	6.15893e-05	2.71279e-06	2.47087	6.20561e-05	33.5806
rs2505084	G	A	G	A	0.011229	7.84469e-05	0.520748	0.530171	FALSE	FALSE	FALSE	GCST55771	0.00055273	0.89	484598	blood_cell	0.001937	6.9e-09	459139	mean platelet volume (MPV)	BCX2_MPV	2	1	TRUE	7.29044e-05	4.15667e-08	1.31251	7.31895e-05	33.6065
rs9871963	G	A	G	A	0.011294	-0.000277717	0.364489	0.361183	FALSE	FALSE	FALSE	GCST55771	0.000576503	0.62	484598	blood_cell	0.001948	6.96e-09	562859	hemoglobin concentration (HGB)	BCX2_HGB	2	1	TRUE	5.96013e-05	4.78875e-07	1.46147	5.97164e-05	33.6138
rs1294404	A	G	A	G	-0.010977	-0.00113157	0.606356	0.602705	FALSE	FALSE	FALSE	GCST55771	0.000564363	0.045	484598	blood_cell	0.001893	6.89e-09	563001	hemoglobin concentration (HGB)	BCX2_HGB	2	1	TRUE	5.96217e-05	8.29588e-06	1.42038	5.97218e-05	33.6253
rs4463178	T	C	T	C	0.01136	0.00103852	0.444674	0.44361	FALSE	FALSE	FALSE	GCST55771	0.000552596	0.059	484598	blood_cell	0.001959	6.84e-09	504571	hematocrit (HCT)	BCX2_HCT	2	1	TRUE	5.98035e-05	7.28838e-06	1.39154	6.66405e-05	33.627
rs78481730	C	T	C	T	-0.041173	-0.00268843	0.018146	0.018092	FALSE	FALSE	FALSE	GCST55771	0.00204383	0.19	484598	blood_cell	0.0071	6.84e-09	524917	lymphocyte count (Lympho)	BCX2_LYM	2	1	TRUE	6.40599e-05	3.57048e-06	5.14403	6.40607e-05	33.6286
rs118148505	A	G	A	G	-0.041641	-0.00134868	0.01872	0.01858	FALSE	FALSE	FALSE	GCST55771	0.00203105	0.51	484598	blood_cell	0.00718	6.82e-09	486823	mean corpuscular hemoglobin (MCH)	BCX2_MCH	2	1	TRUE	6.90866e-05	9.09906e-07	5.00968	6.90866e-05	33.6352
rs78622623	A	G	A	G	0.011874	-0.000369195	0.289396	0.283965	FALSE	FALSE	FALSE	GCST55771	0.000611331	0.55	484598	blood_cell	0.002047	6.82e-09	563941	hemoglobin concentration (HGB)	BCX2_HGB	2	1	TRUE	5.96618e-05	7.52625e-07	1.53722	5.96624e-05	33.6479
rs7720894	C	G	C	G	0.010894	-0.000146459	0.502519	0.513411	FALSE	TRUE	TRUE	GCST55771	0.000551227	0.8	484598	blood_cell	0.001878	6.79e-09	521592	monocyte count (Mono)	BCX2_MON	2	1	FALSE	6.45096e-05	1.45677e-07	1.35632	6.45099e-05	33.6499
rs74480962	C	T	C	T	-0.03096	-0.000942519	0.030425	0.029168	FALSE	FALSE	FALSE	GCST55771	0.00163331	0.56	484598	blood_cell	0.005337	6.78e-09	542827	platelet count (PLT count)	BCX2_PLT	2	1	TRUE	6.19899e-05	6.87168e-07	3.93213	6.19899e-05	33.6517
rs140405783	C	G	C	G	-0.016023	0.000279018	0.127726	0.124036	FALSE	TRUE	FALSE	GCST55771	0.000828411	0.72	484598	blood_cell	0.002762	6.72e-09	563944	hemoglobin concentration (HGB)	BCX2_HGB	2	1	TRUE	5.96731e-05	2.34095e-07	2.07416	5.96733e-05	33.6543
rs4959381	G	A	G	A	-0.016065	0.000889603	0.156184	0.164083	FALSE	FALSE	FALSE	GCST55771	0.000747118	0.23	484598	blood_cell	0.002769	6.7e-09	470026	eosinophil count (Eosin)	BCX2_EOS	2	1	TRUE	7.09727e-05	2.92572e-06	1.89838	7.16085e-05	33.6601
rs941616	T	C	T	C	-0.011801	0.000732887	0.609564	0.600752	FALSE	FALSE	FALSE	GCST55771	0.00055952	0.19	484598	blood_cell	0.002034	6.69e-09	474236	eosinophil count (Eosin)	BCX2_EOS	2	1	TRUE	7.0976e-05	3.54047e-06	1.40071	7.09761e-05	33.6617
rs11633707	A	G	A	G	0.012395	6.51898e-05	0.636389	0.623439	FALSE	FALSE	FALSE	GCST55771	0.000570442	0.92	484598	blood_cell	0.002136	6.66e-09	473059	basophil count (Baso)	BCX2_BAS	2	1	TRUE	7.10366e-05	2.69499e-08	1.46913	7.11781e-05	33.6737
rs80194822	G	A	G	A	0.060817	-0.0063683	0.010834	0.010338	FALSE	FALSE	FALSE	GCST55771	0.00283547	0.024	484598	blood_cell	0.010479	6.66e-09	471683	basophil count (Baso)	BCX2_BAS	2	1	TRUE	7.10562e-05	1.04091e-05	7.19689	7.14054e-05	33.683
rs17068823	T	C	T	C	0.012863	-0.000827846	0.246714	0.253512	FALSE	FALSE	FALSE	GCST55771	0.000632115	0.19	484598	blood_cell	0.002216	6.66e-09	486816	mean corpuscular hemoglobin (MCH)	BCX2_MCH	2	1	TRUE	6.92063e-05	3.53937e-06	1.54615	6.92073e-05	33.6934
rs10405193	A	G	A	G	-0.01132	0.000590318	0.580504	0.579997	FALSE	FALSE	FALSE	GCST55771	0.000552323	0.3	484598	blood_cell	0.00195	6.61e-09	519283	neutrophil count (Neutro)	BCX2_NEU	2	1	TRUE	6.48917e-05	2.35725e-06	1.4052	6.48923e-05	33.6995
rs76908370	G	A	G	A	-0.032272	0.00112803	0.036338	0.034349	FALSE	FALSE	FALSE	GCST55771	0.00156889	0.47	484598	blood_cell	0.005559	6.57e-09	473298	eosinophil count (Eosin)	BCX2_EOS	2	1	TRUE	7.10614e-05	1.06678e-06	3.82441	7.12024e-05	33.7022
rs1065646	G	A	G	A	0.010798	0.000141314	0.471746	0.476385	FALSE	FALSE	FALSE	GCST55771	0.000545836	0.79	484598	blood_cell	0.00186	6.56e-09	562355	hemoglobin concentration (HGB)	BCX2_HGB	2	1	TRUE	5.97584e-05	1.38314e-07	1.39482	5.99274e-05	33.7024
rs80006387	G	A	G	A	-0.031722	0.00327099	0.031539	0.030634	FALSE	FALSE	FALSE	GCST55771	0.00158669	0.039	484598	blood_cell	0.005464	6.59e-09	524923	lymphocyte count (Lympho)	BCX2_LYM	2	1	TRUE	6.42063e-05	8.76982e-06	3.95875	6.42063e-05	33.7054
rs140204347	T	C	T	C	0.025874	0.000709135	0.059383	0.06069	FALSE	FALSE	FALSE	GCST55771	0.00124304	0.57	484598	blood_cell	0.004456	6.56e-09	487639	platelet count (PLT count)	BCX2_PLT	2	1	TRUE	6.21083e-05	6.71595e-07	3.11168	6.91369e-05	33.7161
rs75113100	A	G	A	G	0.047883	-0.000278369	0.017085	0.01618	FALSE	FALSE	FALSE	GCST55771	0.00233484	0.91	484598	blood_cell	0.008246	6.55e-09	468396	mean corpuscular hemoglobin (MCH)	BCX2_MCH	2	1	TRUE	6.92591e-05	2.93324e-08	5.64352	7.19836e-05	33.7191
rs9869047	A	G	A	G	0.012555	0.000626448	0.232031	0.232696	FALSE	FALSE	FALSE	GCST55771	0.000646075	0.34	484598	blood_cell	0.002162	6.52e-09	539378	mean corpuscular volume (MCV)	BCX2_MCV	2	1	TRUE	6.19721e-05	1.9401e-06	1.58782	6.25177e-05	33.7227
rs12693588	C	T	C	T	0.010733	-6.89346e-05	0.412964	0.414255	FALSE	FALSE	FALSE	GCST55771	0.000555776	0.9	484598	blood_cell	0.001848	6.52e-09	540026	mean corpuscular volume (MCV)	BCX2_MCV	2	1	TRUE	6.19887e-05	3.17464e-08	1.35803	6.24594e-05	33.7317
rs11785562	A	G	A	G	0.013441	-0.000603192	0.201283	0.200352	FALSE	FALSE	FALSE	GCST55771	0.000688963	0.39	484598	blood_cell	0.002314	6.48e-09	542804	platelet count (PLT count)	BCX2_PLT	2	1	TRUE	6.21512e-05	1.58175e-06	1.70484	6.21538e-05	33.7393
rs7969559	G	A	G	A	0.011925	-0.0022819	0.717423	0.721355	FALSE	FALSE	FALSE	GCST55771	0.000608741	0.00018	484598	blood_cell	0.002053	6.43e-09	559098	hematocrit (HCT)	BCX2_HCT	2	1	TRUE	6.00037e-05	2.89958e-05	1.53509	6.03429e-05	33.7395
rs10961948	T	C	T	C	0.015335	-0.00148317	0.842688	0.836977	FALSE	FALSE	FALSE	GCST55771	0.000744839	0.048	484598	blood_cell	0.00264	6.44e-09	460935	mean platelet volume (MPV)	BCX2_MPV	2	1	TRUE	7.31965e-05	8.18227e-06	1.79235	7.31965e-05	33.7411
rs1830791	T	C	T	C	0.015035	-0.000237385	0.850201	0.83958	FALSE	FALSE	FALSE	GCST55771	0.000756259	0.74	484598	blood_cell	0.002588	6.41e-09	563945	hemoglobin concentration (HGB)	BCX2_HGB	2	1	TRUE	5.98434e-05	2.03323e-07	1.94349	5.98435e-05	33.7504
rs71604908	C	A	C	A	0.021409	-0.00120869	0.921599	0.923046	FALSE	FALSE	FALSE	GCST55771	0.00105069	0.25	484598	blood_cell	0.003685	6.45e-09	458139	mean platelet volume (MPV)	BCX2_MPV	2	1	TRUE	7.32231e-05	2.73086e-06	2.49423	7.367e-05	33.7534
rs9287360	T	C	T	C	0.01158	-0.000625197	0.688652	0.680124	FALSE	FALSE	FALSE	GCST55771	0.00058595	0.29	484598	blood_cell	0.001993	6.45e-09	558761	hemoglobin concentration (HGB)	BCX2_HGB	2	1	TRUE	5.98605e-05	2.34926e-06	1.48977	6.0416e-05	33.76
rs45607834	T	C	T	C	-0.019274	-0.000382586	0.103026	0.101815	FALSE	FALSE	FALSE	GCST55771	0.000904816	0.67	484598	blood_cell	0.003317	6.41e-09	485395	mean corpuscular hemoglobin (MCH)C	BCX2_MCHC	2	1	TRUE	6.86838e-05	3.68942e-07	2.31096	6.95551e-05	33.7639
rs12426043	C	G	C	G	-0.012425	-0.000101466	0.265285	0.264667	FALSE	TRUE	FALSE	GCST55771	0.000617906	0.88	484598	blood_cell	0.002138	6.37e-09	524923	lymphocyte count (Lympho)	BCX2_LYM	2	1	TRUE	6.43362e-05	5.56438e-08	1.54901	6.43362e-05	33.7736
rs117625066	G	A	G	A	-0.014739	-0.000568779	0.823094	0.826831	FALSE	FALSE	FALSE	GCST55771	0.00072824	0.44	484598	blood_cell	0.002536	6.38e-09	460935	mean platelet volume (MPV)	BCX2_MPV	2	1	TRUE	7.3277e-05	1.2588e-06	1.72175	7.3277e-05	33.7783
rs2745951	A	G	A	G	-0.011165	0.00089707	0.605868	0.609243	FALSE	FALSE	FALSE	GCST55771	0.000558778	0.11	484598	blood_cell	0.001921	6.37e-09	530834	RBC distribution width (RDW)	BCX2_RDW	2	1	TRUE	6.35199e-05	5.31853e-06	1.39961	6.36324e-05	33.7802
rs11078903	G	A	G	A	0.012706	-0.00094267	0.248587	0.250956	FALSE	FALSE	FALSE	GCST55771	0.000635823	0.14	484598	blood_cell	0.002186	6.3e-09	529917	RBC distribution width (RDW)	BCX2_RDW	2	1	TRUE	6.35279e-05	4.53592e-06	1.59131	6.37505e-05	33.7845
rs1862191	T	C	T	C	0.011747	-0.000795316	0.319483	0.319122	FALSE	FALSE	FALSE	GCST55771	0.000584296	0.17	484598	blood_cell	0.002021	6.3e-09	524920	lymphocyte count (Lympho)	BCX2_LYM	2	1	TRUE	6.43575e-05	3.82324e-06	1.46424	6.43579e-05	33.7848
rs2943650	T	C	T	C	0.01116	0.000517111	0.644643	0.644229	FALSE	FALSE	FALSE	GCST55771	0.000571311	0.37	484598	blood_cell	0.00192	6.36e-09	557354	total white blood cell count (WBC count)	BCX2_WBC	2	1	TRUE	6.00866e-05	1.6906e-06	1.4334	6.06136e-05	33.7852
rs10136128	A	G	A	G	-0.012929	0.00101397	0.733481	0.731589	FALSE	FALSE	FALSE	GCST55771	0.000617745	0.1	484598	blood_cell	0.002224	6.32e-09	439850	mean platelet volume (MPV)	BCX2_MPV	2	1	TRUE	7.33146e-05	5.55968e-06	1.47498	7.68288e-05	33.7956
rs4903311	T	C	T	C	-0.01129	-0.000415557	0.621537	0.629307	FALSE	FALSE	FALSE	GCST55771	0.000570782	0.47	484598	blood_cell	0.001942	6.23e-09	521565	monocyte count (Mono)	BCX2_MON	2	1	TRUE	6.47933e-05	1.09381e-06	1.4025	6.47969e-05	33.7979
rs7969023	C	T	C	T	-0.011389	-0.00114991	0.405651	0.398721	FALSE	FALSE	FALSE	GCST55771	0.000560772	0.039	484598	blood_cell	0.001959	6.23e-09	519284	neutrophil count (Neutro)	BCX2_NEU	2	1	TRUE	6.5083e-05	8.67704e-06	1.41168	6.50835e-05	33.7989
rs7299446	A	T	A	T	-0.011517	-0.00183288	0.524295	0.525544	FALSE	TRUE	TRUE	GCST55771	0.000546114	0.00077	484598	blood_cell	0.001981	6.24e-09	474230	eosinophil count (Eosin)	BCX2_EOS	2	1	FALSE	7.12665e-05	2.3244e-05	1.3642	7.12675e-05	33.7995
rs4690014	A	G	A	G	0.011654	-0.000594992	0.397581	0.389431	FALSE	FALSE	FALSE	GCST55771	0.000569317	0.3	484598	blood_cell	0.002004	6.2e-09	507345	hematocrit (HCT)	BCX2_HCT	2	1	TRUE	6.01442e-05	2.25389e-06	1.42741	6.66537e-05	33.8185
rs12625998	G	C	G	C	-0.011999	0.000982282	0.276839	0.274551	FALSE	TRUE	FALSE	GCST55771	0.000611354	0.11	484598	blood_cell	0.002063	6.19e-09	542818	platelet count (PLT count)	BCX2_PLT	2	1	TRUE	6.23167e-05	5.32727e-06	1.51994	6.23178e-05	33.8292
rs146770814	C	A	C	A	0.028029	-0.0017712	0.038223	0.037222	FALSE	FALSE	FALSE	GCST55771	0.00144341	0.22	484598	blood_cell	0.004819	6.17e-09	558743	total white blood cell count (WBC count)	BCX2_WBC	2	1	TRUE	6.01662e-05	3.10724e-06	3.60216	6.05431e-05	33.8299
rs17138740	G	A	G	A	-0.01345	0.00127132	0.214538	0.217414	FALSE	FALSE	FALSE	GCST55771	0.000663155	0.054	484598	blood_cell	0.002312	6.13e-09	523520	lymphocyte count (Lympho)	BCX2_LYM	2	1	TRUE	6.44684e-05	7.58397e-06	1.67284	6.46412e-05	33.843
rs7245107	A	T	A	T	0.011676	-0.000248583	0.575612	0.56344	FALSE	TRUE	TRUE	GCST55771	0.000567619	0.66	484598	blood_cell	0.002007	6.12e-09	503539	total white blood cell count (WBC count)	BCX2_WBC	2	1	FALSE	6.01928e-05	3.95776e-07	1.42418	6.72098e-05	33.8449
rs247557	G	T	G	T	-0.010997	-0.000676755	0.52424	0.52481	FALSE	FALSE	FALSE	GCST55771	0.000545897	0.22	484598	blood_cell	0.00189	6.05e-09	524920	lymphocyte count (Lympho)	BCX2_LYM	2	1	TRUE	6.44916e-05	3.17147e-06	1.36933	6.44919e-05	33.8552
rs13167280	A	G	A	G	0.017435	0.000619168	0.128106	0.125945	FALSE	FALSE	FALSE	GCST55771	0.000841629	0.46	484598	blood_cell	0.002996	6.07e-09	474344	monocyte count (Mono)	BCX2_MON	2	1	TRUE	6.49234e-05	1.11685e-06	2.06342	7.13901e-05	33.8657
rs1288649	G	T	G	T	-0.012024	-0.000265744	0.612157	0.605312	FALSE	FALSE	FALSE	GCST55771	0.000570169	0.64	484598	blood_cell	0.002066	6.01e-09	487782	neutrophil count (Neutro)	BCX2_NEU	2	1	TRUE	6.52232e-05	4.4827e-07	1.44292	6.94358e-05	33.8717
rs1992380	G	T	G	T	0.014422	0.000318678	0.824782	0.821537	FALSE	FALSE	FALSE	GCST55771	0.000717309	0.67	484598	blood_cell	0.002478	6.02e-09	530191	RBC distribution width (RDW)	BCX2_RDW	2	1	TRUE	6.36935e-05	4.07297e-07	1.80434	6.38837e-05	33.8726
rs56163501	G	C	G	C	0.010984	0.000462358	0.593191	0.591105	FALSE	TRUE	FALSE	GCST55771	0.000555302	0.4	484598	blood_cell	0.001887	6.04e-09	543034	mean corpuscular volume (MCV)	BCX2_MCV	2	1	TRUE	6.22661e-05	1.4306e-06	1.39055	6.23914e-05	33.8826
rs12949249	T	C	T	C	-0.012137	0.000340844	0.63814	0.638893	FALSE	FALSE	FALSE	GCST55771	0.000576494	0.55	484598	blood_cell	0.002085	5.97e-09	477525	lymphocyte count (Lympho)	BCX2_LYM	2	1	TRUE	6.45489e-05	7.21343e-07	1.4408	7.09554e-05	33.8852
rs2009181	G	A	G	A	-0.012854	0.00105803	0.226037	0.238609	FALSE	FALSE	FALSE	GCST55771	0.000649775	0.1	484598	blood_cell	0.002208	6.01e-09	563942	hemoglobin concentration (HGB)	BCX2_HGB	2	1	TRUE	6.0092e-05	5.47127e-06	1.65812	6.00924e-05	33.8905
rs3009576	T	C	T	C	0.011389	-8.16038e-05	0.689203	0.697302	FALSE	FALSE	FALSE	GCST55771	0.000596368	0.87	484598	blood_cell	0.001956	5.92e-09	543186	mean corpuscular volume (MCV)	BCX2_MCV	2	1	TRUE	6.23028e-05	3.86378e-08	1.44159	6.24108e-05	33.9026
rs13085196	A	T	A	T	0.016315	0.000468079	0.135311	0.132408	FALSE	TRUE	FALSE	GCST55771	0.000805046	0.56	484598	blood_cell	0.002802	5.96e-09	486822	mean corpuscular hemoglobin (MCH)	BCX2_MCH	2	1	TRUE	6.96367e-05	6.97617e-07	1.95503	6.96369e-05	33.903
rs7800558	T	C	T	C	0.011268	-0.000799375	0.581557	0.579493	FALSE	FALSE	FALSE	GCST55771	0.000555095	0.14	484598	blood_cell	0.001935	5.97e-09	460935	mean platelet volume (MPV)	BCX2_MPV	2	1	TRUE	7.35634e-05	4.27942e-06	1.31371	7.35634e-05	33.9103
rs17443062	A	G	A	G	0.01082	-0.000530549	0.56343	0.555396	FALSE	FALSE	FALSE	GCST55771	0.000555636	0.34	484598	blood_cell	0.001858	5.91e-09	559842	hemoglobin concentration (HGB)	BCX2_HGB	2	1	TRUE	6.01314e-05	1.88144e-06	1.3902	6.05721e-05	33.9128
rs6822011	C	A	C	A	-0.013328	0.000260605	0.23685	0.239155	FALSE	FALSE	FALSE	GCST55771	0.000648651	0.69	484598	blood_cell	0.002288	5.87e-09	486815	mean corpuscular hemoglobin (MCH)	BCX2_MCH	2	1	TRUE	6.96977e-05	3.33091e-07	1.59639	6.96988e-05	33.9327
rs4647122	A	G	A	G	0.020399	0.0016711	0.073811	0.071986	FALSE	FALSE	FALSE	GCST55771	0.00106501	0.12	484598	blood_cell	0.003501	5.79e-09	543183	mean corpuscular volume (MCV)	BCX2_MCV	2	1	TRUE	6.2389e-05	5.08061e-06	2.58027	6.24974e-05	33.9495
rs4102442	C	T	C	T	0.010811	0.000436675	0.444338	0.440183	FALSE	FALSE	FALSE	GCST55771	0.000551425	0.43	484598	blood_cell	0.001855	5.8e-09	559845	hemoglobin concentration (HGB)	BCX2_HGB	2	1	TRUE	6.02257e-05	1.29409e-06	1.38796	6.06668e-05	33.966
rs11652686	T	C	T	C	0.01297	0.000448672	0.219629	0.220227	FALSE	FALSE	FALSE	GCST55771	0.000658073	0.48	484598	blood_cell	0.002225	5.76e-09	541739	platelet count (PLT count)	BCX2_PLT	2	1	TRUE	6.2594e-05	9.59245e-07	1.63766	6.27197e-05	33.9797
rs77817173	C	T	C	T	-0.038085	0.00225389	0.020382	0.020447	FALSE	FALSE	FALSE	GCST55771	0.00192665	0.25	484598	blood_cell	0.006533	5.71e-09	561614	hematocrit (HCT)	BCX2_HCT	2	1	TRUE	6.04396e-05	2.82409e-06	4.89589	6.0509e-05	33.9846
rs11883511	A	G	A	G	0.011982	-7.15583e-05	0.329978	0.331855	FALSE	FALSE	FALSE	GCST55771	0.000581178	0.9	484598	blood_cell	0.002055	5.68e-09	482712	mean corpuscular hemoglobin (MCH)	BCX2_MCH	2	1	TRUE	6.98289e-05	3.1284e-08	1.42776	7.04236e-05	33.9966
rs7789045	A	T	A	T	0.01068	-0.00039022	0.458925	0.469708	FALSE	TRUE	TRUE	GCST55771	0.00055083	0.47	484598	blood_cell	0.001831	5.56e-09	544123	mean corpuscular volume (MCV)	BCX2_MCV	2	1	FALSE	6.2523e-05	1.03563e-06	1.35063	6.25235e-05	34.0225
rs3755397	G	A	G	A	-0.019074	-0.00135665	0.097257	0.095439	FALSE	FALSE	FALSE	GCST55771	0.000932663	0.15	484598	blood_cell	0.00327	5.59e-09	501504	hemoglobin concentration (HGB)	BCX2_HGB	2	1	TRUE	6.0329e-05	4.36621e-06	2.31571	6.784e-05	34.0242
rs7250362	G	C	G	C	-0.011643	-0.000447633	0.591129	0.594079	FALSE	TRUE	FALSE	GCST55771	0.000565684	0.44	484598	blood_cell	0.001996	5.61e-09	485724	mean corpuscular hemoglobin (MCH)	BCX2_MCH	2	1	TRUE	6.9889e-05	1.29216e-06	1.39109	7.00472e-05	34.0258
rs2410732	A	C	A	C	0.013529	0.000405637	0.760337	0.755111	FALSE	FALSE	FALSE	GCST55771	0.000639618	0.53	484598	blood_cell	0.002319	5.54e-09	474235	eosinophil count (Eosin)	BCX2_EOS	2	1	TRUE	7.17638e-05	8.29953e-07	1.59697	7.17641e-05	34.0353
rs2818866	T	C	T	C	0.010753	0.000913158	0.436296	0.431373	FALSE	FALSE	FALSE	GCST55771	0.000551928	0.098	484598	blood_cell	0.001843	5.5e-09	541716	platelet count (PLT count)	BCX2_PLT	2	1	TRUE	6.27078e-05	5.64865e-06	1.35647	6.28364e-05	34.0415
rs13415550	T	C	T	C	0.013142	-0.00150473	0.218631	0.215075	FALSE	FALSE	FALSE	GCST55771	0.000670914	0.024	484598	blood_cell	0.002252	5.49e-09	559202	hemoglobin concentration (HGB)	BCX2_HGB	2	1	TRUE	6.03843e-05	1.038e-05	1.68404	6.08965e-05	34.0554
rs28723563	C	T	C	T	0.012279	0.000603784	0.595413	0.590354	FALSE	FALSE	FALSE	GCST55771	0.000581578	0.29	484598	blood_cell	0.002104	5.54e-09	487782	neutrophil count (Neutro)	BCX2_NEU	2	1	TRUE	6.55842e-05	2.22416e-06	1.46946	6.98201e-05	34.0592
rs10922478	G	A	G	A	0.011783	-0.000135894	0.566108	0.571137	FALSE	FALSE	FALSE	GCST55771	0.000551114	0.8	484598	blood_cell	0.002019	5.47e-09	486809	mean corpuscular hemoglobin (MCH)C	BCX2_MCHC	2	1	TRUE	6.92852e-05	1.25469e-07	1.40869	6.99603e-05	34.0596
rs62375385	C	T	C	T	0.014183	0.000205501	0.193932	0.192709	FALSE	FALSE	FALSE	GCST55771	0.000693131	0.76	484598	blood_cell	0.00243	5.46e-09	519285	neutrophil count (Neutro)	BCX2_NEU	2	1	TRUE	6.55977e-05	1.81392e-07	1.75109	6.55981e-05	34.0662
rs146323235	A	C	A	C	0.018492	-0.00124475	0.104391	0.101447	FALSE	FALSE	FALSE	GCST55771	0.000909205	0.17	484598	blood_cell	0.003168	5.48e-09	486815	mean corpuscular hemoglobin (MCH)	BCX2_MCH	2	1	TRUE	6.99838e-05	3.86776e-06	2.21038	6.9985e-05	34.072
rs4941839	A	G	A	G	-0.013376	2.22048e-05	0.714109	0.716105	FALSE	FALSE	FALSE	GCST55771	0.000610219	0.98	484598	blood_cell	0.002291	5.43e-09	471973	basophil count (Baso)	BCX2_BAS	2	1	TRUE	7.19107e-05	2.73239e-09	1.57392	7.22197e-05	34.0881
rs8073820	T	C	T	C	-0.016584	0.000196061	0.131858	0.136559	FALSE	FALSE	FALSE	GCST55771	0.000799652	0.8	484598	blood_cell	0.00284	5.4e-09	519285	neutrophil count (Neutro)	BCX2_NEU	2	1	TRUE	6.56609e-05	1.24051e-07	2.04654	6.56613e-05	34.099
rs1425553	A	G	A	G	-0.011125	-0.000489593	0.578634	0.585845	FALSE	FALSE	FALSE	GCST55771	0.000557562	0.38	484598	blood_cell	0.001905	5.34e-09	519571	monocyte count (Mono)	BCX2_MON	2	1	TRUE	6.53809e-05	1.59112e-06	1.37315	6.56354e-05	34.1044
rs71391089	T	G	T	G	0.015904	-0.00101065	0.170388	0.167213	FALSE	FALSE	FALSE	GCST55771	0.000731374	0.17	484598	blood_cell	0.002723	5.34e-09	473977	basophil count (Baso)	BCX2_BAS	2	1	TRUE	7.19629e-05	3.94041e-06	1.87468	7.19666e-05	34.1128
rs78777311	A	G	A	G	-0.026827	0.00158326	0.043178	0.042193	FALSE	FALSE	FALSE	GCST55771	0.00137205	0.25	484598	blood_cell	0.004593	5.35e-09	544259	red blood cell count (RBC count)	BCX2_RBC	2	1	TRUE	6.25702e-05	2.74779e-06	3.38844	6.26787e-05	34.1155
rs10760173	T	C	T	C	-0.010911	0.000476678	0.431868	0.429647	FALSE	FALSE	FALSE	GCST55771	0.000554593	0.39	484598	blood_cell	0.001868	5.3e-09	563942	hemoglobin concentration (HGB)	BCX2_HGB	2	1	TRUE	6.04941e-05	1.52448e-06	1.40279	6.04945e-05	34.1174
rs6441276	C	T	C	T	-0.013674	-0.000210592	0.75183	0.760426	FALSE	FALSE	FALSE	GCST55771	0.000648607	0.75	484598	blood_cell	0.002341	5.31e-09	491549	mean corpuscular hemoglobin (MCH)C	BCX2_MCHC	2	1	TRUE	6.94048e-05	2.17541e-07	1.64129	6.94054e-05	34.1184
rs1060253	G	C	G	C	-0.012833	-0.000901777	0.718069	0.72101	FALSE	TRUE	FALSE	GCST55771	0.00060969	0.14	484598	blood_cell	0.002197	5.34e-09	477014	RBC distribution width (RDW)	BCX2_RDW	2	1	TRUE	6.41568e-05	4.51438e-06	1.51738	7.15214e-05	34.119
rs2239781	C	T	C	T	0.014014	0.00030781	0.795298	0.7906	FALSE	FALSE	FALSE	GCST55771	0.000677978	0.65	484598	blood_cell	0.002399	5.32e-09	458150	mean platelet volume (MPV)	BCX2_MPV	2	1	TRUE	7.40276e-05	4.25358e-07	1.62381	7.44776e-05	34.1243
rs2412545	T	C	T	C	-0.01152	3.03001e-06	0.337704	0.332023	FALSE	FALSE	FALSE	GCST55771	0.000581265	1	484598	blood_cell	0.001972	5.3e-09	558156	hematocrit (HCT)	BCX2_HCT	2	1	TRUE	6.06918e-05	5.60738e-11	1.47328	6.11379e-05	34.1265
rs17289683	A	G	A	G	0.011941	-0.000709229	0.289247	0.286743	FALSE	FALSE	FALSE	GCST55771	0.000606972	0.24	484598	blood_cell	0.002044	5.32e-09	562252	hematocrit (HCT)	BCX2_HCT	2	1	TRUE	6.06958e-05	2.81744e-06	1.53266	6.06965e-05	34.1287
rs6999452	A	G	A	G	0.011632	0.000124562	0.517717	0.517472	FALSE	FALSE	FALSE	GCST55771	0.000547033	0.81	484598	blood_cell	0.001991	5.33e-09	472836	eosinophil count (Eosin)	BCX2_EOS	2	1	TRUE	7.19683e-05	1.06995e-07	1.36907	7.21816e-05	34.1324
rs2025999	T	C	T	C	0.011539	0.00135129	0.699218	0.69169	FALSE	FALSE	FALSE	GCST55771	0.000591808	0.024	484598	blood_cell	0.001975	5.28e-09	544093	mean corpuscular volume (MCV)	BCX2_MCV	2	1	TRUE	6.27301e-05	1.07585e-05	1.45681	6.27341e-05	34.1352
rs76639817	T	C	T	C	0.049878	0.0014018	0.013728	0.016439	FALSE	FALSE	FALSE	GCST55771	0.00217278	0.52	484598	blood_cell	0.008537	5.28e-09	474237	eosinophil count (Eosin)	BCX2_EOS	2	1	TRUE	7.19752e-05	8.58935e-07	5.87899	7.19752e-05	34.1356
rs80155616	T	C	T	C	-0.018744	-0.0031065	0.090747	0.087555	FALSE	FALSE	FALSE	GCST55771	0.000967122	0.0012	484598	blood_cell	0.003208	5.25e-09	545202	red blood cell count (RBC count)	BCX2_RBC	2	1	TRUE	6.26141e-05	2.12908e-05	2.36872	6.26142e-05	34.1394
rs73955669	A	G	A	G	0.013831	3.99022e-06	0.197362	0.20371	FALSE	FALSE	FALSE	GCST55771	0.000680504	1	484598	blood_cell	0.002367	5.23e-09	520653	monocyte count (Mono)	BCX2_MON	2	1	TRUE	6.54563e-05	7.095e-11	1.70794	6.55746e-05	34.1437
rs76900683	C	G	C	G	0.025683	-0.000969129	0.046882	0.046371	FALSE	TRUE	FALSE	GCST55771	0.00129531	0.46	484598	blood_cell	0.004395	5.23e-09	542820	platelet count (PLT count)	BCX2_PLT	2	1	TRUE	6.29052e-05	1.15514e-06	3.23807	6.2906e-05	34.1487
rs2280244	A	G	A	G	0.011898	-0.000773255	0.304406	0.298119	FALSE	FALSE	FALSE	GCST55771	0.000600282	0.2	484598	blood_cell	0.002036	5.21e-09	520190	monocyte count (Mono)	BCX2_MON	2	1	TRUE	6.54686e-05	3.42416e-06	1.46845	6.56453e-05	34.1501
rs12856221	A	G	A	G	-0.012138	0.000392718	0.275693	0.274416	FALSE	FALSE	FALSE	GCST55771	0.000612329	0.52	484598	blood_cell	0.002077	5.24e-09	541999	red blood cell count (RBC count)	BCX2_RBC	2	1	TRUE	6.26379e-05	8.48812e-07	1.5291	6.30082e-05	34.1524
rs2427599	T	C	T	C	0.055692	0.000117158	0.010727	0.012252	FALSE	FALSE	FALSE	GCST55771	0.00254085	0.97	484598	blood_cell	0.009529	5.21e-09	508417	total white blood cell count (WBC count)	BCX2_WBC	2	1	TRUE	6.07494e-05	4.38739e-09	6.7945	6.71805e-05	34.1579
rs7844108	G	A	G	A	-0.012409	0.000652266	0.485065	0.488465	FALSE	FALSE	FALSE	GCST55771	0.000548422	0.24	484598	blood_cell	0.002123	5.18e-09	442769	basophil count (Baso)	BCX2_BAS	2	1	TRUE	7.20717e-05	2.91903e-06	1.41266	7.71551e-05	34.1644
rs12330549	G	A	G	A	0.012994	0.000424969	0.219402	0.222486	FALSE	FALSE	FALSE	GCST55771	0.000658059	0.52	484598	blood_cell	0.002223	5.17e-09	562258	hematocrit (HCT)	BCX2_HCT	2	1	TRUE	6.07639e-05	8.60607e-07	1.66689	6.0764e-05	34.167
rs12811015	G	C	G	C	0.014041	-0.000622189	0.176689	0.176472	FALSE	TRUE	FALSE	GCST55771	0.000714586	0.38	484598	blood_cell	0.002402	5.22e-09	563891	hemoglobin concentration (HGB)	BCX2_HGB	2	1	TRUE	6.05882e-05	1.56443e-06	1.80373	6.05941e-05	34.1704
rs635887	G	T	G	T	0.012762	-0.000574736	0.701138	0.702425	FALSE	FALSE	FALSE	GCST55771	0.000600117	0.35	484598	blood_cell	0.002183	5.14e-09	474233	eosinophil count (Eosin)	BCX2_EOS	2	1	TRUE	7.20618e-05	1.89271e-06	1.50331	7.20624e-05	34.1767
rs77396612	C	A	C	A	-0.034375	-1.91506e-05	0.02521	0.024411	FALSE	FALSE	FALSE	GCST55771	0.00186846	1	484598	blood_cell	0.00588	4.33e-09	406470	eosinophil count (Eosin)	BCX2_EOS	2	1	TRUE	7.20619e-05	2.16779e-10	3.74879	8.40752e-05	34.1767
rs144345073	A	T	A	T	-0.011664	0.000161212	0.397638	0.392526	FALSE	TRUE	FALSE	GCST55771	0.000562949	0.78	484598	blood_cell	0.001995	5.2e-09	490410	lymphocyte count (Lympho)	BCX2_LYM	2	1	TRUE	6.51159e-05	1.6923e-07	1.39708	6.96982e-05	34.1829
rs1217414	G	A	G	A	-0.012582	-3.94995e-05	0.727584	0.721353	FALSE	FALSE	FALSE	GCST55771	0.000615944	0.95	484598	blood_cell	0.002152	5.12e-09	459139	mean platelet volume (MPV)	BCX2_MPV	2	1	TRUE	7.41557e-05	8.48635e-09	1.45819	7.44458e-05	34.1834
rs58212916	G	A	G	A	-0.018678	0.000701654	0.117512	0.116436	FALSE	FALSE	FALSE	GCST55771	0.000903321	0.45	484598	blood_cell	0.003194	5.1e-09	487126	red blood cell count (RBC count)	BCX2_RBC	2	1	TRUE	6.27201e-05	1.24503e-06	2.22923	7.01974e-05	34.1972
rs72682672	C	G	C	G	0.04097	-0.000971835	0.016138	0.015823	FALSE	TRUE	FALSE	GCST55771	0.0022165	0.66	484598	blood_cell	0.007006	5.13e-09	542036	platelet count (PLT count)	BCX2_PLT	2	1	TRUE	6.29948e-05	3.96707e-07	5.15803	6.30867e-05	34.1973
rs187429064	G	A	G	A	0.052817	-0.00144152	0.013421	0.012857	FALSE	FALSE	FALSE	GCST55771	0.00254213	0.57	484598	blood_cell	0.009031	5.1e-09	504925	hematocrit (HCT)	BCX2_HCT	2	1	TRUE	6.08295e-05	6.63538e-07	6.41725	6.77363e-05	34.2039
rs2746603	C	T	C	T	-0.018931	-0.00222488	0.899832	0.904964	FALSE	FALSE	FALSE	GCST55771	0.000935981	0.017	484598	blood_cell	0.003236	5.04e-09	458471	mean platelet volume (MPV)	BCX2_MPV	2	1	TRUE	7.42438e-05	1.16599e-05	2.19111	7.46428e-05	34.2239
rs4833291	C	T	C	T	-0.017141	-0.000808063	0.112652	0.107734	FALSE	FALSE	FALSE	GCST55771	0.000885316	0.36	484598	blood_cell	0.00293	5.06e-09	559093	hematocrit (HCT)	BCX2_HCT	2	1	TRUE	6.08661e-05	1.71915e-06	2.19083	6.12108e-05	34.2245
rs5771045	T	C	T	C	-0.011999	0.00104991	0.661311	0.658826	FALSE	FALSE	FALSE	GCST55771	0.000576388	0.066	484598	blood_cell	0.002051	5.07e-09	489795	red blood cell count (RBC count)	BCX2_RBC	2	1	TRUE	6.27733e-05	6.84686e-06	1.4354	6.9874e-05	34.2262
rs55990904	C	T	C	T	-0.013994	0.000685577	0.273911	0.268312	FALSE	FALSE	FALSE	GCST55771	0.00062146	0.27	484598	blood_cell	0.002392	5.06e-09	440678	basophil count (Baso)	BCX2_BAS	2	1	TRUE	7.22026e-05	2.51134e-06	1.5879	7.76619e-05	34.2264
rs41295055	T	C	T	C	-0.013749	-0.00154343	0.186956	0.184445	FALSE	FALSE	FALSE	GCST55771	0.000704245	0.03	484598	blood_cell	0.002349	4.95e-09	562241	total white blood cell count (WBC count)	BCX2_WBC	2	1	TRUE	6.09294e-05	9.91156e-06	1.76134	6.09297e-05	34.2591
rs73784287	G	A	G	A	0.015482	0.000160232	0.14927	0.145743	FALSE	FALSE	FALSE	GCST55771	0.000777876	0.82	484598	blood_cell	0.002645	4.93e-09	520654	monocyte count (Mono)	BCX2_MON	2	1	TRUE	6.56815e-05	8.75584e-08	1.90854	6.58001e-05	34.2612
rs886856	T	G	T	G	0.011619	-0.000567406	0.646047	0.648875	FALSE	FALSE	FALSE	GCST55771	0.00057527	0.33	484598	blood_cell	0.001985	4.93e-09	528395	RBC distribution width (RDW)	BCX2_RDW	2	1	TRUE	6.44263e-05	2.00754e-06	1.44291	6.48382e-05	34.2623
rs56277070	C	T	C	T	0.045426	-0.00507111	0.984393	0.984603	FALSE	FALSE	FALSE	GCST55771	0.00224604	0.024	484598	blood_cell	0.00776	4.93e-09	531774	RBC distribution width (RDW)	BCX2_RDW	2	1	TRUE	6.44365e-05	1.05193e-05	5.65881	6.44365e-05	34.2677
rs180223	G	T	G	T	-0.010918	-0.000335618	0.506885	0.511607	FALSE	FALSE	FALSE	GCST55771	0.000546689	0.53	484598	blood_cell	0.001865	4.94e-09	539375	red blood cell count (RBC count)	BCX2_RBC	2	1	TRUE	6.28557e-05	7.77731e-07	1.3697	6.35348e-05	34.2711
rs2187416	C	A	C	A	0.012431	3.5007e-05	0.285216	0.278921	FALSE	FALSE	FALSE	GCST55771	0.00060902	0.95	484598	blood_cell	0.002123	4.91e-09	460935	mean platelet volume (MPV)	BCX2_MPV	2	1	TRUE	7.43776e-05	6.81815e-09	1.44135	7.43776e-05	34.2856
rs7131178	T	A	T	A	0.014492	0.000114492	0.811752	0.803854	FALSE	TRUE	FALSE	GCST55771	0.000698028	0.86	484598	blood_cell	0.002474	4.79e-09	519287	neutrophil count (Neutro)	BCX2_NEU	2	1	TRUE	6.60727e-05	5.55168e-08	1.7828	6.60728e-05	34.3129
rs6091176	T	C	T	C	0.01369	9.7255e-05	0.261115	0.25704	FALSE	FALSE	FALSE	GCST55771	0.00062637	0.89	484598	blood_cell	0.002337	4.8e-09	473996	basophil count (Baso)	BCX2_BAS	2	1	TRUE	7.23903e-05	4.97487e-08	1.60896	7.23911e-05	34.3154
rs26056	C	A	C	A	0.010808	0.000533898	0.556409	0.559158	FALSE	FALSE	FALSE	GCST55771	0.000550336	0.34	484598	blood_cell	0.001845	4.81e-09	539668	platelet count (PLT count)	BCX2_PLT	2	1	TRUE	6.32136e-05	1.94214e-06	1.35538	6.35836e-05	34.3161
rs12465298	T	C	T	C	-0.010791	0.00135197	0.586201	0.577563	FALSE	FALSE	FALSE	GCST55771	0.000557826	0.015	484598	blood_cell	0.001842	4.83e-09	540018	mean corpuscular volume (MCV)	BCX2_MCV	2	1	TRUE	6.30693e-05	1.21214e-05	1.35361	6.35492e-05	34.3198
rs10909370	T	G	T	G	-0.011764	0.0011035	0.464158	0.467732	FALSE	FALSE	FALSE	GCST55771	0.000566265	0.05	484598	blood_cell	0.002008	4.76e-09	485025	monocyte count (Mono)	BCX2_MON	2	1	TRUE	6.57996e-05	7.8365e-06	1.39845	7.07603e-05	34.3228
rs140303684	C	T	C	T	0.049751	0.00215575	0.016337	0.015746	FALSE	FALSE	FALSE	GCST55771	0.00249299	0.39	484598	blood_cell	0.008491	4.77e-09	498556	mean corpuscular volume (MCV)	BCX2_MCV	2	1	TRUE	6.30899e-05	1.54303e-06	5.99537	6.88563e-05	34.331
rs7786376	G	A	G	A	0.012376	-0.000609786	0.275978	0.275377	FALSE	FALSE	FALSE	GCST55771	0.000612935	0.32	484598	blood_cell	0.002112	4.73e-09	521583	monocyte count (Mono)	BCX2_MON	2	1	TRUE	6.58284e-05	2.04242e-06	1.5253	6.58298e-05	34.3378
rs62236123	C	G	C	G	-0.028012	0.000917493	0.041651	0.042818	FALSE	TRUE	FALSE	GCST55771	0.00135525	0.5	484598	blood_cell	0.00478	4.75e-09	521591	monocyte count (Mono)	BCX2_MON	2	1	TRUE	6.58374e-05	9.45772e-07	3.45218	6.58378e-05	34.3425
rs13032491	T	C	T	C	0.016018	0.000560118	0.139101	0.138291	FALSE	FALSE	FALSE	GCST55771	0.000803557	0.49	484598	blood_cell	0.002733	4.72e-09	520653	monocyte count (Mono)	BCX2_MON	2	1	TRUE	6.58533e-05	1.00264e-06	1.97203	6.59724e-05	34.3508
rs28761283	A	G	A	G	-0.018416	0.000314625	0.104148	0.104528	FALSE	FALSE	FALSE	GCST55771	0.000891035	0.72	484598	blood_cell	0.003142	4.7e-09	486817	mean corpuscular hemoglobin (MCH)	BCX2_MCH	2	1	TRUE	7.05632e-05	2.57286e-07	2.19224	7.05641e-05	34.3541
rs6088536	C	T	C	T	0.010814	-0.000298361	0.486361	0.479186	FALSE	FALSE	FALSE	GCST55771	0.000547434	0.58	484598	blood_cell	0.001845	4.74e-09	561152	total white blood cell count (WBC count)	BCX2_WBC	2	1	TRUE	6.10986e-05	6.12972e-07	1.38209	6.12173e-05	34.3542
rs160044	C	T	C	T	0.011999	-0.000796305	0.308028	0.318023	FALSE	FALSE	FALSE	GCST55771	0.000590592	0.18	484598	blood_cell	0.002047	4.72e-09	523523	lymphocyte count (Lympho)	BCX2_LYM	2	1	TRUE	6.54534e-05	3.75148e-06	1.4811	6.56284e-05	34.3601
rs13125518	G	A	G	A	-0.010795	-0.00077549	0.457758	0.449767	FALSE	FALSE	FALSE	GCST55771	0.000557507	0.17	484598	blood_cell	0.001841	4.65e-09	542542	mean corpuscular volume (MCV)	BCX2_MCV	2	1	TRUE	6.31847e-05	3.99273e-06	1.35603	6.33692e-05	34.3825
rs2548992	A	G	A	G	0.013905	0.000193	0.266794	0.269317	FALSE	FALSE	FALSE	GCST55771	0.000616525	0.75	484598	blood_cell	0.002371	4.65e-09	450282	basophil count (Baso)	BCX2_BAS	2	1	TRUE	7.25554e-05	2.02224e-07	1.59101	7.63771e-05	34.3937
rs1610685	A	G	A	G	-0.014482	-0.000108883	0.206441	0.218223	FALSE	FALSE	FALSE	GCST55771	0.000670795	0.89	484598	blood_cell	0.002469	4.62e-09	491547	mean corpuscular hemoglobin (MCH)C	BCX2_MCHC	2	1	TRUE	6.99868e-05	5.43702e-08	1.73103	6.99876e-05	34.4045
rs11671863	A	C	A	C	-0.012999	5.82342e-05	0.377207	0.379988	FALSE	FALSE	FALSE	GCST55771	0.000578789	0.91	484598	blood_cell	0.002216	4.58e-09	444084	mean corpuscular hemoglobin (MCH)C	BCX2_MCHC	2	1	TRUE	6.99973e-05	2.08899e-08	1.47673	7.74789e-05	34.4097
rs42033	T	A	T	A	-0.013217	0.000181266	0.209244	0.202486	FALSE	TRUE	FALSE	GCST55771	0.000682284	0.78	484598	blood_cell	0.002253	4.58e-09	542824	platelet count (PLT count)	BCX2_PLT	2	1	TRUE	6.33951e-05	1.45654e-07	1.65993	6.33955e-05	34.4147
rs61880875	A	G	A	G	0.023126	-0.000221016	0.059415	0.063063	FALSE	FALSE	FALSE	GCST55771	0.00115632	0.85	484598	blood_cell	0.003942	4.56e-09	544126	mean corpuscular volume (MCV)	BCX2_MCV	2	1	TRUE	6.32473e-05	7.53896e-08	2.90781	6.32474e-05	34.4166
rs62160910	C	G	C	G	-0.024345	-0.000856842	0.05783	0.055674	FALSE	TRUE	FALSE	GCST55771	0.00121756	0.48	484598	blood_cell	0.004149	4.53e-09	523978	lymphocyte count (Lympho)	BCX2_LYM	2	1	TRUE	6.55859e-05	1.02198e-06	3.00331	6.57041e-05	34.4297
rs528824172	A	G	A	G	-0.030372	0.000256471	0.036801	0.040483	FALSE	FALSE	FALSE	GCST55771	0.00141363	0.86	484598	blood_cell	0.005175	4.52e-09	500987	red blood cell count (RBC count)	BCX2_RBC	2	1	TRUE	6.31745e-05	6.79243e-08	3.66289	6.87498e-05	34.445
rs6727165	G	C	G	C	-0.011105	0.000467813	0.503554	0.50091	FALSE	TRUE	TRUE	GCST55771	0.000548524	0.39	484598	blood_cell	0.001892	4.49e-09	529038	RBC distribution width (RDW)	BCX2_RDW	2	1	FALSE	6.478e-05	1.50097e-06	1.37615	6.5115e-05	34.4504
rs11234702	C	T	C	T	-0.011106	4.89766e-05	0.356861	0.36618	FALSE	FALSE	FALSE	GCST55771	0.00056935	0.95	484598	blood_cell	0.001892	4.49e-09	544026	mean corpuscular volume (MCV)	BCX2_MCV	2	1	TRUE	6.33209e-05	1.527e-08	1.3955	6.33326e-05	34.4567
rs3760474	T	C	T	C	-0.011576	-0.000188821	0.588953	0.583495	FALSE	FALSE	FALSE	GCST55771	0.000561993	0.74	484598	blood_cell	0.001972	4.44e-09	486978	platelet count (PLT count)	BCX2_PLT	2	1	TRUE	6.34769e-05	2.32948e-07	1.37614	7.07563e-05	34.459
rs7645026	G	C	G	C	-0.011348	0.0002613	0.63307	0.627465	FALSE	TRUE	FALSE	GCST55771	0.000568174	0.64	484598	blood_cell	0.001933	4.45e-09	545196	red blood cell count (RBC count)	BCX2_RBC	2	1	TRUE	6.32107e-05	4.36452e-07	1.42728	6.32115e-05	34.4647
rs529002	G	T	G	T	-0.011348	-0.000124352	0.550891	0.56088	FALSE	FALSE	FALSE	GCST55771	0.000561048	0.83	484598	blood_cell	0.001933	4.46e-09	522443	lymphocyte count (Lympho)	BCX2_LYM	2	1	TRUE	6.56527e-05	1.01374e-07	1.39718	6.59643e-05	34.4647
rs117366433	G	C	G	C	0.031881	0.00174677	0.035534	0.034225	FALSE	TRUE	FALSE	GCST55771	0.00150695	0.24	484598	blood_cell	0.005429	4.41e-09	491551	mean corpuscular hemoglobin (MCH)C	BCX2_MCHC	2	1	TRUE	7.01496e-05	2.77264e-06	3.80631	7.01499e-05	34.4845
rs6708702	A	G	A	G	-0.011933	-0.0007738	0.292062	0.290193	FALSE	FALSE	FALSE	GCST55771	0.000603374	0.2	484598	blood_cell	0.002032	4.41e-09	558114	hemoglobin concentration (HGB)	BCX2_HGB	2	1	TRUE	6.1149e-05	3.39393e-06	1.51805	6.17879e-05	34.4867
rs62505281	A	G	A	G	0.012122	0.000359958	0.274336	0.270685	FALSE	FALSE	FALSE	GCST55771	0.000617877	0.56	484598	blood_cell	0.002064	4.41e-09	563939	hemoglobin concentration (HGB)	BCX2_HGB	2	1	TRUE	6.11599e-05	7.00357e-07	1.54998	6.11606e-05	34.4929
rs310631	A	C	A	C	0.012281	0.000308789	0.411889	0.411766	FALSE	FALSE	FALSE	GCST55771	0.000553934	0.58	484598	blood_cell	0.002091	4.42e-09	471507	basophil count (Baso)	BCX2_BAS	2	1	TRUE	7.27697e-05	6.4125e-07	1.43581	7.31545e-05	34.4953
rs117697741	C	T	C	T	0.024698	0.00171417	0.053458	0.051186	FALSE	FALSE	FALSE	GCST55771	0.0012544	0.17	484598	blood_cell	0.004205	4.4e-09	562255	hematocrit (HCT)	BCX2_HCT	2	1	TRUE	6.13522e-05	3.85349e-06	3.15306	6.13526e-05	34.4978
rs323618	G	T	G	T	-0.011402	0.00049944	0.647671	0.647634	FALSE	FALSE	FALSE	GCST55771	0.000576458	0.39	484598	blood_cell	0.001941	4.4e-09	561275	hemoglobin concentration (HGB)	BCX2_HGB	2	1	TRUE	6.11855e-05	1.549e-06	1.45416	6.14766e-05	34.5073
rs140763648	G	A	G	A	-0.011679	-0.000654766	0.412364	0.421138	FALSE	FALSE	FALSE	GCST55771	0.000555956	0.24	484598	blood_cell	0.001988	4.34e-09	478112	monocyte count (Mono)	BCX2_MON	2	1	TRUE	6.61636e-05	2.86227e-06	1.37462	7.21804e-05	34.5127
rs1976451	G	T	G	T	-0.017413	0.00132545	0.13522	0.139089	FALSE	FALSE	FALSE	GCST55771	0.000819425	0.11	484598	blood_cell	0.002964	4.35e-09	488325	lymphocyte count (Lympho)	BCX2_LYM	2	1	TRUE	6.57458e-05	5.39916e-06	2.07125	7.06729e-05	34.5136
rs186984319	C	T	C	T	-0.013078	-0.00156851	0.317552	0.312426	FALSE	FALSE	FALSE	GCST55771	0.000599255	0.0084	484598	blood_cell	0.002226	4.37e-09	442712	eosinophil count (Eosin)	BCX2_EOS	2	1	TRUE	7.27792e-05	1.41373e-05	1.4811	7.79613e-05	34.5169
rs6746368	T	A	T	A	0.011451	0.000669482	0.334194	0.331931	FALSE	TRUE	FALSE	GCST55771	0.000579891	0.25	484598	blood_cell	0.001949	4.36e-09	558140	total white blood cell count (WBC count)	BCX2_WBC	2	1	TRUE	6.13923e-05	2.75045e-06	1.45607	6.18436e-05	34.5194
rs7219786	A	G	A	G	0.012227	0.000389545	0.723301	0.72103	FALSE	FALSE	FALSE	GCST55771	0.000610887	0.51	484598	blood_cell	0.00208	4.29e-09	558762	hemoglobin concentration (HGB)	BCX2_HGB	2	1	TRUE	6.12704e-05	8.39099e-07	1.55481	6.18388e-05	34.5552
rs7193783	C	A	C	A	0.011878	0.000373831	0.647066	0.641643	FALSE	FALSE	FALSE	GCST55771	0.000572164	0.52	484598	blood_cell	0.00202	4.23e-09	486819	mean corpuscular hemoglobin (MCH)	BCX2_MCH	2	1	TRUE	7.10205e-05	8.80906e-07	1.4094	7.10211e-05	34.5767
rs2568207	T	A	T	A	0.011049	0.000455769	0.608034	0.608912	FALSE	TRUE	FALSE	GCST55771	0.000563019	0.42	484598	blood_cell	0.001879	4.22e-09	542823	platelet count (PLT count)	BCX2_PLT	2	1	TRUE	6.36949e-05	1.35227e-06	1.38438	6.36954e-05	34.5774
rs2486449	C	A	C	A	-0.01104	0.000263121	0.49627	0.497749	FALSE	FALSE	FALSE	GCST55771	0.000547761	0.62	484598	blood_cell	0.001877	4.19e-09	530315	red blood cell count (RBC count)	BCX2_RBC	2	1	TRUE	6.34491e-05	4.76155e-07	1.36688	6.52302e-05	34.5947
rs4387990	G	A	G	A	0.01124	-0.00113445	0.532776	0.544661	FALSE	FALSE	FALSE	GCST55771	0.000551164	0.039	484598	blood_cell	0.001911	4.17e-09	458150	mean platelet volume (MPV)	BCX2_MPV	2	1	TRUE	7.50483e-05	8.74229e-06	1.29349	7.55045e-05	34.5948
rs7040714	A	G	A	G	-0.011172	0.000808756	0.406725	0.409374	FALSE	FALSE	FALSE	GCST55771	0.000554612	0.14	484598	blood_cell	0.001899	4.14e-09	547045	hemoglobin concentration (HGB)	BCX2_HGB	2	1	TRUE	6.1369e-05	4.38808e-06	1.40455	6.32649e-05	34.6108
rs1373293	T	C	T	C	-0.011826	-0.000345514	0.524458	0.518683	FALSE	FALSE	FALSE	GCST55771	0.000548032	0.54	484598	blood_cell	0.00201	4.15e-09	486804	mean corpuscular hemoglobin (MCH)C	BCX2_MCHC	2	1	TRUE	7.04181e-05	8.20237e-07	1.4024	7.1105e-05	34.6165
rs9688952	A	G	A	G	0.011541	-0.000396777	0.394727	0.396398	FALSE	FALSE	FALSE	GCST55771	0.000558772	0.49	484598	blood_cell	0.001961	4.11e-09	518342	neutrophil count (Neutro)	BCX2_NEU	2	1	TRUE	6.66954e-05	1.0405e-06	1.41184	6.68172e-05	34.6363
rs12693588	C	T	C	T	0.011547	-6.89346e-05	0.413302	0.414255	FALSE	FALSE	FALSE	GCST55771	0.000555776	0.9	484598	blood_cell	0.001962	4.09e-09	482722	mean corpuscular hemoglobin (MCH)	BCX2_MCH	2	1	TRUE	7.11443e-05	3.17464e-08	1.36316	7.17487e-05	34.637
rs1801394	G	A	G	A	-0.010784	-0.000317119	0.562754	0.556064	FALSE	FALSE	FALSE	GCST55771	0.000551006	0.56	484598	blood_cell	0.001832	4.05e-09	539714	mean corpuscular volume (MCV)	BCX2_MCV	2	1	TRUE	6.3677e-05	6.83521e-07	1.34588	6.41976e-05	34.6504
rs7813325	G	C	G	C	0.011846	-0.000237137	0.368185	0.370139	FALSE	TRUE	FALSE	GCST55771	0.000565881	0.68	484598	blood_cell	0.002012	4.04e-09	503592	hematocrit (HCT)	BCX2_HCT	2	1	TRUE	6.1649e-05	3.62384e-07	1.4278	6.88304e-05	34.6647
rs8050958	C	G	C	G	-0.008215	-0.000641616	0.480478	0.491077	FALSE	TRUE	TRUE	GCST55771	0.000554114	0.24	484598	blood_cell	0.001395	4.02e-09	559087	hematocrit (HCT)	BCX2_HCT	2	1	FALSE	6.16744e-05	2.76676e-06	1.04307	6.20243e-05	34.679
rs2665960	G	A	G	A	0.012196	0.000935809	0.668615	0.670268	FALSE	FALSE	FALSE	GCST55771	0.000592523	0.12	484598	blood_cell	0.002071	4.03e-09	523980	lymphocyte count (Lympho)	BCX2_LYM	2	1	TRUE	6.6062e-05	5.14733e-06	1.49912	6.61809e-05	34.6796
rs9409120	G	C	G	C	0.010955	-0.000464857	0.476438	0.469451	FALSE	TRUE	TRUE	GCST55771	0.000550741	0.4	484598	blood_cell	0.00186	3.97e-09	545201	red blood cell count (RBC count)	BCX2_RBC	2	1	FALSE	6.36231e-05	1.47016e-06	1.37338	6.36233e-05	34.6896
rs12120512	C	T	C	T	0.016541	-0.000676177	0.123921	0.122897	FALSE	FALSE	FALSE	GCST55771	0.00083715	0.43	484598	blood_cell	0.002808	3.94e-09	563944	hemoglobin concentration (HGB)	BCX2_HGB	2	1	TRUE	6.15271e-05	1.34628e-06	2.1087	6.15273e-05	34.7
rs61914393	A	G	A	G	-0.021313	-0.00099157	0.070151	0.06983	FALSE	FALSE	FALSE	GCST55771	0.00106992	0.35	484598	blood_cell	0.003618	3.95e-09	545195	red blood cell count (RBC count)	BCX2_RBC	2	1	TRUE	6.36455e-05	1.77241e-06	2.67143	6.36464e-05	34.7018
rs1402008	T	C	T	C	0.020799	-0.000729093	0.074632	0.075578	FALSE	FALSE	FALSE	GCST55771	0.00104028	0.48	484598	blood_cell	0.00353	3.91e-09	557516	hematocrit (HCT)	BCX2_HCT	2	1	TRUE	6.1741e-05	1.01364e-06	2.63574	6.22662e-05	34.7165
rs8115504	A	G	A	G	-0.013182	0.000605453	0.218373	0.223428	FALSE	FALSE	FALSE	GCST55771	0.000659631	0.35	484598	blood_cell	0.002237	3.93e-09	562858	hemoglobin concentration (HGB)	BCX2_HGB	2	1	TRUE	6.15698e-05	1.73851e-06	1.67828	6.16888e-05	34.7241
rs7490694	G	A	G	A	-0.012051	-0.000518873	0.708752	0.701328	FALSE	FALSE	FALSE	GCST55771	0.000601106	0.39	484598	blood_cell	0.002045	3.89e-09	545203	red blood cell count (RBC count)	BCX2_RBC	2	1	TRUE	6.36906e-05	1.53759e-06	1.50998	6.36906e-05	34.7264
rs600619	A	G	A	G	0.012301	-9.98454e-05	0.707837	0.715856	FALSE	FALSE	FALSE	GCST55771	0.000609708	0.88	484598	blood_cell	0.002087	3.87e-09	531774	RBC distribution width (RDW)	BCX2_RDW	2	1	TRUE	6.53254e-05	5.53392e-08	1.5219	6.53254e-05	34.7405
rs830623	C	A	C	A	0.014483	-0.000635956	0.169687	0.176356	FALSE	FALSE	FALSE	GCST55771	0.000721655	0.38	484598	blood_cell	0.002457	3.88e-09	562242	total white blood cell count (WBC count)	BCX2_WBC	2	1	TRUE	6.17956e-05	1.60256e-06	1.84233	6.17957e-05	34.7462
rs55684236	A	G	A	G	0.01153	-7.57358e-05	0.348464	0.339191	FALSE	FALSE	FALSE	GCST55771	0.000578846	0.9	484598	blood_cell	0.001956	3.89e-09	521590	monocyte count (Mono)	BCX2_MON	2	1	TRUE	6.66133e-05	3.53262e-08	1.41265	6.66138e-05	34.7473
rs1168669	C	T	C	T	-0.014725	-0.000346243	0.813559	0.813257	FALSE	FALSE	FALSE	GCST55771	0.000702595	0.62	484598	blood_cell	0.002498	3.87e-09	518348	neutrophil count (Neutro)	BCX2_NEU	2	1	TRUE	6.69099e-05	5.01155e-07	1.79847	6.70312e-05	34.7477
rs780142	G	T	G	T	0.012729	0.000620258	0.274175	0.282744	FALSE	FALSE	FALSE	GCST55771	0.000610204	0.31	484598	blood_cell	0.002159	3.84e-09	518204	neutrophil count (Neutro)	BCX2_NEU	2	1	TRUE	6.69341e-05	2.13213e-06	1.55419	6.70741e-05	34.7603
rs140709290	T	A	T	A	0.025227	0.0015498	0.049283	0.048641	FALSE	TRUE	FALSE	GCST55771	0.00127879	0.22	484598	blood_cell	0.004278	3.81e-09	541885	platelet count (PLT count)	BCX2_PLT	2	1	TRUE	6.40563e-05	3.0309e-06	3.14916	6.41677e-05	34.7736
rs6979947	G	A	G	A	0.013224	0.000551362	0.266399	0.277426	FALSE	FALSE	FALSE	GCST55771	0.000616283	0.37	484598	blood_cell	0.002242	3.75e-09	472836	eosinophil count (Eosin)	BCX2_EOS	2	1	TRUE	7.33549e-05	1.65171e-06	1.54167	7.35722e-05	34.79
rs28384349	G	C	G	C	0.015172	-4.31802e-05	0.187686	0.186469	FALSE	TRUE	FALSE	GCST55771	0.000702594	0.94	484598	blood_cell	0.002572	3.75e-09	490460	mean corpuscular hemoglobin (MCH)C	BCX2_MCHC	2	1	TRUE	7.07855e-05	7.79436e-09	1.80124	7.09433e-05	34.7972
rs150665764	C	G	C	G	0.04705	0.00290987	0.017146	0.017679	FALSE	TRUE	FALSE	GCST55771	0.00207736	0.16	484598	blood_cell	0.007976	3.75e-09	443204	neutrophil count (Neutro)	BCX2_NEU	2	1	TRUE	6.70059e-05	4.04895e-06	5.30991	7.85079e-05	34.7976
rs5756822	T	C	T	C	-0.012152	-0.000889346	0.555923	0.555989	FALSE	FALSE	FALSE	GCST55771	0.000548618	0.1	484598	blood_cell	0.00206	3.79e-09	473998	basophil count (Baso)	BCX2_BAS	2	1	TRUE	7.34094e-05	5.42275e-06	1.41826	7.34099e-05	34.7985
rs7666192	C	A	C	A	-0.011568	-0.00127215	0.312311	0.315446	FALSE	FALSE	FALSE	GCST55771	0.000590888	0.032	484598	blood_cell	0.001961	3.79e-09	544122	mean corpuscular volume (MCV)	BCX2_MCV	2	1	TRUE	6.39492e-05	9.56494e-06	1.44652	6.39498e-05	34.7986
rs11079847	T	A	T	A	-0.011098	0.000436261	0.407195	0.403674	FALSE	TRUE	FALSE	GCST55771	0.000557862	0.44	484598	blood_cell	0.001881	3.76e-09	562256	hematocrit (HCT)	BCX2_HCT	2	1	TRUE	6.19085e-05	1.262e-06	1.41044	6.19088e-05	34.8106
rs4721525	C	A	C	A	0.015082	-0.000761996	0.160106	0.158795	FALSE	FALSE	FALSE	GCST55771	0.000758889	0.31	484598	blood_cell	0.002556	3.75e-09	542535	red blood cell count (RBC count)	BCX2_RBC	2	1	TRUE	6.38575e-05	2.0805e-06	1.88267	6.41715e-05	34.8174
rs62638606	A	T	A	T	-0.011642	0.00125854	0.504484	0.502614	FALSE	TRUE	TRUE	GCST55771	0.000551905	0.022	484598	blood_cell	0.001973	3.74e-09	489733	lymphocyte count (Lympho)	BCX2_LYM	2	1	FALSE	6.63252e-05	1.07305e-05	1.38072	7.10907e-05	34.8178
rs4954387	G	A	G	A	0.01393	0.000412185	0.248467	0.261667	FALSE	FALSE	FALSE	GCST55771	0.000669648	0.55	484598	blood_cell	0.00236	3.67e-09	490195	neutrophil count (Neutro)	BCX2_NEU	2	1	TRUE	6.70876e-05	7.81828e-07	1.65233	7.1069e-05	34.84
rs3845811	G	C	G	C	-0.011003	-0.000102703	0.432115	0.42502	FALSE	TRUE	TRUE	GCST55771	0.000553955	0.85	484598	blood_cell	0.001864	3.68e-09	558151	hematocrit (HCT)	BCX2_HCT	2	1	FALSE	6.19682e-05	7.09312e-08	1.39259	6.24242e-05	34.8442
rs7781268	A	G	A	G	-0.01333	0.000781634	0.245805	0.24153	FALSE	FALSE	FALSE	GCST55771	0.00064199	0.22	484598	blood_cell	0.002258	3.66e-09	507300	total white blood cell count (WBC count)	BCX2_WBC	2	1	TRUE	6.19816e-05	3.05893e-06	1.60826	6.86941e-05	34.8508
rs7248361	C	G	C	G	-0.01408	-0.00121817	0.780217	0.782722	FALSE	TRUE	FALSE	GCST55771	0.000676798	0.073	484598	blood_cell	0.002385	3.64e-09	482976	platelet count (PLT count)	BCX2_PLT	2	1	TRUE	6.42009e-05	6.68521e-06	1.65749	7.21562e-05	34.8521
rs7919655	A	G	A	G	-0.021992	-7.48721e-05	0.935041	0.934362	FALSE	FALSE	FALSE	GCST55771	0.00110273	0.94	484598	blood_cell	0.003725	3.64e-09	542825	platelet count (PLT count)	BCX2_PLT	2	1	TRUE	6.4208e-05	9.51309e-09	2.74446	6.42082e-05	34.8559
rs12530608	G	A	G	A	-0.016172	-0.000380548	0.146298	0.144663	FALSE	FALSE	FALSE	GCST55771	0.000780123	0.64	484598	blood_cell	0.002739	3.63e-09	516802	neutrophil count (Neutro)	BCX2_NEU	2	1	TRUE	6.71286e-05	4.91035e-07	1.96904	6.74515e-05	34.8613
rs6426584	T	A	T	A	-0.01152	0.000643608	0.334952	0.333657	FALSE	TRUE	FALSE	GCST55771	0.000578472	0.26	484598	blood_cell	0.001951	3.66e-09	562239	total white blood cell count (WBC count)	BCX2_WBC	2	1	TRUE	6.2007e-05	2.55445e-06	1.46291	6.20075e-05	34.8651
rs250722	A	T	A	T	0.013954	-0.000388217	0.815447	0.815987	FALSE	TRUE	FALSE	GCST55771	0.000706944	0.58	484598	blood_cell	0.002363	3.62e-09	542034	mean corpuscular volume (MCV)	BCX2_MCV	2	1	TRUE	6.40831e-05	6.22299e-07	1.73971	6.43305e-05	34.8714
rs4240624	A	G	A	G	-0.020391	-0.000239338	0.909011	0.906843	FALSE	FALSE	FALSE	GCST55771	0.000939446	0.81	484598	blood_cell	0.003453	3.62e-09	473155	eosinophil count (Eosin)	BCX2_EOS	2	1	TRUE	7.35289e-05	1.33937e-07	2.37519	7.36971e-05	34.8726
rs3852500	A	G	A	G	0.019795	-0.00240008	0.08213	0.085593	FALSE	FALSE	FALSE	GCST55771	0.000981137	0.015	484598	blood_cell	0.003352	3.61e-09	560784	hemoglobin concentration (HGB)	BCX2_HGB	2	1	TRUE	6.18358e-05	1.23483e-05	2.51016	6.21845e-05	34.8741
rs6474514	C	T	C	T	0.011055	5.09555e-05	0.41173	0.408993	FALSE	FALSE	FALSE	GCST55771	0.00055543	0.93	484598	blood_cell	0.001872	3.59e-09	557353	total white blood cell count (WBC count)	BCX2_WBC	2	1	TRUE	6.20235e-05	1.73678e-08	1.39756	6.25677e-05	34.8743
rs2309752	A	T	A	T	0.011386	0.000556615	0.514115	0.517226	FALSE	TRUE	TRUE	GCST55771	0.000545676	0.31	484598	blood_cell	0.001928	3.57e-09	480112	mean corpuscular hemoglobin (MCH)	BCX2_MCH	2	1	FALSE	7.16354e-05	2.14713e-06	1.33591	7.26367e-05	34.8761
rs8044920	T	C	T	C	0.012096	0.000235782	0.376333	0.377781	FALSE	FALSE	FALSE	GCST55771	0.000563518	0.68	484598	blood_cell	0.002048	3.59e-09	474235	eosinophil count (Eosin)	BCX2_EOS	2	1	TRUE	7.35526e-05	3.61265e-07	1.41035	7.35529e-05	34.8838
rs141887102	C	A	C	A	-0.015252	0.000423477	0.182979	0.182645	FALSE	FALSE	FALSE	GCST55771	0.00070719	0.55	484598	blood_cell	0.002582	3.56e-09	446079	mean corpuscular hemoglobin (MCH)	BCX2_MCH	2	1	TRUE	7.16705e-05	7.39958e-07	1.7245	7.82163e-05	34.8932
rs4379692	T	C	T	C	0.011502	-0.000921357	0.314981	0.314876	FALSE	FALSE	FALSE	GCST55771	0.000588151	0.12	484598	blood_cell	0.001947	3.57e-09	543176	mean corpuscular volume (MCV)	BCX2_MCV	2	1	TRUE	6.4134e-05	5.06403e-06	1.43495	6.42463e-05	34.8991
rs10872223	T	C	T	C	0.014143	-5.3088e-06	0.18332	0.178731	FALSE	FALSE	FALSE	GCST55771	0.000718756	0.99	484598	blood_cell	0.002394	3.57e-09	561300	total white blood cell count (WBC count)	BCX2_WBC	2	1	TRUE	6.20705e-05	1.12577e-10	1.79358	6.21748e-05	34.9008
rs72973914	A	G	A	G	-0.038461	-0.00161122	0.020919	0.020343	FALSE	FALSE	FALSE	GCST55771	0.00194508	0.41	484598	blood_cell	0.00651	3.56e-09	545201	red blood cell count (RBC count)	BCX2_RBC	2	1	TRUE	6.40169e-05	1.41597e-06	4.80684	6.40171e-05	34.9043
rs9745736	G	A	G	A	-0.011096	-4.47418e-05	0.475988	0.481942	FALSE	FALSE	FALSE	GCST55771	0.000549233	0.95	484598	blood_cell	0.001878	3.53e-09	545093	hemoglobin concentration (HGB)	BCX2_HGB	2	1	TRUE	6.18983e-05	1.36941e-08	1.38654	6.40391e-05	34.9093
rs9898958	G	T	G	T	0.015551	-0.00102153	0.153458	0.151086	FALSE	FALSE	FALSE	GCST55771	0.000765175	0.18	484598	blood_cell	0.002632	3.56e-09	523520	lymphocyte count (Lympho)	BCX2_LYM	2	1	TRUE	6.65001e-05	3.67789e-06	1.90438	6.66783e-05	34.9096
rs1978154	A	T	A	T	0.011167	-0.00134533	0.595649	0.592505	FALSE	TRUE	FALSE	GCST55771	0.000558178	0.015	484598	blood_cell	0.00189	3.58e-09	540959	red blood cell count (RBC count)	BCX2_RBC	2	1	TRUE	6.40273e-05	1.19875e-05	1.39009	6.45296e-05	34.91
rs11130982	G	T	G	T	0.012479	0.000395007	0.699876	0.681518	FALSE	FALSE	FALSE	GCST55771	0.000604257	0.52	484598	blood_cell	0.002112	3.53e-09	504584	total white blood cell count (WBC count)	BCX2_WBC	2	1	TRUE	6.20901e-05	8.81832e-07	1.50024	6.91847e-05	34.9118
rs2703104	G	C	G	C	-0.011575	0.000760107	0.401643	0.404341	FALSE	TRUE	FALSE	GCST55771	0.000557253	0.17	484598	blood_cell	0.001959	3.54e-09	460935	mean platelet volume (MPV)	BCX2_MPV	2	1	TRUE	7.5736e-05	3.8394e-06	1.33001	7.5736e-05	34.9119
rs56850780	T	G	T	G	-0.02142	-0.000792447	0.077731	0.079174	FALSE	FALSE	FALSE	GCST55771	0.00103672	0.44	484598	blood_cell	0.003625	3.55e-09	524923	lymphocyte count (Lympho)	BCX2_LYM	2	1	TRUE	6.6512e-05	1.20569e-06	2.62637	6.6512e-05	34.9159
rs77371472	G	A	G	A	0.012495	5.07241e-06	0.262848	0.259415	FALSE	FALSE	FALSE	GCST55771	0.000626932	1	484598	blood_cell	0.002114	3.48e-09	560230	hematocrit (HCT)	BCX2_HCT	2	1	TRUE	6.21299e-05	1.35085e-10	1.5823	6.23549e-05	34.9351
rs115294879	A	G	A	G	0.02793	0.00208208	0.039252	0.038975	FALSE	FALSE	FALSE	GCST55771	0.00140721	0.14	484598	blood_cell	0.004725	3.49e-09	542826	platelet count (PLT count)	BCX2_PLT	2	1	TRUE	6.43651e-05	4.51747e-06	3.48123	6.43652e-05	34.9412
rs7341532	T	G	T	G	0.011411	8.90502e-05	0.521678	0.515074	FALSE	FALSE	FALSE	GCST55771	0.000550566	0.86	484598	blood_cell	0.00193	3.46e-09	519259	neutrophil count (Neutro)	BCX2_NEU	2	1	TRUE	6.73127e-05	5.39848e-08	1.39075	6.73164e-05	34.9569
rs7207598	C	T	C	T	0.010879	-0.000858096	0.426825	0.436044	FALSE	FALSE	FALSE	GCST55771	0.000553134	0.12	484598	blood_cell	0.00184	3.48e-09	540020	mean corpuscular volume (MCV)	BCX2_MCV	2	1	TRUE	6.42415e-05	4.96626e-06	1.35214	6.47301e-05	34.9577
rs6029234	C	G	C	G	0.012547	9.93725e-05	0.625866	0.627771	FALSE	TRUE	FALSE	GCST55771	0.000567251	0.86	484598	blood_cell	0.002122	3.46e-09	472912	basophil count (Baso)	BCX2_BAS	2	1	TRUE	7.3753e-05	6.33289e-08	1.45927	7.39228e-05	34.9614
rs3739873	A	G	A	G	-0.013878	-0.00124674	0.22025	0.220319	FALSE	FALSE	FALSE	GCST55771	0.000663753	0.059	484598	blood_cell	0.002347	3.45e-09	517888	neutrophil count (Neutro)	BCX2_NEU	2	1	TRUE	6.73274e-05	7.28041e-06	1.68901	6.75094e-05	34.9645
rs12311310	G	A	G	A	-0.019395	-5.05009e-05	0.095699	0.098645	FALSE	FALSE	FALSE	GCST55771	0.0009179	0.96	484598	blood_cell	0.00328	3.44e-09	486817	mean corpuscular hemoglobin (MCH)	BCX2_MCH	2	1	TRUE	7.18177e-05	6.24637e-09	2.28853	7.18186e-05	34.9649
rs35887639	G	C	G	C	-0.025083	-0.000705453	0.049381	0.048128	FALSE	TRUE	FALSE	GCST55771	0.00128633	0.59	484598	blood_cell	0.004241	3.44e-09	544124	mean corpuscular volume (MCV)	BCX2_MCV	2	1	TRUE	6.4283e-05	6.20656e-07	3.12836	6.42833e-05	34.9802
rs2366053	C	A	C	A	0.011311	0.000343907	0.528608	0.526658	FALSE	FALSE	FALSE	GCST55771	0.000548164	0.51	484598	blood_cell	0.001912	3.41e-09	531774	RBC distribution width (RDW)	BCX2_RDW	2	1	TRUE	6.5807e-05	8.12233e-07	1.39428	6.5807e-05	34.9966
rs7026022	C	A	C	A	0.012099	1.45904e-05	0.377752	0.375103	FALSE	FALSE	FALSE	GCST55771	0.000563866	0.98	484598	blood_cell	0.002045	3.38e-09	472833	eosinophil count (Eosin)	BCX2_EOS	2	1	TRUE	7.38052e-05	1.38166e-09	1.4062	7.40243e-05	35.0036
rs10902843	G	A	G	A	-0.011154	-0.000314892	0.552127	0.548466	FALSE	FALSE	FALSE	GCST55771	0.000549103	0.57	484598	blood_cell	0.001885	3.33e-09	543037	mean corpuscular volume (MCV)	BCX2_MCV	2	1	TRUE	6.43446e-05	6.78634e-07	1.38908	6.44737e-05	35.0137
rs34947605	A	G	A	G	0.014764	-0.000818415	0.171531	0.167169	FALSE	FALSE	FALSE	GCST55771	0.000728839	0.26	484598	blood_cell	0.002495	3.39e-09	521588	monocyte count (Mono)	BCX2_MON	2	1	TRUE	6.71285e-05	2.60197e-06	1.80192	6.71293e-05	35.016
rs7521083	T	C	T	C	0.014948	0.000693909	0.166279	0.164538	FALSE	FALSE	FALSE	GCST55771	0.000741373	0.35	484598	blood_cell	0.002526	3.36e-09	560785	hemoglobin concentration (HGB)	BCX2_HGB	2	1	TRUE	6.20921e-05	1.8078e-06	1.89161	6.24421e-05	35.0187
rs115306053	T	C	T	C	0.042223	-0.00183697	0.018155	0.017456	FALSE	FALSE	FALSE	GCST55771	0.00214673	0.39	484598	blood_cell	0.007135	3.35e-09	545196	red blood cell count (RBC count)	BCX2_RBC	2	1	TRUE	6.42282e-05	1.51102e-06	5.2683	6.4229e-05	35.0195
rs12686803	A	G	A	G	0.012488	-0.000865751	0.71946	0.718974	FALSE	FALSE	FALSE	GCST55771	0.000605783	0.15	484598	blood_cell	0.00211	3.36e-09	517233	RBC distribution width (RDW)	BCX2_RDW	2	1	TRUE	6.58668e-05	4.21473e-06	1.51749	6.77184e-05	35.0284
rs156338	T	C	T	C	-0.012086	-5.68646e-05	0.435513	0.447346	FALSE	FALSE	FALSE	GCST55771	0.00055689	0.92	484598	blood_cell	0.002042	3.32e-09	472978	neutrophil count (Neutro)	BCX2_NEU	2	1	TRUE	6.74556e-05	2.15162e-08	1.40435	7.40598e-05	35.0311
rs4142591	T	C	T	C	0.018556	0.00101686	0.096958	0.098838	FALSE	FALSE	FALSE	GCST55771	0.000924974	0.27	484598	blood_cell	0.003135	3.32e-09	562255	hematocrit (HCT)	BCX2_HCT	2	1	TRUE	6.23063e-05	2.49392e-06	2.35074	6.23067e-05	35.0343
rs4984768	T	G	T	G	0.011987	0.000903448	0.36339	0.354757	FALSE	FALSE	FALSE	GCST55771	0.000574162	0.11	484598	blood_cell	0.002025	3.34e-09	501320	total white blood cell count (WBC count)	BCX2_WBC	2	1	TRUE	6.23191e-05	5.10923e-06	1.43378	6.9892e-05	35.0406
rs2967592	C	T	C	T	-0.01795	0.000563787	0.12202	0.128456	FALSE	FALSE	FALSE	GCST55771	0.00082477	0.49	484598	blood_cell	0.003032	3.29e-09	474042	eosinophil count (Eosin)	BCX2_EOS	2	1	TRUE	7.39001e-05	9.64238e-07	2.08755	7.39305e-05	35.0486
rs71427873	T	G	T	G	-0.01521	-0.000549212	0.83209	0.831451	FALSE	FALSE	FALSE	GCST55771	0.000730585	0.46	484598	blood_cell	0.002569	3.3e-09	457144	mean platelet volume (MPV)	BCX2_MPV	2	1	TRUE	7.6043e-05	1.16616e-06	1.73696	7.66736e-05	35.0534
rs2439963	G	A	G	A	-0.01238	0.000593641	0.736551	0.734366	FALSE	FALSE	FALSE	GCST55771	0.000618679	0.33	484598	blood_cell	0.002091	3.29e-09	562241	total white blood cell count (WBC count)	BCX2_WBC	2	1	TRUE	6.23424e-05	1.89992e-06	1.56789	6.23426e-05	35.0536
rs1007938	G	A	G	A	-0.011156	-0.00113727	0.40493	0.39866	FALSE	FALSE	FALSE	GCST55771	0.000560897	0.041	484598	blood_cell	0.001884	3.26e-09	557353	total white blood cell count (WBC count)	BCX2_WBC	2	1	TRUE	6.23599e-05	8.48355e-06	1.40652	6.2907e-05	35.0635
rs4632345	A	G	A	G	-0.012199	0.000794468	0.677982	0.667608	FALSE	FALSE	FALSE	GCST55771	0.000585645	0.18	484598	blood_cell	0.00206	3.24e-09	518345	neutrophil count (Neutro)	BCX2_NEU	2	1	TRUE	6.75271e-05	3.79754e-06	1.48312	6.76499e-05	35.0682
rs7018391	C	G	C	G	0.015616	0.000735344	0.140332	0.141325	FALSE	TRUE	FALSE	GCST55771	0.000782887	0.35	484598	blood_cell	0.002637	3.26e-09	562240	total white blood cell count (WBC count)	BCX2_WBC	2	1	TRUE	6.23691e-05	1.82055e-06	1.97729	6.23695e-05	35.0687
rs13214731	C	T	C	T	0.012964	0.000424077	0.752839	0.760013	FALSE	FALSE	FALSE	GCST55771	0.000642237	0.52	484598	blood_cell	0.002189	3.25e-09	530191	RBC distribution width (RDW)	BCX2_RDW	2	1	TRUE	6.59527e-05	8.99743e-07	1.5939	6.61496e-05	35.0741
rs55905084	A	G	A	G	0.0166	-0.00141546	0.120258	0.118688	FALSE	FALSE	FALSE	GCST55771	0.000843964	0.096	484598	blood_cell	0.002802	3.22e-09	542034	mean corpuscular volume (MCV)	BCX2_MCV	2	1	TRUE	6.4499e-05	5.8045e-06	2.06292	6.47481e-05	35.0978
rs7564476	G	A	G	A	0.014006	0.000304726	0.764466	0.764797	FALSE	FALSE	FALSE	GCST55771	0.000643861	0.62	484598	blood_cell	0.002364	3.24e-09	487452	mean corpuscular hemoglobin (MCH)C	BCX2_MCHC	2	1	TRUE	7.14058e-05	4.62226e-07	1.65049	7.20065e-05	35.1021
rs1130800	T	G	T	G	-0.013563	-0.00103951	0.204781	0.202599	FALSE	FALSE	FALSE	GCST55771	0.000678551	0.12	484598	blood_cell	0.002289	3.21e-09	542205	red blood cell count (RBC count)	BCX2_RBC	2	1	TRUE	6.43925e-05	4.84295e-06	1.6855	6.47485e-05	35.1091
rs139696728	G	A	G	A	0.031847	0.00300209	0.967778	0.967767	FALSE	FALSE	FALSE	GCST55771	0.00155909	0.055	484598	blood_cell	0.005374	3.19e-09	531774	RBC distribution width (RDW)	BCX2_RDW	2	1	TRUE	6.6037e-05	7.65107e-06	3.91887	6.6037e-05	35.119
rs11072787	C	T	C	T	0.012885	-3.45516e-05	0.237061	0.24339	FALSE	FALSE	FALSE	GCST55771	0.000640009	0.96	484598	blood_cell	0.002174	3.18e-09	541877	platelet count (PLT count)	BCX2_PLT	2	1	TRUE	6.47086e-05	6.01429e-09	1.60033	6.4822e-05	35.1277
rs72831272	A	G	A	G	0.035009	0.0015327	0.029247	0.028547	FALSE	FALSE	FALSE	GCST55771	0.00163606	0.34	484598	blood_cell	0.005906	3.16e-09	474236	eosinophil count (Eosin)	BCX2_EOS	2	1	TRUE	7.40878e-05	1.81107e-06	4.06715	7.4088e-05	35.1376
rs2180142	A	T	A	T	-0.024986	0.000685057	0.050594	0.04991	FALSE	TRUE	FALSE	GCST55771	0.00125285	0.58	484598	blood_cell	0.004215	3.17e-09	559742	total white blood cell count (WBC count)	BCX2_WBC	2	1	TRUE	6.24955e-05	6.16986e-07	3.15349	6.27747e-05	35.1397
rs10105489	G	A	G	A	-0.012943	1.24877e-05	0.241275	0.236061	FALSE	FALSE	FALSE	GCST55771	0.000644408	0.99	484598	blood_cell	0.002183	3.16e-09	547588	hemoglobin concentration (HGB)	BCX2_HGB	2	1	TRUE	6.23303e-05	7.74931e-10	1.6154	6.41922e-05	35.153
rs4524734	C	T	C	T	0.011693	-0.000622234	0.650628	0.652622	FALSE	FALSE	FALSE	GCST55771	0.000572092	0.27	484598	blood_cell	0.001972	3.12e-09	530191	RBC distribution width (RDW)	BCX2_RDW	2	1	TRUE	6.61125e-05	2.44115e-06	1.4359	6.63099e-05	35.1591
rs630505	C	T	C	T	0.012464	-4.50252e-05	0.265394	0.268537	FALSE	FALSE	FALSE	GCST55771	0.000615697	0.94	484598	blood_cell	0.002102	3.13e-09	560509	total white blood cell count (WBC count)	BCX2_WBC	2	1	TRUE	6.25316e-05	1.10356e-08	1.57371	6.27251e-05	35.16
rs78285907	T	A	T	A	0.019812	-0.00151643	0.089011	0.090415	FALSE	TRUE	FALSE	GCST55771	0.000981912	0.12	484598	blood_cell	0.003341	3.1e-09	562243	total white blood cell count (WBC count)	BCX2_WBC	2	1	TRUE	6.25394e-05	4.92173e-06	2.50518	6.25394e-05	35.1644
rs2105162	A	G	A	G	0.010734	0.000434044	0.49166	0.484415	FALSE	FALSE	FALSE	GCST55771	0.000547647	0.43	484598	blood_cell	0.00181	3.12e-09	542931	mean corpuscular volume (MCV)	BCX2_MCV	2	1	TRUE	6.46308e-05	1.29624e-06	1.33368	6.47731e-05	35.1695
rs34290737	G	C	G	C	0.011422	-0.000181674	0.514466	0.511757	FALSE	TRUE	TRUE	GCST55771	0.000546039	0.75	484598	blood_cell	0.001926	3.1e-09	486814	mean corpuscular hemoglobin (MCH)	BCX2_MCH	2	1	FALSE	7.22389e-05	2.28433e-07	1.34381	7.22402e-05	35.1699
rs9583493	A	C	A	C	0.011209	-0.00131349	0.427372	0.422429	FALSE	FALSE	FALSE	GCST55771	0.000553226	0.018	484598	blood_cell	0.00189	3.12e-09	521592	monocyte count (Mono)	BCX2_MON	2	1	TRUE	6.74295e-05	1.16322e-05	1.36498	6.74298e-05	35.1731
rs2899319	C	A	C	A	0.012164	0.000811551	0.618842	0.626442	FALSE	FALSE	FALSE	GCST55771	0.000570552	0.16	484598	blood_cell	0.002051	3.13e-09	478963	lymphocyte count (Lympho)	BCX2_LYM	2	1	TRUE	6.70036e-05	4.17503e-06	1.41944	7.34327e-05	35.174
rs72832055	A	G	A	G	-0.012349	0.000721153	0.313384	0.30884	FALSE	FALSE	FALSE	GCST55771	0.000592851	0.22	484598	blood_cell	0.002082	3.09e-09	519282	neutrophil count (Neutro)	BCX2_NEU	2	1	TRUE	6.77433e-05	3.05339e-06	1.50031	6.7744e-05	35.1805
rs56238684	C	G	C	G	-0.018927	0.00110147	0.091254	0.091374	FALSE	TRUE	FALSE	GCST55771	0.000963341	0.25	484598	blood_cell	0.003191	3.09e-09	544113	mean corpuscular volume (MCV)	BCX2_MCV	2	1	TRUE	6.46522e-05	2.69777e-06	2.35381	6.46538e-05	35.1811
rs10813948	A	G	A	G	-0.011752	-0.000308785	0.31522	0.321065	FALSE	FALSE	FALSE	GCST55771	0.000587275	0.6	484598	blood_cell	0.001981	3.05e-09	563853	hemoglobin concentration (HGB)	BCX2_HGB	2	1	TRUE	6.2401e-05	5.70492e-07	1.48754	6.24113e-05	35.1929
rs6511847	G	A	G	A	-0.031016	0.00133676	0.040911	0.044724	FALSE	FALSE	FALSE	GCST55771	0.00141105	0.34	484598	blood_cell	0.005228	3.07e-09	503964	hemoglobin concentration (HGB)	BCX2_HGB	2	1	TRUE	6.24076e-05	1.852e-06	3.71138	6.98349e-05	35.1966
rs12443468	G	A	G	A	0.014544	-0.00100548	0.225894	0.236602	FALSE	FALSE	FALSE	GCST55771	0.000653996	0.12	484598	blood_cell	0.002451	3.04e-09	473996	basophil count (Baso)	BCX2_BAS	2	1	TRUE	7.42799e-05	4.8777e-06	1.68745	7.42807e-05	35.2112
rs6802828	C	T	C	T	0.012034	-0.000300117	0.339626	0.345836	FALSE	FALSE	FALSE	GCST55771	0.000577354	0.61	484598	blood_cell	0.002028	3.03e-09	486818	mean corpuscular hemoglobin (MCH)	BCX2_MCH	2	1	TRUE	7.23242e-05	5.57592e-07	1.41498	7.23249e-05	35.2115
rs17304639	T	A	T	A	-0.014313	-0.000893744	0.174337	0.172339	FALSE	TRUE	FALSE	GCST55771	0.000727438	0.22	484598	blood_cell	0.002412	3.04e-09	543043	mean corpuscular volume (MCV)	BCX2_MCV	2	1	TRUE	6.47113e-05	3.11496e-06	1.77744	6.48404e-05	35.2133
rs56121005	T	C	T	C	0.040171	0.00191125	0.022606	0.021654	FALSE	FALSE	FALSE	GCST55771	0.00195088	0.32	484598	blood_cell	0.006769	3.03e-09	508407	total white blood cell count (WBC count)	BCX2_WBC	2	1	TRUE	6.26364e-05	1.98058e-06	4.82648	6.92686e-05	35.2189
rs4368910	C	T	C	T	0.010832	0.000342492	0.54171	0.533223	FALSE	FALSE	FALSE	GCST55771	0.000548001	0.54	484598	blood_cell	0.001825	3.02e-09	542535	mean corpuscular volume (MCV)	BCX2_MCV	2	1	TRUE	6.47388e-05	8.06043e-07	1.34424	6.49288e-05	35.2283
rs17673142	C	T	C	T	-0.014322	-0.000302317	0.178335	0.176477	FALSE	FALSE	FALSE	GCST55771	0.000719057	0.67	484598	blood_cell	0.002413	3.01e-09	562256	hematocrit (HCT)	BCX2_HCT	2	1	TRUE	6.26514e-05	3.6477e-07	1.80936	6.26517e-05	35.2284
rs17867845	G	A	G	A	0.012773	0.000534227	0.596047	0.598502	FALSE	FALSE	FALSE	GCST55771	0.000562561	0.34	484598	blood_cell	0.002152	3.03e-09	444084	mean corpuscular hemoglobin (MCH)C	BCX2_MCHC	2	1	TRUE	7.16641e-05	1.86094e-06	1.43408	7.93238e-05	35.2291
rs886990	A	G	A	G	0.012448	-0.000430103	0.332063	0.337907	FALSE	FALSE	FALSE	GCST55771	0.000589216	0.47	484598	blood_cell	0.002097	3.03e-09	491376	red blood cell count (RBC count)	BCX2_RBC	2	1	TRUE	6.46275e-05	1.09955e-06	1.46996	7.17066e-05	35.2373
rs12658947	G	A	G	A	0.01303	-0.00116822	0.256773	0.255694	FALSE	FALSE	FALSE	GCST55771	0.00062574	0.061	484598	blood_cell	0.002195	3.01e-09	519284	neutrophil count (Neutro)	BCX2_NEU	2	1	TRUE	6.78553e-05	7.19248e-06	1.58175	6.78558e-05	35.2387
rs6987619	A	G	A	G	-0.019928	-0.000784635	0.913905	0.915028	FALSE	FALSE	FALSE	GCST55771	0.000978851	0.42	484598	blood_cell	0.003357	2.99e-09	531774	RBC distribution width (RDW)	BCX2_RDW	2	1	TRUE	6.62629e-05	1.32593e-06	2.44802	6.62629e-05	35.2391
rs3847147	A	G	A	G	-0.011891	-8.09139e-05	0.306976	0.300017	FALSE	FALSE	FALSE	GCST55771	0.000598483	0.89	484598	blood_cell	0.002003	2.99e-09	560509	total white blood cell count (WBC count)	BCX2_WBC	2	1	TRUE	6.26794e-05	3.77192e-08	1.49959	6.28733e-05	35.2432
rs163790	T	C	T	C	0.012255	-0.000992959	0.714338	0.716682	FALSE	FALSE	FALSE	GCST55771	0.000607682	0.1	484598	blood_cell	0.002064	2.97e-09	543615	red blood cell count (RBC count)	BCX2_RBC	2	1	TRUE	6.4658e-05	5.5097e-06	1.52179	6.48469e-05	35.2539
rs333947	A	G	A	G	0.015485	-5.26682e-05	0.150384	0.150827	FALSE	FALSE	FALSE	GCST55771	0.000763046	0.94	484598	blood_cell	0.002608	2.97e-09	557068	hematocrit (HCT)	BCX2_HCT	2	1	TRUE	6.26968e-05	9.83141e-09	1.94653	6.3281e-05	35.2539
rs13129661	G	C	G	C	-0.011533	0.000339015	0.322963	0.320089	FALSE	TRUE	FALSE	GCST55771	0.000587095	0.57	484598	blood_cell	0.001942	2.96e-09	544123	mean corpuscular volume (MCV)	BCX2_MCV	2	1	TRUE	6.48126e-05	6.88083e-07	1.43251	6.48131e-05	35.2684
rs75473010	T	A	T	A	0.027283	0.000415417	0.040749	0.040565	FALSE	TRUE	FALSE	GCST55771	0.0013834	0.75	484598	blood_cell	0.004594	2.96e-09	544127	mean corpuscular volume (MCV)	BCX2_MCV	2	1	TRUE	6.4815e-05	1.86077e-07	3.38876	6.4815e-05	35.2697
rs62024491	A	G	A	G	-0.011825	-0.000570939	0.312413	0.31255	FALSE	FALSE	FALSE	GCST55771	0.000589678	0.33	484598	blood_cell	0.001991	2.92e-09	563942	hemoglobin concentration (HGB)	BCX2_HGB	2	1	TRUE	6.25456e-05	1.9345e-06	1.49516	6.2546e-05	35.2744
rs56058420	G	A	G	A	0.01173	-0.00115257	0.356231	0.352165	FALSE	FALSE	FALSE	GCST55771	0.000576898	0.045	484598	blood_cell	0.001975	2.96e-09	519573	monocyte count (Mono)	BCX2_MON	2	1	TRUE	6.76241e-05	8.2367e-06	1.42361	6.78871e-05	35.2746
rs1529745	G	C	G	C	0.015561	6.63436e-05	0.174867	0.173478	FALSE	TRUE	FALSE	GCST55771	0.000722333	0.93	484598	blood_cell	0.002619	2.9e-09	474224	eosinophil count (Eosin)	BCX2_EOS	2	1	TRUE	7.44352e-05	1.74078e-08	1.80355	7.44372e-05	35.3024
rs6895563	A	G	A	G	-0.012403	0.000253084	0.64261	0.647854	FALSE	FALSE	FALSE	GCST55771	0.000572544	0.66	484598	blood_cell	0.002087	2.85e-09	491549	mean corpuscular hemoglobin (MCH)C	BCX2_MCHC	2	1	TRUE	7.1847e-05	4.0321e-07	1.46321	7.18476e-05	35.319
rs11695689	C	A	C	A	0.011934	-0.000578767	0.63954	0.629401	FALSE	FALSE	FALSE	GCST55771	0.00057046	0.31	484598	blood_cell	0.002008	2.88e-09	517266	neutrophil count (Neutro)	BCX2_NEU	2	1	TRUE	6.80156e-05	2.12411e-06	1.44418	6.82815e-05	35.3219
rs693955	C	A	C	A	-0.014443	0.000810574	0.809162	0.810872	FALSE	FALSE	FALSE	GCST55771	0.00069662	0.25	484598	blood_cell	0.00243	2.85e-09	485883	mean corpuscular hemoglobin (MCH)	BCX2_MCH	2	1	TRUE	7.25607e-05	2.79391e-06	1.69384	7.27011e-05	35.3266
rs62327954	A	G	A	G	0.017297	0.00145945	0.877345	0.875838	FALSE	FALSE	FALSE	GCST55771	0.000838821	0.084	484598	blood_cell	0.00291	2.85e-09	531774	RBC distribution width (RDW)	BCX2_RDW	2	1	TRUE	6.64357e-05	6.2468e-06	2.12205	6.64357e-05	35.331
rs16843350	T	A	T	A	-0.033771	-0.00231486	0.030247	0.030836	FALSE	TRUE	FALSE	GCST55771	0.00159136	0.14	484598	blood_cell	0.005681	2.85e-09	519286	neutrophil count (Neutro)	BCX2_NEU	2	1	TRUE	6.80459e-05	4.36647e-06	4.09381	6.80462e-05	35.3377
rs1465651	T	C	T	C	0.018256	-0.000134823	0.127378	0.130641	FALSE	FALSE	FALSE	GCST55771	0.000809827	0.85	484598	blood_cell	0.003071	2.85e-09	472599	basophil count (Baso)	BCX2_BAS	2	1	TRUE	7.4549e-05	5.71957e-08	2.11118	7.47701e-05	35.3388
rs183034862	T	C	T	C	-0.039855	0.00400729	0.025088	0.024086	FALSE	FALSE	FALSE	GCST55771	0.0018494	0.032	484598	blood_cell	0.006704	2.85e-09	487448	mean corpuscular hemoglobin (MCH)C	BCX2_MCHC	2	1	TRUE	7.18949e-05	9.68848e-06	4.68056	7.25003e-05	35.3425
rs112776394	T	C	T	C	0.026301	0.00148371	0.052117	0.051158	FALSE	FALSE	FALSE	GCST55771	0.00125292	0.23	484598	blood_cell	0.004424	2.85e-09	500717	hemoglobin concentration (HGB)	BCX2_HGB	2	1	TRUE	6.26688e-05	2.89381e-06	3.13048	7.05818e-05	35.3439
rs547569421	I	D	A	T	-0.012011	0.00390754	0.470331	0.988985	TRUE	FALSE	FALSE	GCST55771	0.0030557	0.2	484598	blood_cell	0.00202	2.85e-09	442606	mean corpuscular hemoglobin (MCH)	BCX2_MCH	2	1	FALSE	7.26198e-05	3.37446e-06	1.34388	7.9874e-05	35.3554
rs4787493	G	T	G	T	-0.01272	-0.000618824	0.330023	0.331658	FALSE	FALSE	FALSE	GCST55771	0.000582908	0.29	484598	blood_cell	0.002139	2.82e-09	490466	mean corpuscular hemoglobin (MCH)C	BCX2_MCHC	2	1	TRUE	7.19371e-05	2.3257e-06	1.49801	7.20965e-05	35.3633
rs114427170	A	G	A	G	0.031948	-0.00120444	0.036578	0.03459	FALSE	FALSE	FALSE	GCST55771	0.00155503	0.43	484598	blood_cell	0.005372	2.81e-09	519262	neutrophil count (Neutro)	BCX2_NEU	2	1	TRUE	6.8105e-05	1.23798e-06	3.87105	6.81084e-05	35.3684
rs12906542	G	A	G	A	0.013518	-0.000305652	0.215332	0.21437	FALSE	FALSE	FALSE	GCST55771	0.000667165	0.64	484598	blood_cell	0.002273	2.82e-09	562250	hematocrit (HCT)	BCX2_HCT	2	1	TRUE	6.29019e-05	4.3312e-07	1.70437	6.29029e-05	35.3693
rs13145825	C	T	C	T	0.011057	0.000162071	0.561429	0.558242	FALSE	FALSE	FALSE	GCST55771	0.000551104	0.76	484598	blood_cell	0.001859	2.81e-09	561315	hematocrit (HCT)	BCX2_HCT	2	1	TRUE	6.29149e-05	1.78469e-07	1.39278	6.30207e-05	35.3766
rs2075511	A	C	A	C	0.011498	0.000155506	0.490887	0.494873	FALSE	FALSE	FALSE	GCST55771	0.000547642	0.77	484598	blood_cell	0.001933	2.77e-09	457410	mean platelet volume (MPV)	BCX2_MPV	2	1	TRUE	7.67555e-05	1.66388e-07	1.30733	7.7347e-05	35.3819
rs7514144	T	C	T	C	-0.013998	0.000686797	0.807047	0.807037	FALSE	FALSE	FALSE	GCST55771	0.000698121	0.32	484598	blood_cell	0.002353	2.77e-09	545201	red blood cell count (RBC count)	BCX2_RBC	2	1	TRUE	6.49088e-05	1.99717e-06	1.7374	6.4909e-05	35.3906
rs61258070	T	C	T	C	-0.034019	-0.00207088	0.029856	0.031145	FALSE	FALSE	FALSE	GCST55771	0.00159204	0.2	484598	blood_cell	0.005718	2.77e-09	486810	mean corpuscular hemoglobin (MCH)	BCX2_MCH	2	1	TRUE	7.27033e-05	3.49157e-06	3.98955	7.27052e-05	35.396
rs28510735	A	G	A	G	-0.014535	0.000215005	0.211278	0.209937	FALSE	FALSE	FALSE	GCST55771	0.000671118	0.73	484598	blood_cell	0.002443	2.75e-09	491544	mean corpuscular hemoglobin (MCH)C	BCX2_MCHC	2	1	TRUE	7.20084e-05	2.11797e-07	1.71279	7.20097e-05	35.3984
rs7496362	G	C	G	C	-0.012695	0.000941307	0.365764	0.372532	FALSE	TRUE	FALSE	GCST55771	0.000567077	0.098	484598	blood_cell	0.002133	2.71e-09	474000	basophil count (Baso)	BCX2_BAS	2	1	TRUE	7.47264e-05	5.68586e-06	1.46852	7.47265e-05	35.4229
rs837765	C	G	C	G	0.012691	-0.000902198	0.245248	0.245172	FALSE	TRUE	FALSE	GCST55771	0.00063825	0.16	484598	blood_cell	0.002132	2.73e-09	542822	platelet count (PLT count)	BCX2_PLT	2	1	TRUE	6.52723e-05	4.12326e-06	1.57078	6.52729e-05	35.4338
rs185880215	T	C	T	C	0.022561	0.00121623	0.068615	0.069274	FALSE	FALSE	FALSE	GCST55771	0.00107875	0.26	484598	blood_cell	0.00379	2.72e-09	488261	monocyte count (Mono)	BCX2_MON	2	1	TRUE	6.79325e-05	2.62306e-06	2.64829	7.25699e-05	35.4355
rs150665198	G	T	G	T	0.031326	0.000302163	0.053635	0.057386	FALSE	FALSE	FALSE	GCST55771	0.00138964	0.84	484598	blood_cell	0.005261	2.68e-09	425097	mean platelet volume (MPV)	BCX2_MPV	2	1	TRUE	7.69134e-05	9.75659e-08	3.43014	8.33971e-05	35.4547
rs6478866	G	C	G	C	0.012436	0.000337351	0.729932	0.72213	FALSE	TRUE	FALSE	GCST55771	0.000614687	0.58	484598	blood_cell	0.002088	2.67e-09	542042	red blood cell count (RBC count)	BCX2_RBC	2	1	TRUE	6.50602e-05	6.2155e-07	1.53726	6.54396e-05	35.4732
rs62183994	T	C	T	C	0.026904	0.00277617	0.050879	0.049285	FALSE	FALSE	FALSE	GCST55771	0.00126591	0.028	484598	blood_cell	0.004517	2.65e-09	473295	eosinophil count (Eosin)	BCX2_EOS	2	1	TRUE	7.4801e-05	9.92436e-06	3.10754	7.49499e-05	35.4759
rs4789797	A	G	A	G	0.012437	-0.000161273	0.586911	0.58931	FALSE	FALSE	FALSE	GCST55771	0.00056033	0.78	484598	blood_cell	0.002088	2.67e-09	446187	eosinophil count (Eosin)	BCX2_EOS	2	1	TRUE	7.48073e-05	1.70945e-07	1.39473	7.95098e-05	35.4789
rs36054263	G	A	G	A	0.020314	-0.00103782	0.915914	0.917036	FALSE	FALSE	FALSE	GCST55771	0.000994974	0.29	484598	blood_cell	0.00341	2.65e-09	531774	RBC distribution width (RDW)	BCX2_RDW	2	1	TRUE	6.6731e-05	2.24512e-06	2.48667	6.6731e-05	35.4881
rs117961539	A	G	A	G	-0.03098	0.00179971	0.039583	0.037965	FALSE	FALSE	FALSE	GCST55771	0.00144493	0.22	484598	blood_cell	0.0052	2.63e-09	468999	eosinophil count (Eosin)	BCX2_EOS	2	1	TRUE	7.48394e-05	3.20133e-06	3.56114	7.56751e-05	35.4941
rs73996364	C	T	C	T	-0.0492	0.00118012	0.013923	0.014849	FALSE	FALSE	FALSE	GCST55771	0.00227573	0.6	484598	blood_cell	0.008258	2.63e-09	485879	mean corpuscular hemoglobin (MCH)	BCX2_MCH	2	1	TRUE	7.29087e-05	5.54921e-07	5.75624	7.30504e-05	35.4961
rs74528993	A	G	A	G	0.022432	-0.00197416	0.06312	0.063527	FALSE	FALSE	FALSE	GCST55771	0.00112103	0.08	484598	blood_cell	0.003765	2.62e-09	542817	platelet count (PLT count)	BCX2_PLT	2	1	TRUE	6.5391e-05	6.39952e-06	2.77391	6.53922e-05	35.4982
rs10915885	G	A	G	A	-0.014759	0.00130508	0.800075	0.801202	FALSE	FALSE	FALSE	GCST55771	0.000688811	0.055	484598	blood_cell	0.002476	2.59e-09	460935	mean platelet volume (MPV)	BCX2_MPV	2	1	TRUE	7.70799e-05	7.40783e-06	1.68101	7.70799e-05	35.5314
rs9400888	T	C	T	C	-0.0111	0.00115341	0.459621	0.458583	FALSE	FALSE	FALSE	GCST55771	0.000554098	0.038	484598	blood_cell	0.001862	2.58e-09	561311	hematocrit (HCT)	BCX2_HCT	2	1	TRUE	6.3201e-05	8.9415e-06	1.39502	6.33078e-05	35.5375
rs116525159	A	G	A	G	0.025218	-0.00204229	0.055216	0.054329	FALSE	FALSE	FALSE	GCST55771	0.00120169	0.088	484598	blood_cell	0.00423	2.56e-09	508433	hematocrit (HCT)	BCX2_HCT	2	1	TRUE	6.32089e-05	5.96029e-06	3.01618	6.99002e-05	35.5419
rs3793537	C	G	C	G	0.012622	-0.00143074	0.291154	0.286146	FALSE	TRUE	FALSE	GCST55771	0.000606003	0.018	484598	blood_cell	0.002117	2.55e-09	519279	neutrophil count (Neutro)	BCX2_NEU	2	1	TRUE	6.84508e-05	1.15024e-05	1.52553	6.84519e-05	35.548
rs547380175	T	A	T	A	-0.029998	0.00228133	0.043142	0.043304	FALSE	TRUE	FALSE	GCST55771	0.00138711	0.1	484598	blood_cell	0.005031	2.55e-09	487782	neutrophil count (Neutro)	BCX2_NEU	2	1	TRUE	6.84604e-05	5.58177e-06	3.51372	7.2882e-05	35.553
rs17645325	C	T	C	T	-0.016708	0.000116535	0.123155	0.121275	FALSE	FALSE	FALSE	GCST55771	0.000837562	0.89	484598	blood_cell	0.002802	2.55e-09	562362	hemoglobin concentration (HGB)	BCX2_HGB	2	1	TRUE	6.30448e-05	3.99484e-08	2.10124	6.32224e-05	35.556
rs28729432	G	A	G	A	0.012433	0.00133936	0.267787	0.261835	FALSE	FALSE	FALSE	GCST55771	0.000623657	0.031	484598	blood_cell	0.002085	2.53e-09	562257	hematocrit (HCT)	BCX2_HCT	2	1	TRUE	6.32379e-05	9.51742e-06	1.56341	6.32381e-05	35.5582
rs1411424	A	G	A	G	-0.011488	-0.000640379	0.523053	0.519286	FALSE	FALSE	FALSE	GCST55771	0.000547482	0.25	484598	blood_cell	0.001926	2.51e-09	517885	neutrophil count (Neutro)	BCX2_NEU	2	1	TRUE	6.85078e-05	2.82328e-06	1.38603	6.86934e-05	35.5776
rs10159676	G	A	G	A	0.013099	0.0006579	0.750931	0.744042	FALSE	FALSE	FALSE	GCST55771	0.000632332	0.3	484598	blood_cell	0.002196	2.51e-09	528395	RBC distribution width (RDW)	BCX2_RDW	2	1	TRUE	6.69048e-05	2.23382e-06	1.59629	6.73326e-05	35.5805
rs4947490	G	A	G	A	-0.012795	-6.58185e-05	0.680264	0.684399	FALSE	FALSE	FALSE	GCST55771	0.000586933	0.9	484598	blood_cell	0.002145	2.52e-09	489968	mean corpuscular hemoglobin (MCH)C	BCX2_MCHC	2	1	TRUE	7.23812e-05	2.59501e-08	1.50145	7.26154e-05	35.5816
rs56049236	A	G	A	G	-0.0454	-0.0062474	0.015176	0.014858	FALSE	FALSE	FALSE	GCST55771	0.00226438	0.006	484598	blood_cell	0.00761	2.5e-09	540630	platelet count (PLT count)	BCX2_PLT	2	1	TRUE	6.55623e-05	1.57077e-05	5.59545	6.58287e-05	35.5912
rs14458	C	T	C	T	-0.03826	0.000755429	0.022632	0.022472	FALSE	FALSE	FALSE	GCST55771	0.00189386	0.68	484598	blood_cell	0.006413	2.51e-09	563004	hemoglobin concentration (HGB)	BCX2_HGB	2	1	TRUE	6.31109e-05	3.28331e-07	4.8119	6.32164e-05	35.5932
rs10744732	T	C	T	C	0.012004	-0.00062246	0.37778	0.374065	FALSE	FALSE	FALSE	GCST55771	0.000576498	0.29	484598	blood_cell	0.002012	2.49e-09	520512	monocyte count (Mono)	BCX2_MON	2	1	TRUE	6.82394e-05	2.40573e-06	1.45159	6.83813e-05	35.5956
rs1232050	C	G	C	G	-0.011755	0.00197907	0.429833	0.43813	FALSE	TRUE	TRUE	GCST55771	0.000559022	0.00039	484598	blood_cell	0.00197	2.48e-09	507413	total white blood cell count (WBC count)	BCX2_WBC	2	1	FALSE	6.33232e-05	2.58627e-05	1.40329	7.01653e-05	35.6051
rs34414028	T	A	T	A	0.013835	0.00144534	0.208939	0.209402	FALSE	TRUE	FALSE	GCST55771	0.000675453	0.032	484598	blood_cell	0.002318	2.47e-09	521593	monocyte count (Mono)	BCX2_MON	2	1	TRUE	6.82922e-05	9.44856e-06	1.67409	6.82923e-05	35.6231
rs2305769	C	G	C	G	0.013746	0.000147331	0.231283	0.227513	FALSE	TRUE	FALSE	GCST55771	0.000657568	0.82	484598	blood_cell	0.002303	2.47e-09	489003	platelet count (PLT count)	BCX2_PLT	2	1	TRUE	6.56261e-05	1.03592e-07	1.61046	7.2849e-05	35.6258
rs79348670	T	C	T	C	0.034383	-0.000923724	0.028823	0.028565	FALSE	FALSE	FALSE	GCST55771	0.00164517	0.58	484598	blood_cell	0.00576	2.45e-09	486821	mean corpuscular hemoglobin (MCH)	BCX2_MCH	2	1	TRUE	7.31883e-05	6.50553e-07	4.0189	7.31886e-05	35.6322
rs2270968	G	T	G	T	-0.012829	0.000420891	0.738399	0.724709	FALSE	FALSE	FALSE	GCST55771	0.000619437	0.51	484598	blood_cell	0.002149	2.46e-09	523523	lymphocyte count (Lympho)	BCX2_LYM	2	1	TRUE	6.78874e-05	9.52719e-07	1.55491	6.8069e-05	35.638
rs41295318	T	C	T	C	0.028453	0.00146186	0.042939	0.041089	FALSE	FALSE	FALSE	GCST55771	0.00137652	0.29	484598	blood_cell	0.004766	2.43e-09	485880	mean corpuscular hemoglobin (MCH)	BCX2_MCH	2	1	TRUE	7.3206e-05	2.32737e-06	3.32214	7.33481e-05	35.6408
rs6753015	T	A	T	A	-0.012735	-0.000182715	0.314802	0.313412	FALSE	TRUE	FALSE	GCST55771	0.000589178	0.76	484598	blood_cell	0.002133	2.42e-09	472803	eosinophil count (Eosin)	BCX2_EOS	2	1	TRUE	7.51605e-05	1.98461e-07	1.46667	7.53885e-05	35.6464
rs12429714	T	C	T	C	-0.011129	-0.000770036	0.424441	0.414902	FALSE	FALSE	FALSE	GCST55771	0.000558527	0.18	484598	blood_cell	0.001864	2.45e-09	562242	total white blood cell count (WBC count)	BCX2_WBC	2	1	TRUE	6.33973e-05	3.9224e-06	1.39768	6.33974e-05	35.6468
rs484754	C	T	C	T	0.011965	0.000592274	0.67421	0.682552	FALSE	FALSE	FALSE	GCST55771	0.000588671	0.32	484598	blood_cell	0.002004	2.43e-09	542535	red blood cell count (RBC count)	BCX2_RBC	2	1	TRUE	6.538e-05	2.08891e-06	1.47609	6.57015e-05	35.6476
rs10888798	G	C	G	C	0.011577	-0.000289221	0.660495	0.655896	FALSE	TRUE	FALSE	GCST55771	0.00057777	0.61	484598	blood_cell	0.001939	2.42e-09	563942	hemoglobin concentration (HGB)	BCX2_HGB	2	1	TRUE	6.32081e-05	5.17094e-07	1.45611	6.32086e-05	35.6481
rs333947	A	G	A	G	0.015569	-5.26682e-05	0.150329	0.150827	FALSE	FALSE	FALSE	GCST55771	0.000763046	0.94	484598	blood_cell	0.002606	2.38e-09	558756	hemoglobin concentration (HGB)	BCX2_HGB	2	1	TRUE	6.32862e-05	9.83141e-09	1.94798	6.3874e-05	35.6921
rs7044519	G	T	G	T	0.016724	0.00081465	0.16139	0.160435	FALSE	FALSE	FALSE	GCST55771	0.000745533	0.28	484598	blood_cell	0.002799	2.37e-09	472600	basophil count (Baso)	BCX2_BAS	2	1	TRUE	7.5312e-05	2.46393e-06	1.9242	7.55353e-05	35.7005
rs7557467	G	A	G	A	-0.011544	6.80459e-05	0.644794	0.636802	FALSE	FALSE	FALSE	GCST55771	0.000575423	0.92	484598	blood_cell	0.001932	2.36e-09	562856	hemoglobin concentration (HGB)	BCX2_HGB	2	1	TRUE	6.33045e-05	2.88569e-08	1.44946	6.34271e-05	35.7025
rs117866645	C	A	C	A	-0.040554	8.2717e-06	0.019321	0.018801	FALSE	FALSE	FALSE	GCST55771	0.00200486	1	484598	blood_cell	0.006787	2.37e-09	543345	red blood cell count (RBC count)	BCX2_RBC	2	1	TRUE	6.54827e-05	3.5127e-11	5.00283	6.57066e-05	35.7036
rs7634745	A	G	A	G	-0.011449	-0.000121406	0.551427	0.560744	FALSE	FALSE	FALSE	GCST55771	0.000552114	0.82	484598	blood_cell	0.001916	2.36e-09	458200	mean platelet volume (MPV)	BCX2_MPV	2	1	TRUE	7.74591e-05	9.97799e-08	1.29695	7.79215e-05	35.7062
rs55864718	G	A	G	A	0.012824	0.000720998	0.316073	0.318697	FALSE	FALSE	FALSE	GCST55771	0.000587492	0.22	484598	blood_cell	0.002146	2.37e-09	491537	mean corpuscular hemoglobin (MCH)C	BCX2_MCHC	2	1	TRUE	7.26419e-05	3.10801e-06	1.50455	7.26443e-05	35.7098
rs2136769	C	A	C	A	0.011211	0.000187306	0.449294	0.441687	FALSE	FALSE	FALSE	GCST55771	0.000551299	0.73	484598	blood_cell	0.001876	2.34e-09	521576	monocyte count (Mono)	BCX2_MON	2	1	TRUE	6.8464e-05	2.38204e-07	1.35485	6.84664e-05	35.7127
rs1126643	C	T	C	T	0.011664	0.000797922	0.599653	0.602683	FALSE	FALSE	FALSE	GCST55771	0.000556401	0.15	484598	blood_cell	0.001951	2.32e-09	459206	mean platelet volume (MPV)	BCX2_MPV	2	1	TRUE	7.7537e-05	4.24388e-06	1.32209	7.78289e-05	35.7421
rs3747869	C	A	C	A	0.019825	-0.00162283	0.90083	0.90249	FALSE	FALSE	FALSE	GCST55771	0.000919381	0.081	484598	blood_cell	0.003316	2.31e-09	472837	eosinophil count (Eosin)	BCX2_EOS	2	1	TRUE	7.53652e-05	6.42943e-06	2.28019	7.55884e-05	35.7435
rs78406129	G	A	G	A	0.040625	0.00273227	0.020575	0.019828	FALSE	FALSE	FALSE	GCST55771	0.00195363	0.16	484598	blood_cell	0.006795	2.31e-09	486823	mean corpuscular hemoglobin (MCH)	BCX2_MCH	2	1	TRUE	7.34187e-05	4.03628e-06	4.74106	7.34187e-05	35.7444
rs6538677	A	G	A	G	0.011499	-0.000294783	0.399615	0.397516	FALSE	FALSE	FALSE	GCST55771	0.000558448	0.59	484598	blood_cell	0.001923	2.31e-09	460935	mean platelet volume (MPV)	BCX2_MPV	2	1	TRUE	7.75693e-05	5.74989e-07	1.30557	7.75693e-05	35.757
rs28555390	T	C	T	C	0.011954	0.000111264	0.619807	0.617411	FALSE	FALSE	FALSE	GCST55771	0.00056425	0.85	484598	blood_cell	0.001999	2.31e-09	501131	total white blood cell count (WBC count)	BCX2_WBC	2	1	TRUE	6.35991e-05	8.02392e-08	1.4151	7.13543e-05	35.7603
rs7609147	G	A	G	A	-0.011697	0.0008032	0.430146	0.427477	FALSE	FALSE	FALSE	GCST55771	0.000554748	0.15	484598	blood_cell	0.001956	2.28e-09	482717	mean corpuscular hemoglobin (MCH)	BCX2_MCH	2	1	TRUE	7.34531e-05	4.32588e-06	1.35899	7.40778e-05	35.7611
rs12856221	A	G	A	G	-0.0124	0.000392718	0.275974	0.274416	FALSE	FALSE	FALSE	GCST55771	0.000612329	0.52	484598	blood_cell	0.002073	2.26e-09	560743	hemoglobin concentration (HGB)	BCX2_HGB	2	1	TRUE	6.34426e-05	8.48812e-07	1.55232	6.3805e-05	35.7804
rs10732672	A	G	A	G	-0.02419	-0.000401888	0.05772	0.0619839	FALSE	FALSE	FALSE	GCST55771	0.00113727	0.72	484598	blood_cell	0.004044	2.26e-09	531774	RBC distribution width (RDW)	BCX2_RDW	2	1	TRUE	6.72814e-05	2.57693e-07	2.949	6.72814e-05	35.7808
rs1958078	C	A	C	A	0.016767	-0.00016339	0.843008	0.838523	FALSE	FALSE	FALSE	GCST55771	0.000759466	0.82	484598	blood_cell	0.002803	2.26e-09	486811	mean corpuscular hemoglobin (MCH)C	BCX2_MCHC	2	1	TRUE	7.27888e-05	9.55112e-08	1.9557	7.34977e-05	35.782
rs10281195	T	C	T	C	-0.018434	-0.00111856	0.893234	0.88679	FALSE	FALSE	FALSE	GCST55771	0.000871548	0.2	484598	blood_cell	0.003081	2.24e-09	528395	RBC distribution width (RDW)	BCX2_RDW	2	1	TRUE	6.73133e-05	3.39903e-06	2.2396	6.77438e-05	35.7978
rs1437223	C	T	C	T	-0.012511	-0.000500501	0.714978	0.721397	FALSE	FALSE	FALSE	GCST55771	0.000615034	0.41	484598	blood_cell	0.002091	2.25e-09	521590	monocyte count (Mono)	BCX2_MON	2	1	TRUE	6.86302e-05	1.36657e-06	1.51015	6.86307e-05	35.7994
rs6021231	C	T	C	T	-0.011461	-0.000307491	0.470967	0.475358	FALSE	FALSE	FALSE	GCST55771	0.000552912	0.57	484598	blood_cell	0.001915	2.21e-09	523523	lymphocyte count (Lympho)	BCX2_LYM	2	1	TRUE	6.82313e-05	6.38223e-07	1.3856	6.84138e-05	35.8185
rs7751717	A	G	A	G	-0.013802	-0.000241712	0.199529	0.200237	FALSE	FALSE	FALSE	GCST55771	0.000684781	0.72	484598	blood_cell	0.002306	2.23e-09	562241	total white blood cell count (WBC count)	BCX2_WBC	2	1	TRUE	6.37111e-05	2.57107e-07	1.7291	6.37113e-05	35.8233
rs6495841	G	C	G	C	-0.011845	-0.000928236	0.385747	0.384131	FALSE	TRUE	FALSE	GCST55771	0.000560859	0.098	484598	blood_cell	0.001979	2.2e-09	486818	mean corpuscular hemoglobin (MCH)	BCX2_MCH	2	1	TRUE	7.3583e-05	5.65233e-06	1.38079	7.35837e-05	35.8244
rs4983387	A	G	A	G	0.019449	-0.00118322	0.899135	0.884918	FALSE	FALSE	FALSE	GCST55771	0.000874755	0.17	484598	blood_cell	0.003249	2.2e-09	476100	monocyte count (Mono)	BCX2_MON	2	1	TRUE	6.86965e-05	3.77552e-06	2.24181	7.52603e-05	35.834
rs113155021	A	G	A	G	-0.047706	-0.00279115	0.015283	0.017773	FALSE	FALSE	FALSE	GCST55771	0.00209998	0.18	484598	blood_cell	0.007969	2.21e-09	476441	monocyte count (Mono)	BCX2_MON	2	1	TRUE	6.87033e-05	3.64548e-06	5.50058	7.52139e-05	35.8376
rs12217146	G	A	G	A	-0.03206	0.000297374	0.966464	0.962235	FALSE	FALSE	FALSE	GCST55771	0.00146894	0.84	484598	blood_cell	0.005355	2.2e-09	459078	mean platelet volume (MPV)	BCX2_MPV	2	1	TRUE	7.77565e-05	8.45703e-08	3.6283	7.8071e-05	35.8433
rs111578861	C	T	C	T	-0.032157	0.000408331	0.037446	0.03668	FALSE	FALSE	FALSE	GCST55771	0.00147279	0.78	484598	blood_cell	0.00537	2.18e-09	486219	mean corpuscular hemoglobin (MCH)C	BCX2_MCHC	2	1	TRUE	7.29461e-05	1.58622e-07	3.74447	7.37463e-05	35.8594
rs12942576	C	T	C	T	0.012325	-0.00039204	0.682951	0.686107	FALSE	FALSE	FALSE	GCST55771	0.000593512	0.51	484598	blood_cell	0.002058	2.19e-09	521583	monocyte count (Mono)	BCX2_MON	2	1	TRUE	6.87579e-05	9.00371e-07	1.4863	6.87593e-05	35.866
rs2572350	T	G	T	G	0.01087	0.000253345	0.474258	0.464126	FALSE	FALSE	FALSE	GCST55771	0.000548208	0.65	484598	blood_cell	0.001815	2.18e-09	544125	mean corpuscular volume (MCV)	BCX2_MCV	2	1	TRUE	6.59141e-05	4.40711e-07	1.33883	6.59144e-05	35.8679
rs2296028	C	G	C	G	-0.01529	0.000658884	0.17498	0.171432	FALSE	TRUE	FALSE	GCST55771	0.000726984	0.36	484598	blood_cell	0.002553	2.16e-09	519283	neutrophil count (Neutro)	BCX2_NEU	2	1	TRUE	6.9068e-05	1.69507e-06	1.83972	6.90686e-05	35.8685
rs12610541	G	C	G	C	0.012848	0.000431785	0.705132	0.701046	FALSE	TRUE	FALSE	GCST55771	0.000603627	0.48	484598	blood_cell	0.002145	2.15e-09	484793	mean corpuscular hemoglobin (MCH)	BCX2_MCH	2	1	TRUE	7.36911e-05	1.05589e-06	1.4935	7.39997e-05	35.877
rs13276352	C	T	C	T	0.013969	0.0011894	0.208845	0.206623	FALSE	FALSE	FALSE	GCST55771	0.000677036	0.079	484598	blood_cell	0.002332	2.15e-09	524838	lymphocyte count (Lympho)	BCX2_LYM	2	1	TRUE	6.83518e-05	6.36868e-06	1.68943	6.83629e-05	35.8817
rs643927	A	G	A	G	0.011432	0.000597635	0.593615	0.590719	FALSE	FALSE	FALSE	GCST55771	0.000554455	0.29	484598	blood_cell	0.001908	2.14e-09	529978	RBC distribution width (RDW)	BCX2_RDW	2	1	TRUE	6.75045e-05	2.3975e-06	1.38902	6.77333e-05	35.8994
rs72542787	A	G	A	G	-0.01854	0.000451348	0.100403	0.099315	FALSE	FALSE	FALSE	GCST55771	0.000925332	0.63	484598	blood_cell	0.003094	2.14e-09	540024	mean corpuscular volume (MCV)	BCX2_MCV	2	1	TRUE	6.5986e-05	4.90962e-07	2.27367	6.64873e-05	35.907
rs499393	C	A	C	A	0.011614	-0.000354792	0.454907	0.462653	FALSE	FALSE	FALSE	GCST55771	0.000550524	0.52	484598	blood_cell	0.001938	2.14e-09	458083	mean platelet volume (MPV)	BCX2_MPV	2	1	TRUE	7.79084e-05	8.57067e-07	1.31167	7.83934e-05	35.9134
rs4496372	T	C	T	C	-0.011884	0.000639166	0.558637	0.564697	FALSE	FALSE	FALSE	GCST55771	0.000551887	0.24	484598	blood_cell	0.001983	2.11e-09	427561	mean platelet volume (MPV)	BCX2_MPV	2	1	TRUE	7.79127e-05	2.76787e-06	1.29665	8.39938e-05	35.9153
rs112769872	A	G	A	G	-0.016799	-0.00136526	0.128087	0.127712	FALSE	FALSE	FALSE	GCST55771	0.000817872	0.094	484598	blood_cell	0.002803	2.12e-09	545158	red blood cell count (RBC count)	BCX2_RBC	2	1	TRUE	6.58772e-05	5.75013e-06	2.06959	6.58827e-05	35.9187
rs693289	T	C	T	C	-0.01158	-0.0022611	0.585804	0.583789	FALSE	FALSE	FALSE	GCST55771	0.000555288	5e-05	484598	blood_cell	0.001932	2.1e-09	544108	red blood cell count (RBC count)	BCX2_RBC	2	1	TRUE	6.58897e-05	3.42143e-05	1.42511	6.60223e-05	35.9255
rs1996802	T	A	T	A	0.013648	-0.000466086	0.240701	0.238179	FALSE	TRUE	FALSE	GCST55771	0.000642333	0.48	484598	blood_cell	0.002277	2.1e-09	501713	hemoglobin concentration (HGB)	BCX2_HGB	2	1	TRUE	6.37013e-05	1.0865e-06	1.61284	7.16023e-05	35.9263
rs13432797	C	G	C	G	-0.01188	-0.000515266	0.344588	0.345901	FALSE	TRUE	FALSE	GCST55771	0.000576945	0.38	484598	blood_cell	0.001982	2.12e-09	523978	lymphocyte count (Lympho)	BCX2_LYM	2	1	TRUE	6.84387e-05	1.64594e-06	1.4347	6.85621e-05	35.9274
rs2001613	T	C	T	C	0.012012	-0.000579577	0.472052	0.46181	FALSE	FALSE	FALSE	GCST55771	0.000550413	0.29	484598	blood_cell	0.002004	2.12e-09	474723	neutrophil count (Neutro)	BCX2_NEU	2	1	TRUE	6.91829e-05	2.28804e-06	1.38076	7.5677e-05	35.9282
rs6711001	G	C	G	C	0.013145	0.000264434	0.229075	0.236481	FALSE	TRUE	FALSE	GCST55771	0.000653302	0.67	484598	blood_cell	0.002193	2.1e-09	562254	hematocrit (HCT)	BCX2_HCT	2	1	TRUE	6.38971e-05	3.38086e-07	1.64439	6.38977e-05	35.9289
rs34770920	C	G	C	G	-0.011552	-0.000757617	0.624308	0.624945	FALSE	TRUE	FALSE	GCST55771	0.000571076	0.18	484598	blood_cell	0.001927	2.09e-09	561317	hematocrit (HCT)	BCX2_HCT	2	1	TRUE	6.39129e-05	3.63187e-06	1.44373	6.40201e-05	35.9378
rs79140637	A	G	A	G	-0.027476	-0.000963812	0.054158	0.054044	FALSE	FALSE	FALSE	GCST55771	0.00121471	0.43	484598	blood_cell	0.004583	2.09e-09	473063	basophil count (Baso)	BCX2_BAS	2	1	TRUE	7.58223e-05	1.29915e-06	3.15217	7.59726e-05	35.9424
rs12334511	T	C	T	C	0.023647	0.00117985	0.934	0.928481	FALSE	FALSE	FALSE	GCST55771	0.00109087	0.28	484598	blood_cell	0.003944	2.09e-09	460935	mean platelet volume (MPV)	BCX2_MPV	2	1	TRUE	7.79842e-05	2.41394e-06	2.67767	7.79842e-05	35.9483
rs62011334	G	A	G	A	0.011932	0.000209236	0.355185	0.347436	FALSE	FALSE	FALSE	GCST55771	0.000583855	0.71	484598	blood_cell	0.00199	2.1e-09	521593	monocyte count (Mono)	BCX2_MON	2	1	TRUE	6.89223e-05	2.65023e-07	1.43721	6.89224e-05	35.9518
rs811316	C	T	C	T	0.013839	0.00206791	0.809141	0.8063	FALSE	FALSE	FALSE	GCST55771	0.000690942	0.0028	484598	blood_cell	0.002308	2.09e-09	541290	mean corpuscular volume (MCV)	BCX2_MCV	2	1	TRUE	6.60709e-05	1.84838e-05	1.69805	6.64172e-05	35.9532
rs117339459	C	T	C	T	0.014368	-0.000654394	0.809612	0.811107	FALSE	FALSE	FALSE	GCST55771	0.00069534	0.35	484598	blood_cell	0.002396	2.07e-09	531774	RBC distribution width (RDW)	BCX2_RDW	2	1	TRUE	6.76183e-05	1.82769e-06	1.74723	6.76183e-05	35.9599
rs6684497	C	T	C	T	0.014915	-0.000241899	0.163926	0.166673	FALSE	FALSE	FALSE	GCST55771	0.000732478	0.74	484598	blood_cell	0.002487	2.07e-09	545202	red blood cell count (RBC count)	BCX2_RBC	2	1	TRUE	6.59644e-05	2.2506e-07	1.83635	6.59645e-05	35.9662
rs4149909	G	A	G	A	-0.0334	0.00372172	0.032649	0.031803	FALSE	FALSE	FALSE	GCST55771	0.00155226	0.017	484598	blood_cell	0.005569	2.07e-09	473776	eosinophil count (Eosin)	BCX2_EOS	2	1	TRUE	7.58424e-05	1.18624e-05	3.83322	7.59162e-05	35.9698
rs74149356	T	A	T	A	0.015822	0.000678282	0.168721	0.172919	FALSE	TRUE	FALSE	GCST55771	0.000729764	0.35	484598	blood_cell	0.002638	2.06e-09	490024	neutrophil count (Neutro)	BCX2_NEU	2	1	TRUE	6.92686e-05	1.78269e-06	1.84665	7.3405e-05	35.9727
rs2422631	C	T	C	T	-0.014324	0.00104548	0.739096	0.744461	FALSE	FALSE	FALSE	GCST55771	0.00064163	0.1	484598	blood_cell	0.002388	2.04e-09	442712	eosinophil count (Eosin)	BCX2_EOS	2	1	TRUE	7.58636e-05	5.47873e-06	1.58889	8.12653e-05	35.9799
rs2466075	G	A	G	A	0.011211	0.00147076	0.500121	0.50362	FALSE	FALSE	FALSE	GCST55771	0.000551456	0.0075	484598	blood_cell	0.001869	2.05e-09	544257	red blood cell count (RBC count)	BCX2_RBC	2	1	TRUE	6.5991e-05	1.46783e-05	1.37883	6.61057e-05	35.9807
rs12718730	A	T	A	T	-0.011433	-6.08846e-06	0.37389	0.368842	FALSE	TRUE	FALSE	GCST55771	0.000566623	1	484598	blood_cell	0.001906	2.06e-09	563946	hemoglobin concentration (HGB)	BCX2_HGB	2	1	TRUE	6.37986e-05	2.38258e-10	1.43134	6.37986e-05	35.9811
rs374053567	G	A	G	A	0.031018	0.000235149	0.041779	0.039759	FALSE	FALSE	FALSE	GCST55771	0.00145405	0.89	484598	blood_cell	0.005171	2.05e-09	481402	lymphocyte count (Lympho)	BCX2_LYM	2	1	TRUE	6.85417e-05	5.39694e-08	3.5878	7.47377e-05	35.9814
rs56174170	C	T	C	T	0.016826	-0.000829779	0.139347	0.138113	FALSE	FALSE	FALSE	GCST55771	0.000796725	0.29	484598	blood_cell	0.002805	2.04e-09	519283	neutrophil count (Neutro)	BCX2_NEU	2	1	TRUE	6.92882e-05	2.23835e-06	2.02132	6.92889e-05	35.9829
rs148698123	G	T	G	T	-0.044676	0.00155142	0.021232	0.020302	FALSE	FALSE	FALSE	GCST55771	0.00214994	0.48	484598	blood_cell	0.007447	2.04e-09	486340	monocyte count (Mono)	BCX2_MON	2	1	TRUE	6.89962e-05	1.07455e-06	5.19339	7.39972e-05	35.9903
rs12892750	G	T	G	T	0.011435	-0.00039217	0.446798	0.445906	FALSE	FALSE	FALSE	GCST55771	0.000560697	0.49	484598	blood_cell	0.001906	2.06e-09	558817	hematocrit (HCT)	BCX2_HCT	2	1	TRUE	6.40124e-05	1.00951e-06	1.42481	6.44066e-05	35.9937
rs6426837	G	A	G	A	-0.011107	-0.000562483	0.494175	0.498755	FALSE	FALSE	FALSE	GCST55771	0.000548167	0.3	484598	blood_cell	0.001851	2e-09	563940	hemoglobin concentration (HGB)	BCX2_HGB	2	1	TRUE	6.38435e-05	2.17276e-06	1.39003	6.38442e-05	36.0065
rs1924929	G	A	G	A	-0.013275	0.00100585	0.776096	0.773056	FALSE	FALSE	FALSE	GCST55771	0.000651919	0.12	484598	blood_cell	0.002212	2.01e-09	563945	hemoglobin concentration (HGB)	BCX2_HGB	2	1	TRUE	6.38609e-05	4.91244e-06	1.66113	6.3861e-05	36.0163
rs6961379	T	C	T	C	0.023709	0.000161276	0.941385	0.940888	FALSE	FALSE	FALSE	GCST55771	0.00116346	0.89	484598	blood_cell	0.00395	2e-09	545192	red blood cell count (RBC count)	BCX2_RBC	2	1	TRUE	6.60765e-05	3.96512e-08	2.91657	6.60778e-05	36.0273
rs12347354	C	T	C	T	0.013704	0.000328033	0.234813	0.240908	FALSE	FALSE	FALSE	GCST55771	0.000644765	0.6	484598	blood_cell	0.002283	2.01e-09	508434	hematocrit (HCT)	BCX2_HCT	2	1	TRUE	6.40797e-05	5.34136e-07	1.62788	7.08629e-05	36.0315
rs1971429	A	C	A	C	0.012768	0.000747347	0.728952	0.727464	FALSE	FALSE	FALSE	GCST55771	0.000613303	0.22	484598	blood_cell	0.002127	2.01e-09	524922	lymphocyte count (Lympho)	BCX2_LYM	2	1	TRUE	6.86415e-05	3.06417e-06	1.54104	6.86417e-05	36.0339
rs2018092	C	T	C	T	-0.01154	-0.000584593	0.614987	0.608894	FALSE	FALSE	FALSE	GCST55771	0.000562035	0.28	484598	blood_cell	0.001922	1.97e-09	520464	monocyte count (Mono)	BCX2_MON	2	1	TRUE	6.91105e-05	2.23254e-06	1.38659	6.92605e-05	36.05
rs28667722	G	A	G	A	0.013954	0.000745616	0.238365	0.242669	FALSE	FALSE	FALSE	GCST55771	0.000645673	0.26	484598	blood_cell	0.002324	1.97e-09	501940	hemoglobin concentration (HGB)	BCX2_HGB	2	1	TRUE	6.39236e-05	2.75185e-06	1.6465	7.18198e-05	36.0517
rs72542787	A	G	A	G	-0.019472	0.000451348	0.101612	0.099315	FALSE	FALSE	FALSE	GCST55771	0.000925332	0.63	484598	blood_cell	0.003243	1.97e-09	482720	mean corpuscular hemoglobin (MCH)	BCX2_MCH	2	1	TRUE	7.40501e-05	4.90962e-07	2.25317	7.46795e-05	36.0518
rs9860660	A	G	A	G	-0.011313	-0.000245875	0.485302	0.475385	FALSE	FALSE	FALSE	GCST55771	0.000557827	0.66	484598	blood_cell	0.001884	1.98e-09	562257	hematocrit (HCT)	BCX2_HCT	2	1	TRUE	6.41255e-05	4.00913e-07	1.41269	6.41258e-05	36.0573
rs3803904	T	C	T	C	0.017237	-2.51272e-05	0.13411	0.139556	FALSE	FALSE	FALSE	GCST55771	0.000793278	0.98	484598	blood_cell	0.00287	1.96e-09	475622	monocyte count (Mono)	BCX2_MON	2	1	TRUE	6.9151e-05	2.07042e-09	1.97931	7.58344e-05	36.0711
rs1022688	A	G	A	G	-0.012337	-6.02732e-05	0.329428	0.331892	FALSE	FALSE	FALSE	GCST55771	0.000581157	0.92	484598	blood_cell	0.002054	1.97e-09	484966	mean corpuscular hemoglobin (MCH)	BCX2_MCH	2	1	TRUE	7.40998e-05	2.21964e-08	1.4304	7.43835e-05	36.076
rs2970870	G	A	G	A	-0.011322	-8.43557e-06	0.407293	0.41311	FALSE	FALSE	FALSE	GCST55771	0.000557655	1	484598	blood_cell	0.001885	1.95e-09	543617	red blood cell count (RBC count)	BCX2_RBC	2	1	TRUE	6.61665e-05	4.72191e-10	1.38982	6.63595e-05	36.0764
rs55636719	G	A	G	A	-0.011905	0.000779541	0.554002	0.554608	FALSE	FALSE	FALSE	GCST55771	0.000567851	0.17	484598	blood_cell	0.001982	1.94e-09	499919	mean corpuscular volume (MCV)	BCX2_MCV	2	1	TRUE	6.63016e-05	3.88891e-06	1.40137	7.21643e-05	36.0788
rs763227	A	G	A	G	0.01366	0.00154899	0.786053	0.783169	FALSE	FALSE	FALSE	GCST55771	0.000668057	0.02	484598	blood_cell	0.002274	1.93e-09	559428	total white blood cell count (WBC count)	BCX2_WBC	2	1	TRUE	6.41756e-05	1.10939e-05	1.70084	6.44985e-05	36.0845
rs637551	A	G	A	G	-0.011456	-7.0364e-05	0.588278	0.581831	FALSE	FALSE	FALSE	GCST55771	0.000555616	0.9	484598	blood_cell	0.001907	1.92e-09	531774	RBC distribution width (RDW)	BCX2_RDW	2	1	TRUE	6.78593e-05	3.30957e-08	1.39064	6.78593e-05	36.0882
rs113116201	C	T	C	T	0.041426	-0.00451216	0.019939	0.019645	FALSE	FALSE	FALSE	GCST55771	0.00199219	0.023	484598	blood_cell	0.006895	1.93e-09	523984	lymphocyte count (Lympho)	BCX2_LYM	2	1	TRUE	6.87628e-05	1.05858e-05	4.99107	6.8886e-05	36.0975
rs7667050	C	T	C	T	-0.011073	0.000192593	0.53225	0.535826	FALSE	FALSE	FALSE	GCST55771	0.000547573	0.72	484598	blood_cell	0.001843	1.94e-09	563943	hemoglobin concentration (HGB)	BCX2_HGB	2	1	TRUE	6.40053e-05	2.5528e-07	1.38402	6.40057e-05	36.0977
rs465983	G	A	G	A	0.012914	0.000383466	0.236827	0.241609	FALSE	FALSE	FALSE	GCST55771	0.000638	0.54	484598	blood_cell	0.002149	1.93e-09	541886	platelet count (PLT count)	BCX2_PLT	2	1	TRUE	6.65212e-05	7.45474e-07	1.58194	6.66367e-05	36.1118
rs6103270	G	A	G	A	-0.013672	0.000281455	0.226397	0.229257	FALSE	FALSE	FALSE	GCST55771	0.000653767	0.66	484598	blood_cell	0.002275	1.91e-09	524922	lymphocyte count (Lympho)	BCX2_LYM	2	1	TRUE	6.87983e-05	3.82465e-07	1.64827	6.87984e-05	36.1161
rs6550512	T	A	T	A	-0.015354	-0.000279069	0.833645	0.827671	FALSE	TRUE	FALSE	GCST55771	0.000729209	0.71	484598	blood_cell	0.002554	1.9e-09	460935	mean platelet volume (MPV)	BCX2_MPV	2	1	TRUE	7.84024e-05	3.02231e-07	1.73397	7.84024e-05	36.1411
rs1893029	T	G	T	G	-0.013498	0.000903094	0.242269	0.241939	FALSE	FALSE	FALSE	GCST55771	0.000637445	0.16	484598	blood_cell	0.002245	1.9e-09	486820	mean corpuscular hemoglobin (MCH)	BCX2_MCH	2	1	TRUE	7.42514e-05	4.14189e-06	1.56639	7.42519e-05	36.1498
rs1678960	C	T	C	T	0.014896	0.000365355	0.17114	0.167359	FALSE	FALSE	FALSE	GCST55771	0.000728786	0.62	484598	blood_cell	0.002477	1.87e-09	562353	hemoglobin concentration (HGB)	BCX2_HGB	2	1	TRUE	6.41244e-05	5.18621e-07	1.85751	6.43061e-05	36.1649
rs980378	T	G	T	G	0.014307	0.000277183	0.228286	0.234656	FALSE	FALSE	FALSE	GCST55771	0.000646617	0.67	484598	blood_cell	0.002379	1.85e-09	491543	mean corpuscular hemoglobin (MCH)C	BCX2_MCHC	2	1	TRUE	7.35712e-05	3.79192e-07	1.66792	7.35727e-05	36.1666
rs117407242	C	A	C	A	0.024142	0.00269035	0.057653	0.055087	FALSE	FALSE	FALSE	GCST55771	0.00121388	0.026	484598	blood_cell	0.004014	1.85e-09	562258	hematocrit (HCT)	BCX2_HCT	2	1	TRUE	6.43323e-05	1.01364e-05	3.00985	6.43324e-05	36.1736
rs160699	C	T	C	T	-0.010977	7.78831e-06	0.415679	0.413953	FALSE	FALSE	FALSE	GCST55771	0.000553532	0.98	484598	blood_cell	0.001825	1.85e-09	542540	mean corpuscular volume (MCV)	BCX2_MCV	2	1	TRUE	6.64835e-05	4.08527e-10	1.34425	6.6678e-05	36.1778
rs61901411	T	C	T	C	-0.016638	0.000165021	0.12819	0.127069	FALSE	FALSE	FALSE	GCST55771	0.000820741	0.84	484598	blood_cell	0.002766	1.85e-09	545196	red blood cell count (RBC count)	BCX2_RBC	2	1	TRUE	6.63609e-05	8.34231e-08	2.04234	6.63618e-05	36.1824
rs12718731	A	G	A	G	-0.011748	-0.000129843	0.600307	0.606415	FALSE	FALSE	FALSE	GCST55771	0.000560361	0.81	484598	blood_cell	0.001953	1.86e-09	460935	mean platelet volume (MPV)	BCX2_MPV	2	1	TRUE	7.84967e-05	1.10795e-07	1.32593	7.84967e-05	36.1846
rs741887	G	A	G	A	0.011567	0.000267665	0.505864	0.517396	FALSE	FALSE	FALSE	GCST55771	0.000549834	0.63	484598	blood_cell	0.001922	1.8e-09	458200	mean platelet volume (MPV)	BCX2_MPV	2	1	TRUE	7.85711e-05	4.89035e-07	1.30101	7.904e-05	36.2189
rs1497406	G	A	G	A	-0.011375	0.000389676	0.576787	0.569133	FALSE	FALSE	FALSE	GCST55771	0.000553577	0.49	484598	blood_cell	0.00189	1.83e-09	525401	platelet count (PLT count)	BCX2_PLT	2	1	TRUE	6.67253e-05	1.02252e-06	1.36996	6.89382e-05	36.2226
rs1569722	T	C	T	C	0.011947	8.21272e-05	0.325491	0.32645	FALSE	FALSE	FALSE	GCST55771	0.000584374	0.89	484598	blood_cell	0.001985	1.81e-09	542037	red blood cell count (RBC count)	BCX2_RBC	2	1	TRUE	6.64372e-05	4.0758e-08	1.46142	6.68252e-05	36.224
rs9595404	C	T	C	T	-0.012605	-0.00151453	0.691738	0.693401	FALSE	FALSE	FALSE	GCST55771	0.000594596	0.011	484598	blood_cell	0.002094	1.78e-09	460935	mean platelet volume (MPV)	BCX2_MPV	2	1	TRUE	7.86069e-05	1.33883e-05	1.42166	7.86069e-05	36.2353
rs61801809	T	C	T	C	-0.013304	-0.000627738	0.354693	0.35412	FALSE	FALSE	FALSE	GCST55771	0.000611687	0.3	484598	blood_cell	0.00221	1.79e-09	491252	neutrophil count (Neutro)	BCX2_NEU	2	1	TRUE	6.97819e-05	2.17329e-06	1.54898	7.37641e-05	36.2393
rs2236288	C	G	C	G	0.013458	-0.000693546	0.228818	0.232731	FALSE	TRUE	FALSE	GCST55771	0.00064985	0.29	484598	blood_cell	0.002235	1.78e-09	521586	monocyte count (Mono)	BCX2_MON	2	1	TRUE	6.95096e-05	2.35041e-06	1.61414	6.95107e-05	36.2582
rs1224	A	G	A	G	0.012031	-0.000311071	0.312668	0.317024	FALSE	FALSE	FALSE	GCST55771	0.000587462	0.58	484598	blood_cell	0.001998	1.76e-09	543615	red blood cell count (RBC count)	BCX2_RBC	2	1	TRUE	6.65008e-05	5.78601e-07	1.47313	6.66951e-05	36.2587
rs7273197	T	C	T	C	-0.012026	0.000865949	0.316754	0.312069	FALSE	FALSE	FALSE	GCST55771	0.000592467	0.14	484598	blood_cell	0.001997	1.77e-09	560672	hematocrit (HCT)	BCX2_HCT	2	1	TRUE	6.44946e-05	4.40833e-06	1.49531	6.46771e-05	36.2649
rs6926194	G	A	G	A	0.014863	0.000144186	0.186337	0.189844	FALSE	FALSE	FALSE	GCST55771	0.000702941	0.87	484598	blood_cell	0.002468	1.77e-09	486767	mean corpuscular hemoglobin (MCH)	BCX2_MCH	2	1	TRUE	7.44939e-05	8.68218e-08	1.72189	7.45025e-05	36.2679
rs7688198	A	G	A	G	-0.011131	-0.000189179	0.481092	0.479864	FALSE	FALSE	FALSE	GCST55771	0.00055234	0.73	484598	blood_cell	0.001848	1.77e-09	542824	platelet count (PLT count)	BCX2_PLT	2	1	TRUE	6.68306e-05	2.42077e-07	1.36154	6.6831e-05	36.2798
rs5749169	T	C	T	C	0.018112	0.000543441	0.884009	0.884318	FALSE	FALSE	FALSE	GCST55771	0.000853775	0.52	484598	blood_cell	0.003007	1.75e-09	460935	mean platelet volume (MPV)	BCX2_MPV	2	1	TRUE	7.87035e-05	8.36061e-07	2.04152	7.87035e-05	36.2799
rs62429983	A	G	A	G	0.016402	-0.000718238	0.144922	0.141292	FALSE	FALSE	FALSE	GCST55771	0.000785413	0.36	484598	blood_cell	0.002723	1.77e-09	519285	neutrophil count (Neutro)	BCX2_NEU	2	1	TRUE	6.98653e-05	1.72568e-06	1.96223	6.98657e-05	36.2826
rs59819635	C	A	C	A	0.036114	0.00132971	0.024242	0.02409	FALSE	FALSE	FALSE	GCST55771	0.001775	0.45	484598	blood_cell	0.005995	1.76e-09	563945	hemoglobin concentration (HGB)	BCX2_HGB	2	1	TRUE	6.43441e-05	1.15808e-06	4.50202	6.43442e-05	36.2888
rs149042952	C	T	C	T	-0.045331	0.00539934	0.98331	0.983972	FALSE	FALSE	FALSE	GCST55771	0.0021708	0.013	484598	blood_cell	0.007524	1.75e-09	460145	mean platelet volume (MPV)	BCX2_MPV	2	1	TRUE	7.87446e-05	1.2766e-05	5.10383	7.88798e-05	36.2989
rs61421071	C	G	C	G	0.011985	0.000264394	0.575222	0.568234	FALSE	TRUE	TRUE	GCST55771	0.000561621	0.62	484598	blood_cell	0.001989	1.73e-09	485730	mean corpuscular hemoglobin (MCH)	BCX2_MCH	2	1	FALSE	7.4577e-05	4.57337e-07	1.38622	7.47448e-05	36.3083
rs9316470	A	G	A	G	-0.017012	0.000224723	0.127172	0.130275	FALSE	FALSE	FALSE	GCST55771	0.000814337	0.78	484598	blood_cell	0.002823	1.72e-09	521589	monocyte count (Mono)	BCX2_MON	2	1	TRUE	6.9619e-05	1.57147e-07	2.0388	6.96197e-05	36.3152
rs258756	C	T	C	T	-0.011059	0.000139345	0.563865	0.55701	FALSE	FALSE	FALSE	GCST55771	0.00055168	0.82	484598	blood_cell	0.001835	1.71e-09	544103	mean corpuscular volume (MCV)	BCX2_MCV	2	1	TRUE	6.6747e-05	1.31652e-07	1.35356	6.675e-05	36.3211
rs11225017	T	C	T	C	0.020081	-0.00108958	0.084236	0.085439	FALSE	FALSE	FALSE	GCST55771	0.000984158	0.27	484598	blood_cell	0.003332	1.72e-09	558143	total white blood cell count (WBC count)	BCX2_WBC	2	1	TRUE	6.45967e-05	2.52934e-06	2.4893	6.50712e-05	36.3212
rs4264601	T	C	T	C	-0.011668	-0.000326356	0.626487	0.618555	FALSE	FALSE	FALSE	GCST55771	0.000572523	0.56	484598	blood_cell	0.001936	1.7e-09	559590	hematocrit (HCT)	BCX2_HCT	2	1	TRUE	6.4598e-05	6.70528e-07	1.44824	6.49061e-05	36.323
rs1212036	T	C	T	C	-0.017732	-0.00156085	0.113565	0.111563	FALSE	FALSE	FALSE	GCST55771	0.000868308	0.072	484598	blood_cell	0.002942	1.72e-09	521589	monocyte count (Mono)	BCX2_MON	2	1	TRUE	6.96416e-05	6.66795e-06	2.12475	6.96423e-05	36.327
rs1970014	A	C	A	C	-0.012148	-0.00051615	0.713783	0.716928	FALSE	FALSE	FALSE	GCST55771	0.000609147	0.4	484598	blood_cell	0.002015	1.69e-09	544122	mean corpuscular volume (MCV)	BCX2_MCV	2	1	TRUE	6.67931e-05	1.48159e-06	1.48636	6.67937e-05	36.3462
rs9305601	C	T	C	T	0.011214	-0.00039367	0.498965	0.500841	FALSE	FALSE	FALSE	GCST55771	0.00054692	0.48	484598	blood_cell	0.00186	1.69e-09	561143	hematocrit (HCT)	BCX2_HCT	2	1	TRUE	6.46446e-05	1.06915e-06	1.39332	6.47732e-05	36.3492
rs11681706	G	T	G	T	-0.013222	0.000379695	0.768643	0.76506	FALSE	FALSE	FALSE	GCST55771	0.000649547	0.55	484598	blood_cell	0.002193	1.69e-09	562257	hematocrit (HCT)	BCX2_HCT	2	1	TRUE	6.46479e-05	7.05129e-07	1.64439	6.46481e-05	36.3511
rs7040707	G	A	G	A	-0.031384	-0.000172895	0.048396	0.058429	FALSE	FALSE	FALSE	GCST55771	0.00132563	0.9	484598	blood_cell	0.005205	1.69e-09	442712	eosinophil count (Eosin)	BCX2_EOS	2	1	TRUE	7.66564e-05	3.51027e-08	3.46323	8.21146e-05	36.3559
rs17134601	G	A	G	A	0.015213	1.77734e-05	0.152974	0.15007	FALSE	FALSE	FALSE	GCST55771	0.00076479	0.99	484598	blood_cell	0.002523	1.69e-09	540965	mean corpuscular volume (MCV)	BCX2_MCV	2	1	TRUE	6.6814e-05	1.11449e-09	1.85567	6.72045e-05	36.3576
rs10831912	C	T	C	T	-0.011409	0.00102327	0.603794	0.593126	FALSE	FALSE	FALSE	GCST55771	0.000560136	0.069	484598	blood_cell	0.001892	1.69e-09	562236	total white blood cell count (WBC count)	BCX2_WBC	2	1	TRUE	6.46699e-05	6.88669e-06	1.41867	6.46707e-05	36.3624
rs1477563	A	G	A	G	-0.013357	0.00208642	0.213224	0.225989	FALSE	FALSE	FALSE	GCST55771	0.00066201	0.0016	484598	blood_cell	0.002215	1.68e-09	544125	mean corpuscular volume (MCV)	BCX2_MCV	2	1	TRUE	6.68256e-05	2.04968e-05	1.63389	6.68258e-05	36.3639
rs1982965	T	C	T	C	0.011688	0.000524258	0.380785	0.386068	FALSE	FALSE	FALSE	GCST55771	0.00056496	0.35	484598	blood_cell	0.001938	1.69e-09	530191	RBC distribution width (RDW)	BCX2_RDW	2	1	TRUE	6.8394e-05	1.77695e-06	1.41114	6.85981e-05	36.3725
rs2469147	G	A	G	A	-0.015295	0.000579998	0.157884	0.153251	FALSE	FALSE	FALSE	GCST55771	0.000759381	0.44	484598	blood_cell	0.002536	1.67e-09	562234	total white blood cell count (WBC count)	BCX2_WBC	2	1	TRUE	6.46919e-05	1.2038e-06	1.90155	6.46929e-05	36.3748
rs3814570	T	C	T	C	0.012328	-2.63455e-05	0.286175	0.280453	FALSE	FALSE	FALSE	GCST55771	0.000609116	0.98	484598	blood_cell	0.002044	1.66e-09	562362	hemoglobin concentration (HGB)	BCX2_HGB	2	1	TRUE	6.45e-05	3.86041e-09	1.53281	6.46816e-05	36.3767
rs7968902	G	T	G	T	0.011455	-0.000124046	0.57087	0.570621	FALSE	FALSE	FALSE	GCST55771	0.000562009	0.81	484598	blood_cell	0.001899	1.65e-09	556268	total white blood cell count (WBC count)	BCX2_WBC	2	1	TRUE	6.47127e-05	1.00531e-07	1.41634	6.54078e-05	36.3865
rs2046934	A	G	A	G	0.015004	0.000458597	0.82324	0.823623	FALSE	FALSE	FALSE	GCST55771	0.000707711	0.53	484598	blood_cell	0.002487	1.66e-09	519288	neutrophil count (Neutro)	BCX2_NEU	2	1	TRUE	7.00851e-05	8.66504e-07	1.79217	7.00851e-05	36.3967
rs77912140	G	A	G	A	0.027046	-0.00154989	0.044419	0.045321	FALSE	FALSE	FALSE	GCST55771	0.00132338	0.25	484598	blood_cell	0.004483	1.66e-09	562240	total white blood cell count (WBC count)	BCX2_WBC	2	1	TRUE	6.47318e-05	2.83042e-06	3.36147	6.47322e-05	36.3973
rs1037674	T	G	T	G	0.013204	-0.000131295	0.292292	0.290179	FALSE	FALSE	FALSE	GCST55771	0.00060555	0.83	484598	blood_cell	0.002188	1.63e-09	473295	eosinophil count (Eosin)	BCX2_EOS	2	1	TRUE	7.67873e-05	9.701e-08	1.50527	7.69401e-05	36.418
rs3733120	C	G	C	G	-0.014592	-0.000503995	0.787817	0.791291	FALSE	TRUE	FALSE	GCST55771	0.000671908	0.45	484598	blood_cell	0.002418	1.63e-09	491279	neutrophil count (Neutro)	BCX2_NEU	2	1	TRUE	7.01261e-05	1.16105e-06	1.69481	7.41239e-05	36.4181
rs668887	A	G	A	G	0.031878	-0.00193427	0.96174	0.960986	FALSE	FALSE	FALSE	GCST55771	0.00142462	0.18	484598	blood_cell	0.005282	1.64e-09	490613	mean corpuscular hemoglobin (MCH)C	BCX2_MCHC	2	1	TRUE	7.40943e-05	3.80412e-06	3.69971	7.42362e-05	36.4238
rs7115703	A	T	A	T	0.011805	-0.000747253	0.513191	0.530557	FALSE	TRUE	TRUE	GCST55771	0.000554612	0.18	484598	blood_cell	0.001956	1.63e-09	481310	red blood cell count (RBC count)	BCX2_RBC	2	1	FALSE	6.68049e-05	3.74607e-06	1.357	7.56725e-05	36.4246
rs115136484	C	T	C	T	-0.02121	-0.00119881	0.078891	0.077684	FALSE	FALSE	FALSE	GCST55771	0.0010274	0.24	484598	blood_cell	0.003514	1.62e-09	561316	hematocrit (HCT)	BCX2_HCT	2	1	TRUE	6.4791e-05	2.80957e-06	2.63272	6.48999e-05	36.4316
rs4886830	T	A	T	A	0.01173	-0.00103472	0.489959	0.480995	FALSE	TRUE	TRUE	GCST55771	0.000551887	0.063	484598	blood_cell	0.001943	1.61e-09	516789	neutrophil count (Neutro)	BCX2_NEU	2	1	FALSE	7.018e-05	7.25375e-06	1.39678	7.05193e-05	36.446
rs62114506	G	C	G	C	0.012993	0.000282208	0.735865	0.739758	FALSE	TRUE	FALSE	GCST55771	0.000620696	0.64	484598	blood_cell	0.002152	1.62e-09	526209	RBC distribution width (RDW)	BCX2_RDW	2	1	TRUE	6.85455e-05	4.2658e-07	1.56107	6.92704e-05	36.4531
rs10463321	T	G	T	G	0.014082	0.000495652	0.791556	0.791325	FALSE	FALSE	FALSE	GCST55771	0.000677856	0.47	484598	blood_cell	0.002332	1.61e-09	530191	RBC distribution width (RDW)	BCX2_RDW	2	1	TRUE	6.85672e-05	1.10331e-06	1.69803	6.87719e-05	36.4646
rs398222	G	A	G	A	-0.016754	0.000348776	0.133988	0.142871	FALSE	FALSE	FALSE	GCST55771	0.000793225	0.65	484598	blood_cell	0.002774	1.59e-09	546451	hematocrit (HCT)	BCX2_HCT	2	1	TRUE	6.48726e-05	3.98952e-07	2.05061	6.67491e-05	36.4774
rs13030757	T	C	T	C	-0.01224	-0.000970579	0.329456	0.328124	FALSE	FALSE	FALSE	GCST55771	0.000582696	0.095	484598	blood_cell	0.002026	1.58e-09	500987	red blood cell count (RBC count)	BCX2_RBC	2	1	TRUE	6.69419e-05	5.72526e-06	1.43401	7.28497e-05	36.4993
rs13321783	C	T	C	T	-0.01192	0.000973995	0.394232	0.406814	FALSE	FALSE	FALSE	GCST55771	0.000562063	0.086	484598	blood_cell	0.001973	1.58e-09	504321	total white blood cell count (WBC count)	BCX2_WBC	2	1	TRUE	6.49154e-05	6.19671e-06	1.40114	7.23705e-05	36.5005
rs115397023	C	T	C	T	0.030649	-0.00123764	0.033245	0.033217	FALSE	FALSE	FALSE	GCST55771	0.0015171	0.42	484598	blood_cell	0.005073	1.57e-09	544126	mean corpuscular volume (MCV)	BCX2_MCV	2	1	TRUE	6.70772e-05	1.37335e-06	3.74209	6.70773e-05	36.5008
rs449454	G	A	G	A	0.012748	0.000612403	0.617406	0.620226	FALSE	FALSE	FALSE	GCST55771	0.000563316	0.27	484598	blood_cell	0.00211	1.56e-09	472912	basophil count (Baso)	BCX2_BAS	2	1	TRUE	7.70031e-05	2.43888e-06	1.45102	7.71804e-05	36.5022
rs7687708	G	T	G	T	-0.014708	0.000351722	0.219981	0.227252	FALSE	FALSE	FALSE	GCST55771	0.000663811	0.59	484598	blood_cell	0.002434	1.56e-09	474231	eosinophil count (Eosin)	BCX2_EOS	2	1	TRUE	7.69908e-05	5.79335e-07	1.67616	7.69918e-05	36.5146
rs117068593	T	C	T	C	0.015482	-0.00216764	0.189738	0.18443	FALSE	FALSE	FALSE	GCST55771	0.000706659	0.0022	484598	blood_cell	0.002562	1.56e-09	490339	mean corpuscular hemoglobin (MCH)C	BCX2_MCHC	2	1	TRUE	7.4284e-05	1.94163e-05	1.79402	7.44679e-05	36.5171
rs219965	G	A	G	A	0.012093	0.00127582	0.310566	0.305258	FALSE	FALSE	FALSE	GCST55771	0.000595902	0.033	484598	blood_cell	0.002001	1.55e-09	542373	red blood cell count (RBC count)	BCX2_RBC	2	1	TRUE	6.69866e-05	9.459e-06	1.47366	6.73361e-05	36.5236
rs579721	A	G	A	G	-0.012287	8.84377e-05	0.283654	0.28611	FALSE	FALSE	FALSE	GCST55771	0.000604129	0.9	484598	blood_cell	0.002033	1.55e-09	562243	total white blood cell count (WBC count)	BCX2_WBC	2	1	TRUE	6.4963e-05	4.42217e-08	1.5244	6.4963e-05	36.5272
rs203417	T	C	T	C	-0.02404	0.000783422	0.062904	0.0637479	FALSE	FALSE	FALSE	GCST55771	0.0011163	0.48	484598	blood_cell	0.003977	1.54e-09	458200	mean platelet volume (MPV)	BCX2_MPV	2	1	TRUE	7.92657e-05	1.01636e-06	2.69205	7.97388e-05	36.5391
rs3742233	A	G	A	G	0.011802	-0.000331563	0.429727	0.426789	FALSE	FALSE	FALSE	GCST55771	0.000552259	0.55	484598	blood_cell	0.001952	1.52e-09	484774	mean corpuscular hemoglobin (MCH)	BCX2_MCH	2	1	TRUE	7.50844e-05	7.43817e-07	1.35909	7.54017e-05	36.5554
rs17291855	A	G	A	G	0.022722	-0.000773988	0.064852	0.064021	FALSE	FALSE	FALSE	GCST55771	0.0011153	0.49	484598	blood_cell	0.003758	1.53e-09	543620	red blood cell count (RBC count)	BCX2_RBC	2	1	TRUE	6.70492e-05	9.93813e-07	2.7708	6.72445e-05	36.5578
rs6477495	A	G	A	G	-0.014693	-0.000100977	0.169253	0.174021	FALSE	FALSE	FALSE	GCST55771	0.000729054	0.88	484598	blood_cell	0.00243	1.51e-09	544123	mean corpuscular volume (MCV)	BCX2_MCV	2	1	TRUE	6.71863e-05	3.95864e-08	1.79248	6.71868e-05	36.5602
rs57221391	G	T	G	T	-0.022337	0.00112282	0.07144	0.081493	FALSE	FALSE	FALSE	GCST55771	0.00103949	0.27	484598	blood_cell	0.003693	1.51e-09	520653	monocyte count (Mono)	BCX2_MON	2	1	TRUE	7.01342e-05	2.40768e-06	2.66473	7.02609e-05	36.584
rs12487980	A	C	A	C	0.012539	0.000703035	0.633844	0.638351	FALSE	FALSE	FALSE	GCST55771	0.000573743	0.22	484598	blood_cell	0.002073	1.5e-09	473155	eosinophil count (Eosin)	BCX2_EOS	2	1	TRUE	7.71436e-05	3.0984e-06	1.42594	7.732e-05	36.587
rs11712335	C	T	C	T	0.012528	-0.000555541	0.26936	0.271829	FALSE	FALSE	FALSE	GCST55771	0.000614342	0.36	484598	blood_cell	0.002071	1.49e-09	541877	platelet count (PLT count)	BCX2_PLT	2	1	TRUE	6.74084e-05	1.68745e-06	1.52451	6.75266e-05	36.5934
rs9302635	C	T	C	T	-0.01072	-0.00127711	0.182618	0.188555	FALSE	FALSE	FALSE	GCST55771	0.000709685	0.072	484598	blood_cell	0.001772	1.5e-09	558157	hematocrit (HCT)	BCX2_HCT	2	1	TRUE	6.50877e-05	6.68256e-06	1.32386	6.5566e-05	36.5984
rs1344631	A	G	A	G	-0.011266	0.000484486	0.574174	0.56228	FALSE	FALSE	FALSE	GCST55771	0.000554364	0.38	484598	blood_cell	0.001862	1.48e-09	541100	red blood cell count (RBC count)	BCX2_RBC	2	1	TRUE	6.7142e-05	1.57613e-06	1.36968	6.76511e-05	36.6083
rs9277557	C	T	C	T	0.013517	-0.00177023	0.24522	0.247526	FALSE	FALSE	FALSE	GCST55771	0.000632555	0.0053	484598	blood_cell	0.002234	1.48e-09	516800	neutrophil count (Neutro)	BCX2_NEU	2	1	TRUE	7.04948e-05	1.61613e-05	1.606	7.08342e-05	36.6095
rs9884098	A	G	A	G	0.012592	0.001332	0.267744	0.261207	FALSE	FALSE	FALSE	GCST55771	0.000624429	0.032	484598	blood_cell	0.002081	1.49e-09	562362	hemoglobin concentration (HGB)	BCX2_HGB	2	1	TRUE	6.49204e-05	9.38984e-06	1.56056	6.51032e-05	36.6138
rs4894215	G	C	G	C	-0.011304	0.000441737	0.419286	0.42485	FALSE	TRUE	TRUE	GCST55771	0.000555098	0.43	484598	blood_cell	0.001868	1.49e-09	557754	hemoglobin concentration (HGB)	BCX2_HGB	2	1	FALSE	6.49301e-05	1.3068e-06	1.39508	6.56509e-05	36.6193
rs934177	G	C	G	C	-0.01148	-4.33867e-05	0.436307	0.435739	FALSE	TRUE	TRUE	GCST55771	0.00055412	0.93	484598	blood_cell	0.001897	1.48e-09	562238	total white blood cell count (WBC count)	BCX2_WBC	2	1	FALSE	6.51326e-05	1.2651e-08	1.42242	6.51332e-05	36.6226
rs10762861	G	A	G	A	-0.0128	0.00126018	0.692439	0.697209	FALSE	FALSE	FALSE	GCST55771	0.000600889	0.036	484598	blood_cell	0.002115	1.47e-09	484730	mean corpuscular hemoglobin (MCH)	BCX2_MCH	2	1	TRUE	7.52311e-05	9.07597e-06	1.47252	7.55559e-05	36.6268
rs116781404	T	C	T	C	0.027837	0.00202661	0.043433	0.043725	FALSE	FALSE	FALSE	GCST55771	0.00133308	0.13	484598	blood_cell	0.004599	1.46e-09	562242	total white blood cell count (WBC count)	BCX2_WBC	2	1	TRUE	6.51579e-05	4.76921e-06	3.44846	6.5158e-05	36.6368
rs1970385	C	T	C	T	0.011985	0.00120966	0.412984	0.416336	FALSE	FALSE	FALSE	GCST55771	0.000555647	0.029	484598	blood_cell	0.00198	1.47e-09	504374	hematocrit (HCT)	BCX2_HCT	2	1	TRUE	6.51602e-05	9.78013e-06	1.40618	7.26379e-05	36.6392
rs56220231	G	A	G	A	0.011786	0.000199087	0.567086	0.571247	FALSE	FALSE	FALSE	GCST55771	0.000556509	0.71	484598	blood_cell	0.001947	1.47e-09	531774	RBC distribution width (RDW)	BCX2_RDW	2	1	TRUE	6.89042e-05	2.64096e-07	1.41981	6.89042e-05	36.6438
rs7490694	G	A	G	A	-0.01231	-0.000518873	0.708854	0.701328	FALSE	FALSE	FALSE	GCST55771	0.000601106	0.39	484598	blood_cell	0.002033	1.44e-09	563946	hemoglobin concentration (HGB)	BCX2_HGB	2	1	TRUE	6.50095e-05	1.53759e-06	1.52671	6.50095e-05	36.6641
rs5752774	C	T	C	T	-0.012166	-0.000716465	0.323028	0.323957	FALSE	FALSE	FALSE	GCST55771	0.00058398	0.22	484598	blood_cell	0.002009	1.44e-09	531774	RBC distribution width (RDW)	BCX2_RDW	2	1	TRUE	6.89573e-05	3.10608e-06	1.46502	6.89573e-05	36.6721
rs4954192	T	C	T	C	0.011379	4.57551e-05	0.383364	0.387128	FALSE	FALSE	FALSE	GCST55771	0.000569661	0.94	484598	blood_cell	0.001879	1.44e-09	538941	mean corpuscular volume (MCV)	BCX2_MCV	2	1	TRUE	6.73948e-05	1.33127e-08	1.37942	6.80433e-05	36.6737
rs933570	T	C	T	C	0.011979	-0.000282229	0.478088	0.477136	FALSE	FALSE	FALSE	GCST55771	0.000565978	0.61	484598	blood_cell	0.001978	1.44e-09	531774	RBC distribution width (RDW)	BCX2_RDW	2	1	TRUE	6.89657e-05	5.13126e-07	1.44241	6.89657e-05	36.6766
rs4704834	G	A	G	A	0.011653	-0.000206353	0.644072	0.637862	FALSE	FALSE	FALSE	GCST55771	0.000572293	0.74	484598	blood_cell	0.001924	1.43e-09	543792	red blood cell count (RBC count)	BCX2_RBC	2	1	TRUE	6.7279e-05	2.6829e-07	1.4188	6.74536e-05	36.683
rs2360961	T	C	T	C	-0.011853	1.11771e-05	0.603122	0.595353	FALSE	FALSE	FALSE	GCST55771	0.000561127	0.99	484598	blood_cell	0.001957	1.42e-09	460935	mean platelet volume (MPV)	BCX2_MPV	2	1	TRUE	7.95797e-05	8.18759e-10	1.32865	7.95797e-05	36.6839
rs62491927	A	C	A	C	-0.012993	0.000232136	0.256754	0.255449	FALSE	FALSE	FALSE	GCST55771	0.00062626	0.71	484598	blood_cell	0.002145	1.42e-09	521586	monocyte count (Mono)	BCX2_MON	2	1	TRUE	7.03401e-05	2.83528e-07	1.54914	7.03412e-05	36.6914
rs2040395	C	T	C	T	0.011358	-0.000751253	0.481515	0.478209	FALSE	FALSE	FALSE	GCST55771	0.000548553	0.17	484598	blood_cell	0.001875	1.42e-09	542824	platelet count (PLT count)	BCX2_PLT	2	1	TRUE	6.75946e-05	3.87038e-06	1.38144	6.7595e-05	36.6945
rs181669	C	T	C	T	0.011232	0.000185413	0.538718	0.54437	FALSE	FALSE	FALSE	GCST55771	0.000549546	0.74	484598	blood_cell	0.001854	1.4e-09	558116	hemoglobin concentration (HGB)	BCX2_HGB	2	1	TRUE	6.50774e-05	2.34905e-07	1.38507	6.57572e-05	36.7024
rs7174574	C	T	C	T	-0.011936	0.0016117	0.337865	0.329989	FALSE	FALSE	FALSE	GCST55771	0.000587011	0.0059	484598	blood_cell	0.00197	1.41e-09	545201	red blood cell count (RBC count)	BCX2_RBC	2	1	TRUE	6.73286e-05	1.55557e-05	1.4546	6.73288e-05	36.7101
rs1018669	A	C	A	C	0.011792	-0.000400196	0.578835	0.577089	FALSE	FALSE	FALSE	GCST55771	0.000554268	0.47	484598	blood_cell	0.001946	1.41e-09	484152	mean corpuscular hemoglobin (MCH)	BCX2_MCH	2	1	TRUE	7.54201e-05	1.07579e-06	1.35405	7.58362e-05	36.7189
rs61795672	C	T	C	T	0.021452	-0.00146638	0.07474	0.073218	FALSE	FALSE	FALSE	GCST55771	0.00104834	0.16	484598	blood_cell	0.00354	1.4e-09	560233	hematocrit (HCT)	BCX2_HCT	2	1	TRUE	6.53079e-05	4.03745e-06	2.64964	6.55441e-05	36.7222
rs150141688	A	T	A	T	-0.014974	0.000516548	0.168026	0.166908	FALSE	TRUE	FALSE	GCST55771	0.000736821	0.48	484598	blood_cell	0.002471	1.4e-09	542818	platelet count (PLT count)	BCX2_PLT	2	1	TRUE	6.76458e-05	1.01418e-06	1.82054	6.76469e-05	36.7223
rs6733162	C	G	C	G	0.011782	-0.00115013	0.62363	0.626316	FALSE	TRUE	FALSE	GCST55771	0.000568827	0.044	484598	blood_cell	0.001944	1.4e-09	520654	monocyte count (Mono)	BCX2_MON	2	1	TRUE	7.04181e-05	8.43626e-06	1.40272	7.05452e-05	36.7321
rs4900537	C	T	C	T	0.011461	-0.000769204	0.571414	0.574267	FALSE	FALSE	FALSE	GCST55771	0.000552124	0.17	484598	blood_cell	0.001891	1.41e-09	562937	hemoglobin concentration (HGB)	BCX2_HGB	2	1	TRUE	6.51325e-05	4.00524e-06	1.4188	6.52492e-05	36.7335
rs16942751	A	C	A	C	-0.019712	0.00015061	0.09318	0.093066	FALSE	FALSE	FALSE	GCST55771	0.000965452	0.89	484598	blood_cell	0.003252	1.38e-09	561317	hematocrit (HCT)	BCX2_HCT	2	1	TRUE	6.53427e-05	5.02188e-08	2.43643	6.54523e-05	36.7418
rs4709983	T	C	T	C	-0.011524	0.000219166	0.624538	0.618854	FALSE	FALSE	FALSE	GCST55771	0.000564326	0.72	484598	blood_cell	0.001901	1.39e-09	561315	hematocrit (HCT)	BCX2_HCT	2	1	TRUE	6.5355e-05	3.11248e-07	1.42425	6.54649e-05	36.7487
rs11857093	T	C	T	C	-0.026513	-0.00160908	0.046931	0.045828	FALSE	FALSE	FALSE	GCST55771	0.00130869	0.22	484598	blood_cell	0.004373	1.38e-09	563944	hemoglobin concentration (HGB)	BCX2_HGB	2	1	TRUE	6.5177e-05	3.11961e-06	3.28396	6.51773e-05	36.7586
rs6787229	A	G	A	G	0.019112	-0.00146592	0.100077	0.105382	FALSE	FALSE	FALSE	GCST55771	0.000896304	0.11	484598	blood_cell	0.003152	1.38e-09	543617	red blood cell count (RBC count)	BCX2_RBC	2	1	TRUE	6.74301e-05	5.51985e-06	2.32398	6.76268e-05	36.7654
rs11535668	C	T	C	T	-0.014469	-0.000457111	0.274536	0.268431	FALSE	FALSE	FALSE	GCST55771	0.000628523	0.47	484598	blood_cell	0.002386	1.37e-09	445492	mean corpuscular hemoglobin (MCH)C	BCX2_MCHC	2	1	TRUE	7.48058e-05	1.09149e-06	1.59254	8.25396e-05	36.7736
rs4652772	C	G	C	G	0.011231	-0.000465176	0.546766	0.547786	FALSE	TRUE	TRUE	GCST55771	0.000547886	0.39	484598	blood_cell	0.001852	1.36e-09	560784	hemoglobin concentration (HGB)	BCX2_HGB	2	1	FALSE	6.52065e-05	1.48756e-06	1.38688	6.55741e-05	36.7752
rs2027568	T	A	T	A	0.014175	0.000292996	0.765992	0.769106	FALSE	TRUE	FALSE	GCST55771	0.000651549	0.65	484598	blood_cell	0.002337	1.36e-09	425097	mean platelet volume (MPV)	BCX2_MPV	2	1	TRUE	7.98098e-05	4.17301e-07	1.52371	8.65377e-05	36.7899
rs3790163	G	A	G	A	-0.015292	-0.000487112	0.792407	0.793287	FALSE	FALSE	FALSE	GCST55771	0.000690407	0.48	484598	blood_cell	0.002521	1.35e-09	472216	eosinophil count (Eosin)	BCX2_EOS	2	1	TRUE	7.7581e-05	1.02723e-06	1.73238	7.7913e-05	36.7945
rs13174383	G	T	G	T	-0.019969	0.000319775	0.097267	0.097571	FALSE	FALSE	FALSE	GCST55771	0.000923884	0.73	484598	blood_cell	0.003292	1.35e-09	486822	mean corpuscular hemoglobin (MCH)	BCX2_MCH	2	1	TRUE	7.55772e-05	2.47215e-07	2.29692	7.55774e-05	36.7954
rs7490694	G	A	G	A	-0.012351	-0.000518873	0.708673	0.701328	FALSE	FALSE	FALSE	GCST55771	0.000601106	0.39	484598	blood_cell	0.002036	1.34e-09	562259	hematocrit (HCT)	BCX2_HCT	2	1	TRUE	6.54463e-05	1.53759e-06	1.52667	6.54463e-05	36.8001
rs11874453	A	G	A	G	-0.011551	0.000733048	0.532635	0.52689	FALSE	FALSE	FALSE	GCST55771	0.000564753	0.2	484598	blood_cell	0.001904	1.36e-09	560213	total white blood cell count (WBC count)	BCX2_WBC	2	1	TRUE	6.54567e-05	3.47669e-06	1.42509	6.56939e-05	36.8049
rs56925909	G	C	G	C	0.01367	-0.000307645	0.218542	0.220012	FALSE	TRUE	FALSE	GCST55771	0.000658807	0.64	484598	blood_cell	0.002253	1.33e-09	521592	monocyte count (Mono)	BCX2_MON	2	1	TRUE	7.05754e-05	4.4999e-07	1.62715	7.05756e-05	36.8141
rs11231727	T	C	T	C	-0.012184	-4.11097e-06	0.430783	0.429128	FALSE	FALSE	FALSE	GCST55771	0.000553598	0.98	484598	blood_cell	0.002008	1.34e-09	472832	eosinophil count (Eosin)	BCX2_EOS	2	1	TRUE	7.76292e-05	1.13794e-10	1.38076	7.78598e-05	36.8173
rs62011287	G	A	G	A	-0.01269	-0.000834027	0.344259	0.334987	FALSE	FALSE	FALSE	GCST55771	0.000581031	0.15	484598	blood_cell	0.002091	1.32e-09	474229	eosinophil count (Eosin)	BCX2_EOS	2	1	TRUE	7.76583e-05	4.25187e-06	1.43995	7.76596e-05	36.8311
rs1476454	G	A	G	A	0.013445	-0.000940107	0.222429	0.226124	FALSE	FALSE	FALSE	GCST55771	0.000653798	0.15	484598	blood_cell	0.002215	1.32e-09	561312	hematocrit (HCT)	BCX2_HCT	2	1	TRUE	6.55256e-05	4.26664e-06	1.65949	6.56361e-05	36.8446
rs112471211	C	T	C	T	-0.045271	0.00370751	0.98305	0.983749	FALSE	FALSE	FALSE	GCST55771	0.0022124	0.094	484598	blood_cell	0.007458	1.32e-09	521197	monocyte count (Mono)	BCX2_MON	2	1	TRUE	7.06373e-05	5.79502e-06	5.38423	7.06911e-05	36.8464
rs11734099	G	A	G	A	0.015238	-0.000238243	0.823867	0.825745	FALSE	FALSE	FALSE	GCST55771	0.00072149	0.75	484598	blood_cell	0.00251	1.31e-09	528977	RBC distribution width (RDW)	BCX2_RDW	2	1	TRUE	6.93031e-05	2.25009e-07	1.82554	6.96696e-05	36.856
rs78162728	C	G	C	G	-0.018003	0.000521677	0.883305	0.886674	FALSE	TRUE	FALSE	GCST55771	0.000870286	0.54	484598	blood_cell	0.002965	1.3e-09	531774	RBC distribution width (RDW)	BCX2_RDW	2	1	TRUE	6.93242e-05	7.4148e-07	2.16216	6.93242e-05	36.8672
rs17849502	T	G	T	G	-0.02712	0.0016856	0.051967	0.050454	FALSE	FALSE	FALSE	GCST55771	0.00124614	0.17	484598	blood_cell	0.004466	1.29e-09	472835	eosinophil count (Eosin)	BCX2_EOS	2	1	TRUE	7.77525e-05	3.77567e-06	3.07096	7.79831e-05	36.8758
rs9900613	T	C	T	C	-0.011338	-0.000454974	0.43077	0.426798	FALSE	FALSE	FALSE	GCST55771	0.000555997	0.42	484598	blood_cell	0.001867	1.3e-09	561293	total white blood cell count (WBC count)	BCX2_WBC	2	1	TRUE	6.55893e-05	1.38181e-06	1.39875	6.57003e-05	36.8794
rs1052484	C	G	C	G	0.013854	-0.000333091	0.215829	0.211053	FALSE	TRUE	FALSE	GCST55771	0.000672149	0.6	484598	blood_cell	0.002281	1.28e-09	521590	monocyte count (Mono)	BCX2_MON	2	1	TRUE	7.07193e-05	5.06774e-07	1.64737	7.07199e-05	36.8892
rs397187	C	T	C	T	-0.012281	0.00054662	0.429693	0.433392	FALSE	FALSE	FALSE	GCST55771	0.000555829	0.33	484598	blood_cell	0.002022	1.28e-09	473147	eosinophil count (Eosin)	BCX2_EOS	2	1	TRUE	7.77818e-05	1.99576e-06	1.39085	7.79609e-05	36.8897
rs77870337	C	T	C	T	0.024654	0.00195003	0.075857	0.076752	FALSE	FALSE	FALSE	GCST55771	0.00113978	0.089	484598	blood_cell	0.004059	1.28e-09	482976	platelet count (PLT count)	BCX2_PLT	2	1	TRUE	6.79591e-05	6.04029e-06	2.82086	7.638e-05	36.8924
rs12330549	G	A	G	A	0.013516	0.000424969	0.219461	0.222486	FALSE	FALSE	FALSE	GCST55771	0.000658059	0.52	484598	blood_cell	0.002225	1.28e-09	563945	hemoglobin concentration (HGB)	BCX2_HGB	2	1	TRUE	6.54292e-05	8.60607e-07	1.67089	6.54294e-05	36.9008
rs4917357	A	G	A	G	-0.012283	0.00052678	0.410074	0.404642	FALSE	FALSE	FALSE	GCST55771	0.000562216	0.35	484598	blood_cell	0.002022	1.29e-09	477014	RBC distribution width (RDW)	BCX2_RDW	2	1	TRUE	6.93891e-05	1.81164e-06	1.39652	7.73542e-05	36.9017
rs10815052	T	C	T	C	-0.011949	-0.000316547	0.453032	0.459637	FALSE	FALSE	FALSE	GCST55771	0.000553887	0.56	484598	blood_cell	0.001967	1.28e-09	503124	total white blood cell count (WBC count)	BCX2_WBC	2	1	TRUE	6.56301e-05	6.73991e-07	1.39522	7.33414e-05	36.9024
rs6697193	C	T	C	T	-0.015436	-0.000418911	0.83278	0.838356	FALSE	FALSE	FALSE	GCST55771	0.000757379	0.57	484598	blood_cell	0.002541	1.27e-09	536889	mean corpuscular volume (MCV)	BCX2_MCV	2	1	TRUE	6.7816e-05	6.31302e-07	1.86186	6.87302e-05	36.9029
rs201632809	A	G	A	G	-0.04448	0.000499467	0.019917	0.023585	FALSE	FALSE	FALSE	GCST55771	0.00182776	0.77	484598	blood_cell	0.007322	1.28e-09	450775	hematocrit (HCT)	BCX2_HCT	2	1	TRUE	6.56307e-05	1.54097e-07	4.91597	8.18609e-05	36.9037
rs72973711	T	A	T	A	-0.022243	0.000142446	0.067073	0.064873	FALSE	TRUE	FALSE	GCST55771	0.00110869	0.9	484598	blood_cell	0.003661	1.28e-09	543038	mean corpuscular volume (MCV)	BCX2_MCV	2	1	TRUE	6.78358e-05	3.40644e-08	2.69783	6.79719e-05	36.9137
rs74130823	C	T	C	T	0.014595	-0.000610493	0.182074	0.182098	FALSE	FALSE	FALSE	GCST55771	0.000710778	0.39	484598	blood_cell	0.002402	1.28e-09	562445	hemoglobin concentration (HGB)	BCX2_HGB	2	1	TRUE	6.54633e-05	1.52234e-06	1.80141	6.5638e-05	36.92
rs9294458	A	G	A	G	-0.011388	-0.000512177	0.614734	0.621915	FALSE	FALSE	FALSE	GCST55771	0.000564329	0.36	484598	blood_cell	0.001874	1.25e-09	542823	platelet count (PLT count)	BCX2_PLT	2	1	TRUE	6.80247e-05	1.69979e-06	1.3807	6.80252e-05	36.928
rs73992921	G	C	G	C	-0.015686	0.000645926	0.168066	0.16687	FALSE	TRUE	FALSE	GCST55771	0.000733281	0.37	484598	blood_cell	0.002581	1.25e-09	482724	mean corpuscular hemoglobin (MCH)	BCX2_MCH	2	1	TRUE	7.58658e-05	1.60119e-06	1.79324	7.651e-05	36.9359
rs7906958	C	G	C	G	-0.014307	-0.00107761	0.786926	0.786606	FALSE	TRUE	FALSE	GCST55771	0.000669284	0.11	484598	blood_cell	0.002354	1.25e-09	485406	mean corpuscular hemoglobin (MCH)	BCX2_MCH	2	1	TRUE	7.58721e-05	5.34959e-06	1.64006	7.60935e-05	36.9389
rs10962679	C	T	C	T	-0.014362	0.000760059	0.75368	0.753453	FALSE	FALSE	FALSE	GCST55771	0.000633471	0.23	484598	blood_cell	0.002363	1.26e-09	446186	eosinophil count (Eosin)	BCX2_EOS	2	1	TRUE	7.78888e-05	2.97071e-06	1.57842	8.27852e-05	36.9405
rs3733542	C	G	C	G	-0.018052	-0.00165186	0.119688	0.123645	FALSE	TRUE	FALSE	GCST55771	0.000833862	0.048	484598	blood_cell	0.00297	1.25e-09	485880	mean corpuscular hemoglobin (MCH)	BCX2_MCH	2	1	TRUE	7.58814e-05	8.09794e-06	2.07024	7.60287e-05	36.9435
rs61798467	A	G	A	G	-0.013573	-0.000871948	0.765561	0.770234	FALSE	FALSE	FALSE	GCST55771	0.000657589	0.19	484598	blood_cell	0.002233	1.24e-09	531774	RBC distribution width (RDW)	BCX2_RDW	2	1	TRUE	6.94734e-05	3.6282e-06	1.62837	6.94734e-05	36.9466
rs35521383	A	G	A	G	0.047	0.00152742	0.014369	0.014077	FALSE	FALSE	FALSE	GCST55771	0.00232603	0.52	484598	blood_cell	0.007732	1.25e-09	540649	mean corpuscular volume (MCV)	BCX2_MCV	2	1	TRUE	6.79022e-05	8.89828e-07	5.68525	6.8339e-05	36.9498
rs6538148	G	C	G	C	-0.012334	0.000547556	0.703931	0.694429	FALSE	TRUE	FALSE	GCST55771	0.000599976	0.36	484598	blood_cell	0.002029	1.25e-09	559098	hematocrit (HCT)	BCX2_HCT	2	1	TRUE	6.57174e-05	1.71873e-06	1.51714	6.60889e-05	36.9525
rs35121828	A	G	A	G	0.013147	-0.000410398	0.258961	0.253342	FALSE	FALSE	FALSE	GCST55771	0.000629776	0.52	484598	blood_cell	0.002162	1.22e-09	524921	lymphocyte count (Lympho)	BCX2_LYM	2	1	TRUE	7.04397e-05	8.76311e-07	1.5664	7.044e-05	36.9779
rs201466207	T	C	T	C	-0.022648	-0.000401294	0.072054	0.072302	FALSE	FALSE	FALSE	GCST55771	0.00105638	0.7	484598	blood_cell	0.003724	1.22e-09	482976	platelet count (PLT count)	BCX2_PLT	2	1	TRUE	6.8132e-05	2.97787e-07	2.58805	7.65744e-05	36.9863
rs1933295	G	A	G	A	-0.013819	-0.00064748	0.776878	0.770272	FALSE	FALSE	FALSE	GCST55771	0.000655418	0.33	484598	blood_cell	0.002272	1.22e-09	524918	lymphocyte count (Lympho)	BCX2_LYM	2	1	TRUE	7.04713e-05	2.01389e-06	1.64609	7.04719e-05	36.9945
rs9886175	C	T	C	T	-0.011508	-7.70112e-05	0.444544	0.447444	FALSE	FALSE	FALSE	GCST55771	0.000556603	0.89	484598	blood_cell	0.001892	1.22e-09	545196	red blood cell count (RBC count)	BCX2_RBC	2	1	TRUE	6.78534e-05	3.95036e-08	1.397	6.78542e-05	36.9962
rs11768817	G	A	G	A	0.025494	0.000296906	0.064309	0.071263	FALSE	FALSE	FALSE	GCST55771	0.00107648	0.78	484598	blood_cell	0.004191	1.22e-09	474001	basophil count (Baso)	BCX2_BAS	2	1	TRUE	7.80601e-05	1.56981e-07	2.88541	7.80601e-05	37.0033
rs11665661	T	C	T	C	0.012209	-0.000209452	0.351275	0.348878	FALSE	FALSE	FALSE	GCST55771	0.000578576	0.7	484598	blood_cell	0.002007	1.2e-09	531774	RBC distribution width (RDW)	BCX2_RDW	2	1	TRUE	6.95841e-05	2.70438e-07	1.46356	6.95841e-05	37.0054
rs6680690	T	A	T	A	0.012071	0.0019573	0.6665	0.667853	FALSE	TRUE	FALSE	GCST55771	0.000578139	0.00066	484598	blood_cell	0.001984	1.22e-09	530834	RBC distribution width (RDW)	BCX2_RDW	2	1	TRUE	6.96061e-05	2.36516e-05	1.44551	6.97294e-05	37.0172
rs34337778	G	T	G	T	-0.041234	0.00102376	0.020657	0.020307	FALSE	FALSE	FALSE	GCST55771	0.00194105	0.59	484598	blood_cell	0.006777	1.2e-09	486821	mean corpuscular hemoglobin (MCH)	BCX2_MCH	2	1	TRUE	7.60385e-05	5.74041e-07	4.72849	7.60388e-05	37.02
rs4894215	G	C	G	C	-0.01138	0.000441737	0.419255	0.42485	FALSE	TRUE	TRUE	GCST55771	0.000555098	0.43	484598	blood_cell	0.00187	1.2e-09	556066	hematocrit (HCT)	BCX2_HCT	2	1	FALSE	6.58624e-05	1.3068e-06	1.39446	6.65959e-05	37.0341
rs4083825	C	A	C	A	0.015168	0.00040935	0.171076	0.175863	FALSE	FALSE	FALSE	GCST55771	0.000721691	0.57	484598	blood_cell	0.002492	1.19e-09	544119	red blood cell count (RBC count)	BCX2_RBC	2	1	TRUE	6.79476e-05	6.63906e-07	1.83821	6.8083e-05	37.0476
rs2692540	G	C	G	C	-0.011262	-0.000556839	0.428252	0.425294	FALSE	TRUE	TRUE	GCST55771	0.000551067	0.31	484598	blood_cell	0.00185	1.19e-09	562236	total white blood cell count (WBC count)	BCX2_WBC	2	1	FALSE	6.59077e-05	2.10703e-06	1.38717	6.59086e-05	37.0585
rs1880390	A	C	A	C	-0.012432	0.000403359	0.29216	0.288845	FALSE	FALSE	FALSE	GCST55771	0.000605445	0.5	484598	blood_cell	0.002042	1.18e-09	562240	total white blood cell count (WBC count)	BCX2_WBC	2	1	TRUE	6.59203e-05	9.15912e-07	1.53115	6.59207e-05	37.0656
rs79086185	C	A	C	A	0.03063	0.000758566	0.039041	0.038841	FALSE	FALSE	FALSE	GCST55771	0.00144376	0.61	484598	blood_cell	0.005031	1.17e-09	521588	monocyte count (Mono)	BCX2_MON	2	1	TRUE	7.10597e-05	5.69661e-07	3.63344	7.10606e-05	37.0668
rs3094501	A	G	A	G	-0.011514	0.00112291	0.607975	0.613262	FALSE	FALSE	FALSE	GCST55771	0.000563541	0.048	484598	blood_cell	0.001891	1.17e-09	560513	total white blood cell count (WBC count)	BCX2_WBC	2	1	TRUE	6.59353e-05	8.19324e-06	1.41574	6.61388e-05	37.074
rs6460528	C	T	C	T	0.011168	0.000716942	0.546227	0.550228	FALSE	FALSE	FALSE	GCST55771	0.000549808	0.2	484598	blood_cell	0.001834	1.16e-09	541094	mean corpuscular volume (MCV)	BCX2_MCV	2	1	TRUE	6.81434e-05	3.50885e-06	1.34907	6.85254e-05	37.0811
rs7184899	A	T	A	T	-0.013648	9.37499e-05	0.704219	0.695006	FALSE	TRUE	FALSE	GCST55771	0.000598344	0.86	484598	blood_cell	0.002241	1.16e-09	446199	eosinophil count (Eosin)	BCX2_EOS	2	1	TRUE	7.82036e-05	5.06594e-08	1.49695	8.31173e-05	37.0898
rs4309787	T	G	T	G	-0.012071	0.000794931	0.316841	0.313195	FALSE	FALSE	FALSE	GCST55771	0.000588755	0.18	484598	blood_cell	0.001982	1.16e-09	545201	red blood cell count (RBC count)	BCX2_RBC	2	1	TRUE	6.80288e-05	3.76191e-06	1.46346	6.80291e-05	37.0919
rs544848	A	T	A	T	0.011859	-0.000347151	0.408305	0.405217	FALSE	TRUE	FALSE	GCST55771	0.000555577	0.54	484598	blood_cell	0.001947	1.15e-09	460935	mean platelet volume (MPV)	BCX2_MPV	2	1	TRUE	8.04807e-05	8.0569e-07	1.32186	8.04807e-05	37.0992
rs13277751	G	T	G	T	-0.012427	0.000106893	0.641593	0.640623	FALSE	FALSE	FALSE	GCST55771	0.000571234	0.86	484598	blood_cell	0.00204	1.14e-09	488325	lymphocyte count (Lympho)	BCX2_LYM	2	1	TRUE	7.06883e-05	7.22588e-08	1.42556	7.59857e-05	37.1084
rs10041569	A	G	A	G	0.017918	0.00111647	0.114368	0.1097	FALSE	FALSE	FALSE	GCST55771	0.000888365	0.21	484598	blood_cell	0.002941	1.15e-09	545201	red blood cell count (RBC count)	BCX2_RBC	2	1	TRUE	6.80774e-05	3.25934e-06	2.17157	6.80776e-05	37.1184
rs7532552	G	A	G	A	-0.01185	-0.000386922	0.334951	0.349406	FALSE	FALSE	FALSE	GCST55771	0.000581635	0.52	484598	blood_cell	0.001945	1.15e-09	542822	platelet count (PLT count)	BCX2_PLT	2	1	TRUE	6.83767e-05	9.13199e-07	1.43301	6.83773e-05	37.1191
rs13262244	A	G	A	G	0.011384	-0.000718089	0.560454	0.548292	FALSE	FALSE	FALSE	GCST55771	0.000555872	0.2	484598	blood_cell	0.001868	1.14e-09	562258	hematocrit (HCT)	BCX2_HCT	2	1	TRUE	6.60499e-05	3.4437e-06	1.4007	6.60501e-05	37.1395
rs10992394	A	G	A	G	0.01389	-0.000524335	0.230846	0.237032	FALSE	FALSE	FALSE	GCST55771	0.000644598	0.42	484598	blood_cell	0.002279	1.14e-09	519282	neutrophil count (Neutro)	BCX2_NEU	2	1	TRUE	7.15283e-05	1.3654e-06	1.64228	7.15292e-05	37.1463
rs7653562	G	C	G	C	-0.011747	-0.000524583	0.661006	0.662744	FALSE	TRUE	FALSE	GCST55771	0.000577738	0.36	484598	blood_cell	0.001927	1.13e-09	541320	platelet count (PLT count)	BCX2_PLT	2	1	TRUE	6.84543e-05	1.70132e-06	1.41778	6.86449e-05	37.1613
rs16961474	A	G	A	G	-0.017035	-5.29157e-05	0.136787	0.137307	FALSE	FALSE	FALSE	GCST55771	0.00079377	0.96	484598	blood_cell	0.002794	1.11e-09	517886	neutrophil count (Neutro)	BCX2_NEU	2	1	TRUE	7.15803e-05	9.17065e-09	2.01068	7.17741e-05	37.1733
rs3814570	T	C	T	C	0.012475	-2.63455e-05	0.286188	0.280453	FALSE	FALSE	FALSE	GCST55771	0.000609116	0.98	484598	blood_cell	0.002046	1.11e-09	560675	hematocrit (HCT)	BCX2_HCT	2	1	TRUE	6.6116e-05	3.86041e-09	1.53201	6.63027e-05	37.1766
rs80220320	T	A	T	A	-0.021609	-0.000759163	0.920702	0.920733	FALSE	TRUE	FALSE	GCST55771	0.00101057	0.46	484598	blood_cell	0.003543	1.1e-09	460935	mean platelet volume (MPV)	BCX2_MPV	2	1	TRUE	8.06964e-05	1.16455e-06	2.40542	8.06964e-05	37.1986
rs4853722	A	G	A	G	-0.011621	4.29423e-05	0.395417	0.392098	FALSE	FALSE	FALSE	GCST55771	0.000567451	0.92	484598	blood_cell	0.001905	1.09e-09	538703	platelet count (PLT count)	BCX2_PLT	2	1	TRUE	6.855e-05	1.18177e-08	1.3982	6.90747e-05	37.2132
rs9747886	T	G	T	G	-0.013727	-5.74987e-05	0.476253	0.477012	FALSE	FALSE	FALSE	GCST55771	0.000602545	0.92	484598	blood_cell	0.00225	1.09e-09	471628	mean corpuscular hemoglobin (MCH)C	BCX2_MCHC	2	1	TRUE	7.57155e-05	1.87913e-08	1.54519	7.8914e-05	37.2208
rs797192	A	G	A	G	-0.01147	0.000899987	0.482873	0.491998	FALSE	FALSE	FALSE	GCST55771	0.00055577	0.1	484598	blood_cell	0.00188	1.08e-09	544116	red blood cell count (RBC count)	BCX2_RBC	2	1	TRUE	6.82692e-05	5.41128e-06	1.38677	6.84056e-05	37.223
rs7233932	G	C	G	C	0.012375	-0.000430971	0.316729	0.324364	FALSE	TRUE	FALSE	GCST55771	0.000584475	0.47	484598	blood_cell	0.002028	1.08e-09	541738	platelet count (PLT count)	BCX2_PLT	2	1	TRUE	6.85906e-05	1.12198e-06	1.49267	6.87285e-05	37.2353
rs140311179	G	C	G	C	-0.025605	0.00162314	0.051183	0.050617	FALSE	TRUE	FALSE	GCST55771	0.00125188	0.19	484598	blood_cell	0.004196	1.08e-09	562230	total white blood cell count (WBC count)	BCX2_WBC	2	1	TRUE	6.62258e-05	3.46901e-06	3.14624	6.62273e-05	37.2373
rs1250215	C	G	C	G	0.011698	0.000975368	0.64108	0.632108	FALSE	TRUE	FALSE	GCST55771	0.00057019	0.09	484598	blood_cell	0.001917	1.08e-09	558142	total white blood cell count (WBC count)	BCX2_WBC	2	1	TRUE	6.62259e-05	6.03831e-06	1.43217	6.67124e-05	37.2374
rs74035510	C	T	C	T	0.02981	-0.000965746	0.050327	0.055196	FALSE	FALSE	FALSE	GCST55771	0.00125767	0.45	484598	blood_cell	0.004885	1.08e-09	447748	hemoglobin concentration (HGB)	BCX2_HGB	2	1	TRUE	6.60283e-05	1.21678e-06	3.26875	8.31624e-05	37.2387
rs3132113	C	A	C	A	-0.012476	-0.00121238	0.668102	0.667153	FALSE	FALSE	FALSE	GCST55771	0.000584116	0.038	484598	blood_cell	0.002044	1.07e-09	503077	red blood cell count (RBC count)	BCX2_RBC	2	1	TRUE	6.83286e-05	8.88987e-06	1.44977	7.40498e-05	37.2554
rs535061658	G	T	G	T	0.053568	-0.00246297	0.013642	0.013002	FALSE	FALSE	FALSE	GCST55771	0.00245098	0.32	484598	blood_cell	0.008776	1.06e-09	446106	mean corpuscular hemoglobin (MCH)	BCX2_MCH	2	1	TRUE	7.65271e-05	2.08381e-06	5.86159	8.35113e-05	37.2578
rs11701475	C	T	C	T	0.014907	-0.000696145	0.22262	0.218567	FALSE	FALSE	FALSE	GCST55771	0.00067568	0.3	484598	blood_cell	0.002442	1.06e-09	474235	eosinophil count (Eosin)	BCX2_EOS	2	1	TRUE	7.85709e-05	2.19047e-06	1.68168	7.85712e-05	37.264
rs662333	A	G	A	G	-0.01382	-0.000661774	0.779527	0.779909	FALSE	FALSE	FALSE	GCST55771	0.000658692	0.32	484598	blood_cell	0.002263	1.05e-09	519113	monocyte count (Mono)	BCX2_MON	2	1	TRUE	7.14965e-05	2.08293e-06	1.63048	7.18382e-05	37.2947
rs80204492	G	C	G	C	0.011648	-0.000239328	0.345515	0.341065	FALSE	TRUE	FALSE	GCST55771	0.000577145	0.68	484598	blood_cell	0.001907	1.05e-09	544117	mean corpuscular volume (MCV)	BCX2_MCV	2	1	TRUE	6.85603e-05	3.54844e-07	1.40668	6.85616e-05	37.3079
rs80026440	C	G	C	G	0.034072	0.00100685	0.969461	0.970068	FALSE	TRUE	FALSE	GCST55771	0.00160112	0.51	484598	blood_cell	0.005578	1.04e-09	460935	mean platelet volume (MPV)	BCX2_MPV	2	1	TRUE	8.09404e-05	8.16022e-07	3.78703	8.09404e-05	37.3111
rs2282611	G	T	G	T	-0.012603	0.000702739	0.319925	0.314979	FALSE	FALSE	FALSE	GCST55771	0.000588834	0.24	484598	blood_cell	0.002063	1.03e-09	517886	neutrophil count (Neutro)	BCX2_NEU	2	1	TRUE	7.1864e-05	2.93915e-06	1.48462	7.20586e-05	37.3207
rs76306941	G	T	G	T	-0.012494	-0.000346948	0.580588	0.588357	FALSE	FALSE	FALSE	GCST55771	0.00057914	0.55	484598	blood_cell	0.002045	1.04e-09	501131	total white blood cell count (WBC count)	BCX2_WBC	2	1	TRUE	6.63842e-05	7.40596e-07	1.44767	7.44791e-05	37.3264
rs9987033	T	C	T	C	-0.016276	0.000214908	0.853337	0.854181	FALSE	FALSE	FALSE	GCST55771	0.000775505	0.79	484598	blood_cell	0.002664	1.03e-09	531774	RBC distribution width (RDW)	BCX2_RDW	2	1	TRUE	7.01893e-05	1.58473e-07	1.94266	7.01893e-05	37.3273
rs61872688	A	G	A	G	-0.012867	0.000515915	0.381444	0.379521	FALSE	FALSE	FALSE	GCST55771	0.000561667	0.36	484598	blood_cell	0.002106	1.04e-09	473063	basophil count (Baso)	BCX2_BAS	2	1	TRUE	7.87456e-05	1.74108e-06	1.4485	7.89017e-05	37.3283
rs10023310	C	T	C	T	-0.013277	6.60658e-05	0.600615	0.59521	FALSE	FALSE	FALSE	GCST55771	0.000567141	0.91	484598	blood_cell	0.002173	1.02e-09	444084	mean corpuscular hemoglobin (MCH)C	BCX2_MCHC	2	1	TRUE	7.59415e-05	2.80022e-08	1.44808	8.40583e-05	37.3319
rs7718112	T	C	T	C	-0.011878	0.00041828	0.352441	0.347966	FALSE	FALSE	FALSE	GCST55771	0.00057956	0.49	484598	blood_cell	0.001944	1.02e-09	561918	hemoglobin concentration (HGB)	BCX2_HGB	2	1	TRUE	6.61956e-05	1.07487e-06	1.45725	6.64345e-05	37.3331
rs56292801	A	G	A	G	0.013688	-0.000553043	0.273091	0.278359	FALSE	FALSE	FALSE	GCST55771	0.000615717	0.36	484598	blood_cell	0.00224	1.02e-09	476067	lymphocyte count (Lympho)	BCX2_LYM	2	1	TRUE	7.1131e-05	1.66485e-06	1.54555	7.84303e-05	37.3408
rs4844565	T	A	T	A	-0.011403	0.000545793	0.410019	0.401491	FALSE	TRUE	FALSE	GCST55771	0.000558045	0.33	484598	blood_cell	0.001866	1.01e-09	562236	total white blood cell count (WBC count)	BCX2_WBC	2	1	TRUE	6.64146e-05	1.97395e-06	1.39917	6.64154e-05	37.3435
rs68137036	G	A	G	A	-0.013048	-3.64465e-05	0.285148	0.280289	FALSE	FALSE	FALSE	GCST55771	0.00060798	0.95	484598	blood_cell	0.002135	1.02e-09	518344	neutrophil count (Neutro)	BCX2_NEU	2	1	TRUE	7.19208e-05	7.41572e-09	1.53712	7.20517e-05	37.3501
rs2713548	T	C	T	C	0.012505	0.000482197	0.632646	0.630133	FALSE	FALSE	FALSE	GCST55771	0.000567911	0.4	484598	blood_cell	0.002046	1.02e-09	473298	eosinophil count (Eosin)	BCX2_EOS	2	1	TRUE	7.87641e-05	1.48767e-06	1.40758	7.89204e-05	37.3556
rs12540285	G	A	G	A	0.014646	-0.000402663	0.22062	0.22493	FALSE	FALSE	FALSE	GCST55771	0.000655879	0.55	484598	blood_cell	0.002396	1.01e-09	472826	eosinophil count (Eosin)	BCX2_EOS	2	1	TRUE	7.87837e-05	7.77778e-07	1.64755	7.90188e-05	37.365
rs4652772	C	G	C	G	0.011333	-0.000465176	0.546877	0.547786	FALSE	TRUE	TRUE	GCST55771	0.000547886	0.39	484598	blood_cell	0.001854	1e-09	559096	hematocrit (HCT)	BCX2_HCT	2	1	FALSE	6.64518e-05	1.48756e-06	1.38629	6.68277e-05	37.3655
rs12144146	G	A	G	A	0.012244	-0.000366909	0.311041	0.303024	FALSE	FALSE	FALSE	GCST55771	0.000597452	0.53	484598	blood_cell	0.002003	1.01e-09	559844	hemoglobin concentration (HGB)	BCX2_HGB	2	1	TRUE	6.62552e-05	7.7827e-07	1.4987	6.67406e-05	37.3667
rs8050508	T	C	T	C	0.034941	0.00163627	0.030896	0.037529	FALSE	FALSE	FALSE	GCST55771	0.0014766	0.27	484598	blood_cell	0.005716	1.01e-09	474234	eosinophil count (Eosin)	BCX2_EOS	2	1	TRUE	7.87877e-05	2.53398e-06	3.9363	7.87882e-05	37.3668
rs16872632	C	T	C	T	-0.022059	-0.00117184	0.071162	0.071285	FALSE	FALSE	FALSE	GCST55771	0.00107504	0.27	484598	blood_cell	0.003608	9.97e-10	538728	platelet count (PLT count)	BCX2_PLT	2	1	TRUE	6.88571e-05	2.45192e-06	2.6482	6.9381e-05	37.3799
rs4382936	A	C	A	C	-0.013007	-5.06578e-05	0.650426	0.65274	FALSE	FALSE	FALSE	GCST55771	0.000605308	0.94	484598	blood_cell	0.002127	9.86e-10	458150	mean platelet volume (MPV)	BCX2_MPV	2	1	TRUE	8.11234e-05	1.44531e-08	1.4397	8.16165e-05	37.3955
rs4076844	T	A	T	A	-0.013259	0.000376509	0.236816	0.25215	FALSE	TRUE	FALSE	GCST55771	0.000642532	0.55	484598	blood_cell	0.002168	9.96e-10	558158	hematocrit (HCT)	BCX2_HCT	2	1	TRUE	6.6518e-05	7.08567e-07	1.61971	6.70067e-05	37.4027
rs649893	G	A	G	A	-0.016024	0.000234031	0.18644	0.177772	FALSE	FALSE	FALSE	GCST55771	0.000744058	0.75	484598	blood_cell	0.00262	9.88e-10	425097	mean platelet volume (MPV)	BCX2_MPV	2	1	TRUE	8.11458e-05	2.04152e-07	1.70823	8.79863e-05	37.4058
rs5758896	C	T	C	T	0.012447	-0.000935634	0.595357	0.592848	FALSE	FALSE	FALSE	GCST55771	0.000555967	0.09	484598	blood_cell	0.002035	9.86e-10	490609	mean corpuscular hemoglobin (MCH)C	BCX2_MCHC	2	1	TRUE	7.61025e-05	5.84429e-06	1.42538	7.62489e-05	37.4111
rs391543	G	T	G	T	0.013512	0.0002624	0.716311	0.71348	FALSE	FALSE	FALSE	GCST55771	0.000602312	0.67	484598	blood_cell	0.002209	9.88e-10	444689	mean corpuscular hemoglobin (MCH)	BCX2_MCH	2	1	TRUE	7.68502e-05	3.91656e-07	1.47307	8.41312e-05	37.4152
rs79411242	C	T	C	T	-0.021601	0.00063133	0.91844	0.921928	FALSE	FALSE	FALSE	GCST55771	0.00102142	0.53	484598	blood_cell	0.003531	9.8e-10	460935	mean platelet volume (MPV)	BCX2_MPV	2	1	TRUE	8.11856e-05	7.88359e-07	2.39727	8.11856e-05	37.4242
rs28857627	A	G	A	G	0.038706	0.00119914	0.976917	0.977568	FALSE	FALSE	FALSE	GCST55771	0.00186047	0.51	484598	blood_cell	0.006327	9.8e-10	531774	RBC distribution width (RDW)	BCX2_RDW	2	1	TRUE	7.03728e-05	8.57263e-07	4.61383	7.03728e-05	37.4249
rs9676181	A	T	A	T	0.01184	7.80779e-05	0.573916	0.576718	FALSE	TRUE	TRUE	GCST55771	0.000553413	0.9	484598	blood_cell	0.001935	9.73e-10	523838	lymphocyte count (Lympho)	BCX2_LYM	2	1	FALSE	7.13209e-05	4.1075e-08	1.40049	7.14686e-05	37.4405
rs7503461	T	C	T	C	-0.01342	-0.000710712	0.318513	0.317949	FALSE	FALSE	FALSE	GCST55771	0.000586497	0.23	484598	blood_cell	0.002193	9.6e-10	473992	basophil count (Baso)	BCX2_BAS	2	1	TRUE	7.8998e-05	3.03022e-06	1.50982	7.89995e-05	37.4479
rs897877	A	G	A	G	0.011432	-0.000103334	0.411864	0.415524	FALSE	FALSE	FALSE	GCST55771	0.0005571	0.85	484598	blood_cell	0.001868	9.71e-10	540007	mean corpuscular volume (MCV)	BCX2_MCV	2	1	TRUE	6.88275e-05	7.09971e-08	1.3727	6.93526e-05	37.4534
rs38859	T	C	T	C	0.011328	0.000446606	0.448861	0.442275	FALSE	FALSE	FALSE	GCST55771	0.000552325	0.42	484598	blood_cell	0.001851	9.71e-10	560513	total white blood cell count (WBC count)	BCX2_WBC	2	1	TRUE	6.66104e-05	1.34921e-06	1.3858	6.6816e-05	37.4536
rs12941068	A	G	A	G	-0.013905	-0.000114232	0.285851	0.27635	FALSE	FALSE	FALSE	GCST55771	0.00062963	0.84	484598	blood_cell	0.002272	9.59e-10	472214	eosinophil count (Eosin)	BCX2_EOS	2	1	TRUE	7.89764e-05	6.79243e-08	1.56127	7.93147e-05	37.4563
rs2888173	C	T	C	T	-0.011887	0.000636797	0.661306	0.659548	FALSE	FALSE	FALSE	GCST55771	0.00057535	0.28	484598	blood_cell	0.001942	9.56e-10	545199	red blood cell count (RBC count)	BCX2_RBC	2	1	TRUE	6.87163e-05	2.52788e-06	1.43393	6.87168e-05	37.4668
rs116876036	T	C	T	C	0.020824	0.00134201	0.09019	0.092009	FALSE	FALSE	FALSE	GCST55771	0.000961358	0.17	484598	blood_cell	0.003402	9.57e-10	524912	lymphocyte count (Lympho)	BCX2_LYM	2	1	TRUE	7.13731e-05	4.02124e-06	2.46478	7.13746e-05	37.4679
rs114363252	A	G	A	G	0.022973	-0.000295246	0.073544	0.073112	FALSE	FALSE	FALSE	GCST55771	0.00107006	0.79	484598	blood_cell	0.003753	9.53e-10	519287	neutrophil count (Neutro)	BCX2_NEU	2	1	TRUE	7.21507e-05	1.57098e-07	2.70447	7.21508e-05	37.4695
rs1153287	G	A	G	A	0.011582	-0.000391701	0.520381	0.515003	FALSE	FALSE	FALSE	GCST55771	0.000547378	0.48	484598	blood_cell	0.001892	9.48e-10	529978	RBC distribution width (RDW)	BCX2_RDW	2	1	TRUE	7.04642e-05	1.05671e-06	1.37737	7.0703e-05	37.4736
rs17837729	A	G	A	G	-0.017999	0.000379628	0.106881	0.117197	FALSE	FALSE	FALSE	GCST55771	0.0008715	0.66	484598	blood_cell	0.00294	9.53e-10	540027	mean corpuscular volume (MCV)	BCX2_MCV	2	1	TRUE	6.88769e-05	3.91563e-07	2.1605	6.93998e-05	37.4802
rs2373000	T	C	T	C	-0.01129	0.000407169	0.410713	0.424396	FALSE	FALSE	FALSE	GCST55771	0.000556279	0.46	484598	blood_cell	0.001844	9.46e-10	539380	mean corpuscular volume (MCV)	BCX2_MCV	2	1	TRUE	6.8887e-05	1.10556e-06	1.35428	6.94933e-05	37.4857
rs72740877	A	G	A	G	-0.029451	0.00228105	0.042267	0.043423	FALSE	FALSE	FALSE	GCST55771	0.00138557	0.097	484598	blood_cell	0.00481	9.44e-10	545201	red blood cell count (RBC count)	BCX2_RBC	2	1	TRUE	6.8758e-05	5.59281e-06	3.55159	6.87583e-05	37.4895
rs12232734	A	T	A	T	0.015687	0.000840723	0.186388	0.186095	FALSE	TRUE	FALSE	GCST55771	0.000705112	0.23	484598	blood_cell	0.002562	9.43e-10	487782	neutrophil count (Neutro)	BCX2_NEU	2	1	TRUE	7.21911e-05	2.93365e-06	1.78934	7.68536e-05	37.4905
rs4679262	A	T	A	T	0.012718	0.000532402	0.321149	0.322632	FALSE	TRUE	FALSE	GCST55771	0.000590556	0.36	484598	blood_cell	0.002077	9.51e-10	486433	monocyte count (Mono)	BCX2_MON	2	1	TRUE	7.18791e-05	1.67717e-06	1.4486	7.70744e-05	37.4942
rs5746638	T	C	T	C	-0.013808	0.000764082	0.285812	0.293472	FALSE	FALSE	FALSE	GCST55771	0.000610387	0.21	484598	blood_cell	0.002255	9.41e-10	474724	neutrophil count (Neutro)	BCX2_NEU	2	1	TRUE	7.21989e-05	3.23361e-06	1.5537	7.89759e-05	37.4946
rs9313822	A	G	A	G	0.025101	-0.0019157	0.052082	0.051178	FALSE	FALSE	FALSE	GCST55771	0.00124664	0.12	484598	blood_cell	0.004098	9.35e-10	559082	total white blood cell count (WBC count)	BCX2_WBC	2	1	TRUE	6.67247e-05	4.87294e-06	3.06415	6.71019e-05	37.5179
rs73028871	T	C	T	C	-0.016816	0.00155467	0.133879	0.136618	FALSE	FALSE	FALSE	GCST55771	0.00079694	0.053	484598	blood_cell	0.002745	9.3e-10	544951	total white blood cell count (WBC count)	BCX2_WBC	2	1	TRUE	6.67435e-05	7.85311e-06	2.02638	6.88613e-05	37.5285
rs112843883	C	T	C	T	-0.029626	0.00103609	0.958909	0.960479	FALSE	FALSE	FALSE	GCST55771	0.0014031	0.46	484598	blood_cell	0.004836	9.29e-10	531774	RBC distribution width (RDW)	BCX2_RDW	2	1	TRUE	7.05695e-05	1.12522e-06	3.52655	7.05695e-05	37.5296
rs34933611	C	G	C	G	-0.0211	-0.000495794	0.088499	0.084662	FALSE	TRUE	FALSE	GCST55771	0.000985729	0.62	484598	blood_cell	0.003444	9.27e-10	501802	hemoglobin concentration (HGB)	BCX2_HGB	2	1	TRUE	6.65539e-05	5.22044e-07	2.43966	7.47955e-05	37.5352
rs140763487	C	T	C	T	0.048897	0.0023748	0.98567	0.986029	FALSE	FALSE	FALSE	GCST55771	0.00233176	0.3	484598	blood_cell	0.007981	9.26e-10	524523	lymphocyte count (Lympho)	BCX2_LYM	2	1	TRUE	7.15031e-05	2.14045e-06	5.78016	7.15576e-05	37.5362
rs6517275	A	C	A	C	-0.015991	-0.00086355	0.144811	0.142583	FALSE	FALSE	FALSE	GCST55771	0.000780467	0.27	484598	blood_cell	0.00261	9.29e-10	538723	platelet count (PLT count)	BCX2_PLT	2	1	TRUE	6.91481e-05	2.5263e-06	1.91568	6.96749e-05	37.5379
rs10971724	A	G	A	G	-0.015049	0.00168064	0.201264	0.199037	FALSE	FALSE	FALSE	GCST55771	0.000694067	0.016	484598	blood_cell	0.002456	9.27e-10	497133	RBC distribution width (RDW)	BCX2_RDW	2	1	TRUE	7.05996e-05	1.20993e-05	1.73167	7.55188e-05	37.5456
rs6812826	C	T	C	T	0.014867	-0.00059337	0.647204	0.645179	FALSE	FALSE	FALSE	GCST55771	0.00067427	0.37	484598	blood_cell	0.002426	9.2e-10	500717	hemoglobin concentration (HGB)	BCX2_HGB	2	1	TRUE	6.65886e-05	1.5981e-06	1.71667	7.49967e-05	37.5548
rs10281146	G	A	G	A	-0.01192	-0.000428625	0.36251	0.360969	FALSE	FALSE	FALSE	GCST55771	0.00057465	0.45	484598	blood_cell	0.001945	9.21e-10	545198	red blood cell count (RBC count)	BCX2_RBC	2	1	TRUE	6.88853e-05	1.14807e-06	1.43614	6.8886e-05	37.5589
rs57098456	G	A	G	A	-0.012674	0.000855866	0.322	0.323544	FALSE	FALSE	FALSE	GCST55771	0.000591494	0.15	484598	blood_cell	0.002068	9.15e-10	523837	lymphocyte count (Lympho)	BCX2_LYM	2	1	TRUE	7.15486e-05	4.32045e-06	1.49675	7.1697e-05	37.5601
rs7020171	G	T	G	T	-0.013747	0.000305655	0.247821	0.247062	FALSE	FALSE	FALSE	GCST55771	0.000637674	0.63	484598	blood_cell	0.002243	9.16e-10	485025	monocyte count (Mono)	BCX2_MON	2	1	TRUE	7.20104e-05	4.74117e-07	1.56211	7.74393e-05	37.5627
rs4310436	A	G	A	G	0.018785	-2.77205e-05	0.119611	0.124885	FALSE	FALSE	FALSE	GCST55771	0.000838334	0.97	484598	blood_cell	0.003065	9.15e-10	474227	eosinophil count (Eosin)	BCX2_EOS	2	1	TRUE	7.92015e-05	2.25625e-09	2.11069	7.92032e-05	37.5631
rs499374	A	G	A	G	0.011461	-0.00144214	0.40633	0.40009	FALSE	FALSE	FALSE	GCST55771	0.000557474	0.0097	484598	blood_cell	0.00187	9.07e-10	543614	red blood cell count (RBC count)	BCX2_RBC	2	1	TRUE	6.8893e-05	1.38096e-05	1.37875	6.90944e-05	37.5631
rs1983698	A	G	A	G	0.016236	0.000533098	0.15109	0.153761	FALSE	FALSE	FALSE	GCST55771	0.000764682	0.49	484598	blood_cell	0.002649	9.16e-10	530834	RBC distribution width (RDW)	BCX2_RDW	2	1	TRUE	7.06379e-05	1.00293e-06	1.93002	7.0763e-05	37.5659
rs6464584	A	G	A	G	-0.016132	-0.000387616	0.142025	0.142196	FALSE	FALSE	FALSE	GCST55771	0.000784118	0.62	484598	blood_cell	0.002632	9.07e-10	542764	platelet count (PLT count)	BCX2_PLT	2	1	TRUE	6.92014e-05	5.04267e-07	1.93906	6.92094e-05	37.5668
rs6547599	T	A	T	A	-0.011691	0.000272564	0.602314	0.6055	FALSE	TRUE	FALSE	GCST55771	0.000567939	0.63	484598	blood_cell	0.001907	9.03e-10	562857	hemoglobin concentration (HGB)	BCX2_HGB	2	1	TRUE	6.66403e-05	4.75284e-07	1.4307	6.67692e-05	37.5839
rs1146933	C	T	C	T	-0.014028	0.0010978	0.786362	0.783067	FALSE	FALSE	FALSE	GCST55771	0.00066501	0.099	484598	blood_cell	0.002287	8.88e-10	521591	monocyte count (Mono)	BCX2_MON	2	1	TRUE	7.21268e-05	5.62351e-06	1.6517	7.21273e-05	37.6235
rs60731485	C	T	C	T	0.012999	0.000133726	0.663515	0.66943	FALSE	FALSE	FALSE	GCST55771	0.000584777	0.81	484598	blood_cell	0.002119	8.78e-10	425097	mean platelet volume (MPV)	BCX2_MPV	2	1	TRUE	8.16366e-05	1.07912e-07	1.38158	8.85184e-05	37.6321
rs2665668	A	G	A	G	-0.012443	-0.000341171	0.637605	0.634557	FALSE	FALSE	FALSE	GCST55771	0.000575943	0.55	484598	blood_cell	0.002028	8.78e-10	485736	mean corpuscular hemoglobin (MCH)	BCX2_MCH	2	1	TRUE	7.73235e-05	7.24111e-07	1.41341	7.74965e-05	37.6456
rs616008	C	T	C	T	0.012253	0.000150053	0.391748	0.397254	FALSE	FALSE	FALSE	GCST55771	0.000561924	0.8	484598	blood_cell	0.001997	8.67e-10	458200	mean platelet volume (MPV)	BCX2_MPV	2	1	TRUE	8.16687e-05	1.47148e-07	1.35178	8.21561e-05	37.6469
rs6593513	C	T	C	T	-0.011499	0.000176162	0.408687	0.409119	FALSE	FALSE	FALSE	GCST55771	0.000556394	0.75	484598	blood_cell	0.001874	8.79e-10	541731	platelet count (PLT count)	BCX2_PLT	2	1	TRUE	6.93571e-05	2.06862e-07	1.37931	6.94974e-05	37.6514
rs1406449	C	T	C	T	-0.012188	0.000847276	0.461666	0.458563	FALSE	FALSE	FALSE	GCST55771	0.000549807	0.12	484598	blood_cell	0.001986	8.69e-10	472834	eosinophil count (Eosin)	BCX2_EOS	2	1	TRUE	7.94106e-05	4.90058e-06	1.36563	7.96462e-05	37.6623
rs11575234	G	C	G	C	-0.022506	0.00092634	0.068247	0.075782	FALSE	TRUE	FALSE	GCST55771	0.0010644	0.4	484598	blood_cell	0.003667	8.64e-10	560400	hematocrit (HCT)	BCX2_HCT	2	1	TRUE	6.69901e-05	1.56297e-06	2.74511	6.72123e-05	37.6682
rs4746153	C	G	C	G	0.015663	-0.000806678	0.185407	0.186272	FALSE	TRUE	FALSE	GCST55771	0.00070144	0.24	484598	blood_cell	0.002552	8.58e-10	474234	eosinophil count (Eosin)	BCX2_EOS	2	1	TRUE	7.94256e-05	2.72922e-06	1.75743	7.94261e-05	37.6694
rs3208305	T	A	T	A	0.013461	-0.000503004	0.286805	0.290926	FALSE	TRUE	FALSE	GCST55771	0.000602513	0.42	484598	blood_cell	0.002193	8.64e-10	474199	eosinophil count (Eosin)	BCX2_EOS	2	1	TRUE	7.94418e-05	1.43823e-06	1.51015	7.94482e-05	37.6771
rs445611	G	A	G	A	0.016004	0.00121115	0.844726	0.827989	FALSE	FALSE	FALSE	GCST55771	0.000751066	0.11	484598	blood_cell	0.002607	8.58e-10	521594	monocyte count (Mono)	BCX2_MON	2	1	TRUE	7.22458e-05	5.36608e-06	1.88281	7.22458e-05	37.6856
rs80066203	T	C	T	C	-0.024133	0.000309289	0.067935	0.067261	FALSE	FALSE	FALSE	GCST55771	0.00108999	0.79	484598	blood_cell	0.003931	8.53e-10	474233	eosinophil count (Eosin)	BCX2_EOS	2	1	TRUE	7.94673e-05	1.66151e-07	2.70707	7.9468e-05	37.6892
rs9307804	T	A	T	A	-0.015655	-0.00109556	0.158295	0.159799	FALSE	TRUE	FALSE	GCST55771	0.000747048	0.14	484598	blood_cell	0.00255	8.6e-10	560838	hematocrit (HCT)	BCX2_HCT	2	1	TRUE	6.70289e-05	4.43806e-06	1.90967	6.71987e-05	37.69
rs118127077	T	C	T	C	0.020624	-0.000748926	0.090453	0.087206	FALSE	FALSE	FALSE	GCST55771	0.000968389	0.45	484598	blood_cell	0.003359	8.52e-10	486770	mean corpuscular hemoglobin (MCH)	BCX2_MCH	2	1	TRUE	7.74324e-05	1.23423e-06	2.34354	7.74409e-05	37.6986
rs1273886	G	A	G	A	0.012533	0.000458732	0.404685	0.397439	FALSE	FALSE	FALSE	GCST55771	0.000561649	0.41	484598	blood_cell	0.002041	8.42e-10	490465	mean corpuscular hemoglobin (MCH)C	BCX2_MCHC	2	1	TRUE	7.67047e-05	1.3766e-06	1.42938	7.68749e-05	37.7072
rs9347370	G	A	G	A	-0.018643	-0.000840709	0.127001	0.126935	FALSE	FALSE	FALSE	GCST55771	0.000836686	0.32	484598	blood_cell	0.003036	8.43e-10	442606	mean corpuscular hemoglobin (MCH)	BCX2_MCH	2	1	TRUE	7.74507e-05	2.08346e-06	2.01981	8.51875e-05	37.7075
rs6685530	T	C	T	C	-0.013185	-0.000849494	0.761499	0.753491	FALSE	FALSE	FALSE	GCST55771	0.000639036	0.19	484598	blood_cell	0.002147	8.38e-10	542826	platelet count (PLT count)	BCX2_PLT	2	1	TRUE	6.94714e-05	3.6466e-06	1.58184	6.94715e-05	37.7134
rs11657448	T	C	T	C	0.013211	0.000362538	0.321926	0.315877	FALSE	FALSE	FALSE	GCST55771	0.00059943	0.55	484598	blood_cell	0.002151	8.47e-10	481396	lymphocyte count (Lympho)	BCX2_LYM	2	1	TRUE	7.18564e-05	7.54831e-07	1.49242	7.8353e-05	37.7216
rs73009417	G	C	G	C	-0.018347	0.00042735	0.110374	0.108785	FALSE	TRUE	FALSE	GCST55771	0.00087655	0.61	484598	blood_cell	0.002987	8.41e-10	545201	red blood cell count (RBC count)	BCX2_RBC	2	1	TRUE	6.91947e-05	4.90494e-07	2.20553	6.9195e-05	37.7276
rs71628184	T	C	T	C	0.021187	0.000457977	0.094165	0.09145	FALSE	FALSE	FALSE	GCST55771	0.000963011	0.62	484598	blood_cell	0.003449	8.32e-10	474235	eosinophil count (Eosin)	BCX2_EOS	2	1	TRUE	7.95654e-05	4.66708e-07	2.37514	7.95658e-05	37.7357
rs4761790	A	G	A	G	0.013779	-0.000613062	0.763106	0.75561	FALSE	FALSE	FALSE	GCST55771	0.000641355	0.34	484598	blood_cell	0.002243	8.26e-10	522837	lymphocyte count (Lympho)	BCX2_LYM	2	1	TRUE	7.18872e-05	1.88552e-06	1.62186	7.2174e-05	37.7378
rs1439620	G	A	G	A	-0.012719	-0.00103043	0.682836	0.681572	FALSE	FALSE	FALSE	GCST55771	0.00058627	0.081	484598	blood_cell	0.00207	8.26e-10	486821	mean corpuscular hemoglobin (MCH)	BCX2_MCH	2	1	TRUE	7.75465e-05	6.37469e-06	1.44429	7.75468e-05	37.7542
rs4806914	A	G	A	G	-0.011669	-9.90333e-05	0.484839	0.477929	FALSE	FALSE	FALSE	GCST55771	0.000546184	0.85	484598	blood_cell	0.001899	8.21e-10	490295	mean corpuscular volume (MCV)	BCX2_MCV	2	1	TRUE	6.93887e-05	6.78429e-08	1.3297	7.70066e-05	37.7587
rs181669	C	T	C	T	0.011405	0.000185413	0.538822	0.54437	FALSE	FALSE	FALSE	GCST55771	0.000549546	0.74	484598	blood_cell	0.001856	8.22e-10	556428	hematocrit (HCT)	BCX2_HCT	2	1	TRUE	6.71538e-05	2.34905e-07	1.38447	6.78575e-05	37.7602
rs9323285	A	C	A	C	0.012057	-5.93863e-05	0.337997	0.335136	FALSE	FALSE	FALSE	GCST55771	0.000579803	0.92	484598	blood_cell	0.001962	8.19e-10	557353	total white blood cell count (WBC count)	BCX2_WBC	2	1	TRUE	6.71628e-05	2.16487e-08	1.46475	6.7752e-05	37.7642
rs13105682	G	T	G	T	-0.026611	0.00633915	0.059685	0.056975	FALSE	FALSE	FALSE	GCST55771	0.00121486	1.7e-07	484598	blood_cell	0.00433	8.22e-10	474236	eosinophil count (Eosin)	BCX2_EOS	2	1	TRUE	7.96376e-05	5.61831e-05	2.98185	7.96378e-05	37.77
rs2469076	C	T	C	T	0.012503	0.00020734	0.320745	0.319611	FALSE	FALSE	FALSE	GCST55771	0.000596191	0.73	484598	blood_cell	0.002034	8.21e-10	557513	hematocrit (HCT)	BCX2_HCT	2	1	TRUE	6.7199e-05	2.49583e-07	1.51872	6.7771e-05	37.7856
rs114152720	A	G	A	G	-0.036252	-7.69065e-05	0.030153	0.030206	FALSE	FALSE	FALSE	GCST55771	0.00161705	0.95	484598	blood_cell	0.005897	8.08e-10	474237	eosinophil count (Eosin)	BCX2_EOS	2	1	TRUE	7.96844e-05	4.66766e-09	4.06096	7.96844e-05	37.7922
rs4775044	G	T	G	T	0.012332	-9.99703e-05	0.528203	0.518504	FALSE	FALSE	FALSE	GCST55771	0.000549595	0.86	484598	blood_cell	0.002006	8.05e-10	491548	mean corpuscular hemoglobin (MCH)C	BCX2_MCHC	2	1	TRUE	7.68782e-05	6.82773e-08	1.40642	7.6879e-05	37.7925
rs72758527	A	G	A	G	0.021818	-0.00306722	0.072781	0.071957	FALSE	FALSE	FALSE	GCST55771	0.00105958	0.0039	484598	blood_cell	0.003549	8.11e-10	542826	platelet count (PLT count)	BCX2_PLT	2	1	TRUE	6.9619e-05	1.72916e-05	2.61479	6.96191e-05	37.7936
rs1816616	C	T	C	T	0.012314	0.000814845	0.692537	0.69166	FALSE	FALSE	FALSE	GCST55771	0.000591872	0.17	484598	blood_cell	0.002003	8.08e-10	542038	red blood cell count (RBC count)	BCX2_RBC	2	1	TRUE	6.93186e-05	3.91123e-06	1.47467	6.97233e-05	37.7952
rs2845847	T	C	T	C	-0.01828	-0.00131494	0.118973	0.115787	FALSE	FALSE	FALSE	GCST55771	0.000853716	0.12	484598	blood_cell	0.002973	8.06e-10	486819	mean corpuscular hemoglobin (MCH)	BCX2_MCH	2	1	TRUE	7.76532e-05	4.89557e-06	2.07433	7.76539e-05	37.8062
rs7647352	G	A	G	A	-0.011581	0.000734814	0.602971	0.596746	FALSE	FALSE	FALSE	GCST55771	0.000560422	0.2	484598	blood_cell	0.001883	8.01e-10	562360	hemoglobin concentration (HGB)	BCX2_HGB	2	1	TRUE	6.70697e-05	3.54767e-06	1.41207	6.72588e-05	37.8261
rs10203039	C	T	C	T	0.011595	0.000213018	0.588967	0.582491	FALSE	FALSE	FALSE	GCST55771	0.000557248	0.7	484598	blood_cell	0.001885	7.97e-10	541102	red blood cell count (RBC count)	BCX2_RBC	2	1	TRUE	6.93956e-05	3.01547e-07	1.3866	6.99215e-05	37.8372
rs56082403	C	T	C	T	-0.012678	-0.000421548	0.40139	0.407999	FALSE	FALSE	FALSE	GCST55771	0.00055939	0.46	484598	blood_cell	0.00206	7.71e-10	491538	mean corpuscular hemoglobin (MCH)C	BCX2_MCHC	2	1	TRUE	7.70486e-05	1.17188e-06	1.44426	7.7051e-05	37.8763
rs2727474	C	T	C	T	0.011948	0.000381449	0.58102	0.582491	FALSE	FALSE	FALSE	GCST55771	0.000555956	0.49	484598	blood_cell	0.001941	7.68e-10	530834	RBC distribution width (RDW)	BCX2_RDW	2	1	TRUE	7.12497e-05	9.71431e-07	1.41418	7.13758e-05	37.8913
rs4405674	T	G	T	G	0.012607	0.000615743	0.576071	0.574304	FALSE	FALSE	FALSE	GCST55771	0.000575683	0.28	484598	blood_cell	0.002048	7.72e-10	453807	mean platelet volume (MPV)	BCX2_MPV	2	1	TRUE	8.22035e-05	2.36076e-06	1.37964	8.34945e-05	37.8934
rs4815552	G	A	G	A	0.011889	0.00115678	0.350976	0.36136	FALSE	FALSE	FALSE	GCST55771	0.000572547	0.043	484598	blood_cell	0.001931	7.61e-10	562238	total white blood cell count (WBC count)	BCX2_WBC	2	1	TRUE	6.74178e-05	8.42356e-06	1.44791	6.74184e-05	37.9076
rs7792825	T	C	T	C	0.013127	-0.000506379	0.717183	0.721655	FALSE	FALSE	FALSE	GCST55771	0.000612299	0.42	484598	blood_cell	0.002132	7.68e-10	459996	mean platelet volume (MPV)	BCX2_MPV	2	1	TRUE	8.224e-05	1.41138e-06	1.44599	8.24079e-05	37.9102
rs55957464	G	A	G	A	-0.011496	0.00148096	0.579039	0.570948	FALSE	FALSE	FALSE	GCST55771	0.000553169	0.0074	484598	blood_cell	0.001867	7.63e-10	561318	hematocrit (HCT)	BCX2_HCT	2	1	TRUE	6.74281e-05	1.47906e-05	1.39878	6.75411e-05	37.9145
rs799166	G	C	G	C	-0.017457	-0.000824465	0.132864	0.131049	FALSE	TRUE	FALSE	GCST55771	0.000811777	0.32	484598	blood_cell	0.002835	7.57e-10	524916	lymphocyte count (Lympho)	BCX2_LYM	2	1	TRUE	7.22284e-05	2.12858e-06	2.05399	7.22293e-05	37.9169
rs12144117	T	C	T	C	-0.014095	0.00102933	0.215407	0.211713	FALSE	FALSE	FALSE	GCST55771	0.000670904	0.12	484598	blood_cell	0.002289	7.63e-10	520509	monocyte count (Mono)	BCX2_MON	2	1	TRUE	7.26902e-05	4.85743e-06	1.65143	7.28417e-05	37.9174
rs143747543	A	C	A	C	-0.025288	0.00022473	0.074334	0.070266	FALSE	FALSE	FALSE	GCST55771	0.00117889	0.85	484598	blood_cell	0.004106	7.56e-10	477642	mean corpuscular hemoglobin (MCH)	BCX2_MCH	2	1	TRUE	7.79091e-05	7.49887e-08	2.83772	7.94065e-05	37.9307
rs6543144	G	A	G	A	0.013669	-0.000267563	0.312924	0.31158	FALSE	FALSE	FALSE	GCST55771	0.000591537	0.65	484598	blood_cell	0.002219	7.43e-10	473059	basophil count (Baso)	BCX2_BAS	2	1	TRUE	8.00473e-05	4.2219e-07	1.52621	8.02067e-05	37.9454
rs10503147	T	C	T	C	0.02071	3.82104e-05	0.088907	0.088388	FALSE	FALSE	FALSE	GCST55771	0.000964113	0.96	484598	blood_cell	0.003362	7.48e-10	520682	lymphocyte count (Lympho)	BCX2_LYM	2	1	TRUE	7.22835e-05	3.24136e-09	2.42596	7.28723e-05	37.9459
rs1519602	G	T	G	T	0.012746	0.000132333	0.647802	0.649122	FALSE	FALSE	FALSE	GCST55771	0.000571687	0.81	484598	blood_cell	0.002069	7.43e-10	473297	eosinophil count (Eosin)	BCX2_EOS	2	1	TRUE	8.002e-05	1.10571e-07	1.4234	8.01789e-05	37.9513
rs1297265	G	A	G	A	0.011767	0.000154732	0.443092	0.439354	FALSE	FALSE	FALSE	GCST55771	0.000550619	0.78	484598	blood_cell	0.00191	7.44e-10	523522	lymphocyte count (Lympho)	BCX2_LYM	2	1	TRUE	7.23002e-05	1.62959e-07	1.38198	7.24937e-05	37.9546
rs17080102	C	G	C	G	0.022114	0.000129733	0.070061	0.073652	FALSE	TRUE	FALSE	GCST55771	0.001046	0.9	484598	blood_cell	0.003589	7.38e-10	562256	hematocrit (HCT)	BCX2_HCT	2	1	TRUE	6.75186e-05	3.17437e-08	2.69117	6.7519e-05	37.9654
rs8110787	T	C	T	C	-0.011695	-0.00011222	0.388809	0.387791	FALSE	FALSE	FALSE	GCST55771	0.000559175	0.84	484598	blood_cell	0.001898	7.39e-10	562251	hematocrit (HCT)	BCX2_HCT	2	1	TRUE	6.75218e-05	8.31123e-08	1.42318	6.75227e-05	37.9672
rs7696969	G	T	G	T	-0.012466	-0.000712137	0.619889	0.616697	FALSE	FALSE	FALSE	GCST55771	0.000564272	0.21	484598	blood_cell	0.002023	7.36e-10	481440	lymphocyte count (Lympho)	BCX2_LYM	2	1	TRUE	7.23331e-05	3.28677e-06	1.40368	7.88656e-05	37.9719
rs67915086	C	G	C	G	-0.012158	-0.00059605	0.623986	0.624269	FALSE	TRUE	FALSE	GCST55771	0.000566642	0.29	484598	blood_cell	0.001973	7.38e-10	531774	RBC distribution width (RDW)	BCX2_RDW	2	1	TRUE	7.14025e-05	2.28332e-06	1.43877	7.14025e-05	37.9726
rs9923936	C	T	C	T	-0.013107	8.31272e-05	0.337146	0.34539	FALSE	FALSE	FALSE	GCST55771	0.000577514	0.89	484598	blood_cell	0.002127	7.46e-10	491546	mean corpuscular hemoglobin (MCH)C	BCX2_MCHC	2	1	TRUE	7.72448e-05	4.27545e-08	1.49125	7.72459e-05	37.9727
rs9367641	T	C	T	C	0.011548	-0.000638749	0.36276	0.365477	FALSE	FALSE	FALSE	GCST55771	0.000567878	0.26	484598	blood_cell	0.001874	7.42e-10	540968	mean corpuscular volume (MCV)	BCX2_MCV	2	1	TRUE	6.97823e-05	2.61077e-06	1.37834	7.01898e-05	37.973
rs1924049	G	A	G	A	-0.027084	-0.000189931	0.056963	0.053017	FALSE	FALSE	FALSE	GCST55771	0.00122393	0.87	484598	blood_cell	0.004395	7.41e-10	497133	RBC distribution width (RDW)	BCX2_RDW	2	1	TRUE	7.14087e-05	4.96934e-08	3.09881	7.63843e-05	37.9759
rs11189058	A	G	A	G	0.012296	0.000359029	0.660397	0.652675	FALSE	FALSE	FALSE	GCST55771	0.000576249	0.53	484598	blood_cell	0.001995	7.31e-10	524914	lymphocyte count (Lympho)	BCX2_LYM	2	1	TRUE	7.2363e-05	8.01048e-07	1.4454	7.23642e-05	37.9876
rs11128264	C	T	C	T	0.011738	0.000522566	0.505436	0.500558	FALSE	FALSE	FALSE	GCST55771	0.000545937	0.34	484598	blood_cell	0.001904	7.26e-10	459139	mean platelet volume (MPV)	BCX2_MPV	2	1	TRUE	8.24481e-05	1.89067e-06	1.29015	8.27706e-05	38.0062
rs2985331	T	C	T	C	-0.015734	0.000670891	0.84804	0.851235	FALSE	FALSE	FALSE	GCST55771	0.000767763	0.38	484598	blood_cell	0.002552	7.28e-10	563944	hemoglobin concentration (HGB)	BCX2_HGB	2	1	TRUE	6.73987e-05	1.57568e-06	1.91646	6.7399e-05	38.0117
rs4746522	A	G	A	G	0.013325	0.000553125	0.27791	0.271403	FALSE	FALSE	FALSE	GCST55771	0.000615061	0.38	484598	blood_cell	0.002161	7.17e-10	501131	total white blood cell count (WBC count)	BCX2_WBC	2	1	TRUE	6.76197e-05	1.6689e-06	1.52979	7.58652e-05	38.0211
rs577579112	C	A	C	A	-0.04605	-0.0016621	0.027495	0.026429	FALSE	FALSE	FALSE	GCST55771	0.00212953	0.43	484598	blood_cell	0.007468	7.22e-10	425097	mean platelet volume (MPV)	BCX2_MPV	2	1	TRUE	8.24854e-05	1.25709e-06	4.8691	8.94388e-05	38.0234
rs13256023	T	C	T	C	0.014387	0.000451971	0.186497	0.192215	FALSE	FALSE	FALSE	GCST55771	0.000697066	0.51	484598	blood_cell	0.002333	7.22e-10	542543	mean corpuscular volume (MCV)	BCX2_MCV	2	1	TRUE	6.98847e-05	8.67547e-07	1.71843	7.00887e-05	38.0287
rs16942751	A	C	A	C	-0.020039	0.00015061	0.093176	0.093066	FALSE	FALSE	FALSE	GCST55771	0.000965452	0.89	484598	blood_cell	0.003249	7.11e-10	563004	hemoglobin concentration (HGB)	BCX2_HGB	2	1	TRUE	6.74508e-05	5.02188e-08	2.43784	6.75637e-05	38.0411
rs118139683	T	A	T	A	0.018388	-0.00118943	0.106862	0.105239	FALSE	TRUE	FALSE	GCST55771	0.00089734	0.19	484598	blood_cell	0.002981	7.08e-10	544127	mean corpuscular volume (MCV)	BCX2_MCV	2	1	TRUE	6.99223e-05	3.62562e-06	2.19893	6.99223e-05	38.0492
rs6055629	A	C	A	C	-0.011938	0.000169822	0.484626	0.491478	FALSE	FALSE	FALSE	GCST55771	0.000551435	0.77	484598	blood_cell	0.001935	7.12e-10	487107	monocyte count (Mono)	BCX2_MON	2	1	TRUE	7.2969e-05	1.95713e-07	1.3505	7.81348e-05	38.0628
rs9521011	A	G	A	G	-0.011637	-0.000223961	0.474043	0.4801	FALSE	FALSE	FALSE	GCST55771	0.000548292	0.69	484598	blood_cell	0.001886	7e-10	529978	RBC distribution width (RDW)	BCX2_RDW	2	1	TRUE	7.15883e-05	3.44303e-07	1.373	7.18309e-05	38.0714
rs11635896	C	T	C	T	0.013694	-5.76016e-05	0.768728	0.761664	FALSE	FALSE	FALSE	GCST55771	0.000648712	0.94	484598	blood_cell	0.002219	7.03e-10	544093	red blood cell count (RBC count)	BCX2_RBC	2	1	TRUE	6.98488e-05	1.62699e-08	1.63679	6.99913e-05	38.0843
rs11688289	C	T	C	T	-0.014843	0.000350745	0.18925	0.185478	FALSE	FALSE	FALSE	GCST55771	0.000702702	0.63	484598	blood_cell	0.002405	6.98e-10	524921	lymphocyte count (Lympho)	BCX2_LYM	2	1	TRUE	7.25584e-05	5.14115e-07	1.74246	7.25587e-05	38.0902
rs61426394	C	G	C	G	-0.024582	-0.000469607	0.067297	0.068298	FALSE	TRUE	FALSE	GCST55771	0.00108666	0.66	484598	blood_cell	0.003983	6.99e-10	473155	eosinophil count (Eosin)	BCX2_EOS	2	1	TRUE	8.03129e-05	3.85391e-07	2.73976	8.04965e-05	38.0902
rs3859296	G	C	G	C	-0.014516	0.000682775	0.190385	0.199279	FALSE	TRUE	FALSE	GCST55771	0.000686817	0.32	484598	blood_cell	0.002352	6.93e-10	559096	hematocrit (HCT)	BCX2_HCT	2	1	TRUE	6.77415e-05	2.03935e-06	1.75865	6.81247e-05	38.0907
rs9367641	T	C	T	C	0.012296	-0.000638749	0.361252	0.365477	FALSE	FALSE	FALSE	GCST55771	0.000567878	0.26	484598	blood_cell	0.001992	6.87e-10	483664	mean corpuscular hemoglobin (MCH)	BCX2_MCH	2	1	TRUE	7.82611e-05	2.61077e-06	1.38536	7.87722e-05	38.1021
rs11883511	A	G	A	G	-0.01208	-7.15583e-05	0.327092	0.331855	FALSE	FALSE	FALSE	GCST55771	0.000581178	0.9	484598	blood_cell	0.001957	6.97e-10	538716	platelet count (PLT count)	BCX2_PLT	2	1	TRUE	7.01878e-05	3.1284e-08	1.43638	7.07234e-05	38.1024
rs143753247	T	C	T	C	0.053504	-0.00190828	0.012498	0.012048	FALSE	FALSE	FALSE	GCST55771	0.00260839	0.45	484598	blood_cell	0.008666	6.86e-10	542037	platelet count (PLT count)	BCX2_PLT	2	1	TRUE	7.02174e-05	1.10448e-06	6.38018	7.03197e-05	38.1184
rs16854019	A	G	A	G	-0.01329	-0.000923209	0.235196	0.246023	FALSE	FALSE	FALSE	GCST55771	0.000637459	0.15	484598	blood_cell	0.002152	6.82e-10	538726	platelet count (PLT count)	BCX2_PLT	2	1	TRUE	7.02547e-05	4.32826e-06	1.57952	7.07894e-05	38.1387
rs7294800	A	C	A	C	0.017737	0.00109774	0.1143	0.118758	FALSE	FALSE	FALSE	GCST55771	0.000851336	0.2	484598	blood_cell	0.002872	6.76e-10	542825	platelet count (PLT count)	BCX2_PLT	2	1	TRUE	7.02589e-05	3.43096e-06	2.11599	7.02591e-05	38.1409
rs12639094	A	T	A	T	-0.015093	-0.000941913	0.24105	0.24296	FALSE	TRUE	FALSE	GCST55771	0.000635329	0.14	484598	blood_cell	0.002443	6.73e-10	444084	mean corpuscular hemoglobin (MCH)C	BCX2_MCHC	2	1	TRUE	7.76429e-05	4.53568e-06	1.62801	8.59417e-05	38.1684
rs12466241	A	T	A	T	0.017674	-0.000272937	0.161528	0.166071	FALSE	TRUE	FALSE	GCST55771	0.000789622	0.73	484598	blood_cell	0.00286	6.64e-10	482976	platelet count (PLT count)	BCX2_PLT	2	1	TRUE	7.03473e-05	2.46551e-07	1.9876	7.90641e-05	38.1889
rs28588142	T	C	T	C	0.015218	-0.000114157	0.188391	0.18824	FALSE	FALSE	FALSE	GCST55771	0.000699682	0.87	484598	blood_cell	0.002462	6.6e-10	518349	neutrophil count (Neutro)	BCX2_NEU	2	1	TRUE	7.357e-05	5.49318e-08	1.77255	7.37032e-05	38.2067
rs2001732	T	C	T	C	-0.017864	-0.00089849	0.140523	0.137126	FALSE	FALSE	FALSE	GCST55771	0.000792401	0.25	484598	blood_cell	0.00289	6.57e-10	491551	mean corpuscular hemoglobin (MCH)C	BCX2_MCHC	2	1	TRUE	7.77248e-05	2.65311e-06	2.0262	7.77251e-05	38.2087
rs62438400	G	T	G	T	-0.014676	0.00131297	0.806781	0.808545	FALSE	FALSE	FALSE	GCST55771	0.000693807	0.058	484598	blood_cell	0.002374	6.49e-10	531774	RBC distribution width (RDW)	BCX2_RDW	2	1	TRUE	7.18617e-05	7.39008e-06	1.73119	7.18617e-05	38.2168
rs7503383	G	A	G	A	0.020945	-0.0016629	0.917676	0.91224	FALSE	FALSE	FALSE	GCST55771	0.000981142	0.092	484598	blood_cell	0.003388	6.56e-10	561318	hematocrit (HCT)	BCX2_HCT	2	1	TRUE	6.79688e-05	5.9277e-06	2.53833	6.80827e-05	38.2185
rs11672416	T	C	T	C	-0.01895	-0.000711455	0.88667	0.888662	FALSE	FALSE	FALSE	GCST55771	0.000875081	0.41	484598	blood_cell	0.003065	6.49e-10	459206	mean platelet volume (MPV)	BCX2_MPV	2	1	TRUE	8.29247e-05	1.36401e-06	2.07699	8.32369e-05	38.2259
rs35990176	C	A	C	A	0.011569	-0.000213192	0.451059	0.445933	FALSE	FALSE	FALSE	GCST55771	0.000548077	0.7	484598	blood_cell	0.001871	6.46e-10	562228	total white blood cell count (WBC count)	BCX2_WBC	2	1	TRUE	6.79974e-05	3.12233e-07	1.40291	6.79992e-05	38.2335
rs3104753	T	C	T	C	-0.013612	0.000926202	0.228126	0.234632	FALSE	FALSE	FALSE	GCST55771	0.000646762	0.15	484598	blood_cell	0.002201	6.44e-10	560781	hemoglobin concentration (HGB)	BCX2_HGB	2	1	TRUE	6.7817e-05	4.23195e-06	1.64823	6.81997e-05	38.2476
rs28695311	C	G	C	G	-0.011436	-0.00035373	0.505582	0.50813	FALSE	TRUE	TRUE	GCST55771	0.000549305	0.53	484598	blood_cell	0.001849	6.36e-10	562237	total white blood cell count (WBC count)	BCX2_WBC	2	1	FALSE	6.80334e-05	8.55729e-07	1.38643	6.80342e-05	38.2538
rs1923032	G	A	G	A	-0.013372	0.000189291	0.696273	0.690894	FALSE	FALSE	FALSE	GCST55771	0.000606975	0.75	484598	blood_cell	0.002162	6.39e-10	508433	hematocrit (HCT)	BCX2_HCT	2	1	TRUE	6.80326e-05	2.00696e-07	1.5416	7.52344e-05	38.2544
rs1679431	G	A	G	A	0.013035	0.000109921	0.257943	0.270051	FALSE	FALSE	FALSE	GCST55771	0.00062077	0.86	484598	blood_cell	0.002107	6.3e-10	563945	hemoglobin concentration (HGB)	BCX2_HGB	2	1	TRUE	6.78621e-05	6.47023e-08	1.58228	6.78623e-05	38.273
rs1577924	C	G	C	G	0.011789	-0.000660098	0.561165	0.566685	FALSE	TRUE	TRUE	GCST55771	0.000553171	0.23	484598	blood_cell	0.001905	6.24e-10	529978	RBC distribution width (RDW)	BCX2_RDW	2	1	FALSE	7.20124e-05	2.93844e-06	1.38683	7.22564e-05	38.2969
rs10512629	T	A	T	A	-0.015165	-0.000947398	0.170579	0.167681	FALSE	TRUE	FALSE	GCST55771	0.000732228	0.19	484598	blood_cell	0.00245	6.17e-10	545199	red blood cell count (RBC count)	BCX2_RBC	2	1	TRUE	7.02693e-05	3.45455e-06	1.80902	7.02698e-05	38.3136
rs12339911	A	T	A	T	-0.012944	-0.000690392	0.612661	0.600744	FALSE	TRUE	FALSE	GCST55771	0.000560321	0.22	484598	blood_cell	0.002091	6.18e-10	444800	eosinophil count (Eosin)	BCX2_EOS	2	1	TRUE	8.07979e-05	3.13283e-06	1.39456	8.61447e-05	38.3203
rs13134992	T	C	T	C	0.012128	-0.000423917	0.589476	0.588843	FALSE	FALSE	FALSE	GCST55771	0.000556762	0.45	484598	blood_cell	0.001959	6.22e-10	486820	mean corpuscular hemoglobin (MCH)	BCX2_MCH	2	1	TRUE	7.87238e-05	1.19631e-06	1.36684	7.87243e-05	38.3274
rs7072828	G	T	G	T	-0.011902	-0.000913909	0.49976	0.503382	FALSE	FALSE	FALSE	GCST55771	0.00054732	0.093	484598	blood_cell	0.001922	6.12e-10	486821	mean corpuscular hemoglobin (MCH)	BCX2_MCH	2	1	TRUE	7.87643e-05	5.75362e-06	1.34103	7.87647e-05	38.3472
rs10808139	A	G	A	G	0.017618	0.00117783	0.118535	0.123398	FALSE	FALSE	FALSE	GCST55771	0.000833826	0.16	484598	blood_cell	0.002845	6.06e-10	562238	total white blood cell count (WBC count)	BCX2_WBC	2	1	TRUE	6.82019e-05	4.11749e-06	2.13325	6.82025e-05	38.3485
rs1050162	T	C	T	C	-0.011475	-0.000409732	0.493509	0.486679	FALSE	FALSE	FALSE	GCST55771	0.000546661	0.45	484598	blood_cell	0.001853	6.14e-10	559200	hemoglobin concentration (HGB)	BCX2_HGB	2	1	TRUE	6.79969e-05	1.15927e-06	1.38567	6.85739e-05	38.349
rs9526465	C	G	C	G	0.013075	0.000280214	0.261106	0.262081	FALSE	TRUE	FALSE	GCST55771	0.000621002	0.66	484598	blood_cell	0.002111	6.04e-10	562254	hematocrit (HCT)	BCX2_HCT	2	1	TRUE	6.82248e-05	4.20159e-07	1.5829	6.82254e-05	38.3625
rs10213703	T	C	T	C	-0.013665	0.000307533	0.76911	0.772493	FALSE	FALSE	FALSE	GCST55771	0.000654954	0.64	484598	blood_cell	0.002206	6.06e-10	544194	red blood cell count (RBC count)	BCX2_RBC	2	1	TRUE	7.03754e-05	4.54969e-07	1.62736	7.05059e-05	38.3715
rs2395833	T	G	T	G	0.012866	-0.000721715	0.315397	0.317174	FALSE	FALSE	FALSE	GCST55771	0.000588655	0.22	484598	blood_cell	0.002077	6.03e-10	485236	mean corpuscular hemoglobin (MCH)	BCX2_MCH	2	1	TRUE	7.88153e-05	3.10191e-06	1.44682	7.90731e-05	38.372
rs1033415	G	A	G	A	0.012676	0.000547128	0.650368	0.655684	FALSE	FALSE	FALSE	GCST55771	0.000581937	0.35	484598	blood_cell	0.002046	6.01e-10	507333	total white blood cell count (WBC count)	BCX2_WBC	2	1	TRUE	6.82655e-05	1.82409e-06	1.45731	7.56535e-05	38.3843
rs367549123	T	C	T	C	-0.045236	-0.00294836	0.019283	0.018849	FALSE	FALSE	FALSE	GCST55771	0.00201188	0.14	484598	blood_cell	0.007301	5.99e-10	442606	mean corpuscular hemoglobin (MCH)	BCX2_MCH	2	1	TRUE	7.88497e-05	4.43175e-06	4.85726	8.67263e-05	38.3887
rs639728	T	C	T	C	-0.011686	-0.00047821	0.441035	0.439653	FALSE	FALSE	FALSE	GCST55771	0.000549743	0.37	484598	blood_cell	0.001886	5.99e-10	561153	total white blood cell count (WBC count)	BCX2_WBC	2	1	TRUE	6.82804e-05	1.56148e-06	1.41281	6.8413e-05	38.3927
rs2298850	C	G	C	G	-0.012721	-0.000211427	0.27738	0.274367	FALSE	TRUE	FALSE	GCST55771	0.000613761	0.72	484598	blood_cell	0.002053	6.01e-10	539665	platelet count (PLT count)	BCX2_PLT	2	1	TRUE	7.07252e-05	2.44874e-07	1.50817	7.11395e-05	38.3941
rs75065607	C	T	C	T	-0.041985	-0.00374727	0.019528	0.019081	FALSE	FALSE	FALSE	GCST55771	0.00202457	0.061	484598	blood_cell	0.006774	5.88e-10	542826	platelet count (PLT count)	BCX2_PLT	2	1	TRUE	7.07632e-05	7.06938e-06	4.99086	7.07633e-05	38.4147
rs4877024	G	A	G	A	-0.011871	-0.000244677	0.381005	0.388713	FALSE	FALSE	FALSE	GCST55771	0.000568388	0.67	484598	blood_cell	0.001915	5.91e-10	560216	total white blood cell count (WBC count)	BCX2_WBC	2	1	TRUE	6.83416e-05	3.82399e-07	1.43333	6.85888e-05	38.4271
rs7797428	T	C	T	C	0.012392	-0.000803414	0.469244	0.476066	FALSE	FALSE	FALSE	GCST55771	0.000551282	0.15	484598	blood_cell	0.001999	5.85e-10	473289	eosinophil count (Eosin)	BCX2_EOS	2	1	TRUE	8.10268e-05	4.38278e-06	1.37523	8.1189e-05	38.4288
rs55970405	C	G	C	G	0.015036	-7.04089e-05	0.269498	0.261871	FALSE	TRUE	FALSE	GCST55771	0.000640893	0.92	484598	blood_cell	0.002425	5.79e-10	445064	mean corpuscular hemoglobin (MCH)C	BCX2_MCHC	2	1	TRUE	7.82057e-05	2.4906e-08	1.61779	8.6374e-05	38.4451
rs12255761	T	C	T	C	-0.017071	0.000469684	0.15614	0.155316	FALSE	FALSE	FALSE	GCST55771	0.000753059	0.53	484598	blood_cell	0.002753	5.8e-10	490609	mean corpuscular hemoglobin (MCH)C	BCX2_MCHC	2	1	TRUE	7.82173e-05	8.02737e-07	1.9283	7.83678e-05	38.4508
rs12601412	T	A	T	A	0.013866	0.00052292	0.246336	0.248416	FALSE	TRUE	FALSE	GCST55771	0.000632043	0.41	484598	blood_cell	0.002236	5.79e-10	519252	neutrophil count (Neutro)	BCX2_NEU	2	1	TRUE	7.40491e-05	1.41253e-06	1.61124	7.40543e-05	38.4555
rs9439093	G	C	G	C	-0.015274	-0.000812642	0.824439	0.810916	FALSE	TRUE	FALSE	GCST55771	0.000723755	0.26	484598	blood_cell	0.002463	5.76e-10	562252	hematocrit (HCT)	BCX2_HCT	2	1	TRUE	6.83931e-05	2.60156e-06	1.84684	6.83939e-05	38.4571
rs62186363	A	G	A	G	-0.012056	0.00117527	0.359561	0.357985	FALSE	FALSE	FALSE	GCST55771	0.000572543	0.041	484598	blood_cell	0.001944	5.73e-10	541079	red blood cell count (RBC count)	BCX2_RBC	2	1	TRUE	7.05386e-05	8.69512e-06	1.42997	7.10762e-05	38.4604
rs1007893	C	T	C	T	0.011276	-5.88576e-05	0.500189	0.501557	FALSE	FALSE	FALSE	GCST55771	0.000546932	0.91	484598	blood_cell	0.001818	5.79e-10	544126	mean corpuscular volume (MCV)	BCX2_MCV	2	1	TRUE	7.06957e-05	2.38978e-08	1.34105	7.06958e-05	38.47
rs8071302	T	C	T	C	0.011756	-0.00162382	0.409655	0.409987	FALSE	FALSE	FALSE	GCST55771	0.000555666	0.0033	484598	blood_cell	0.001895	5.63e-10	545198	red blood cell count (RBC count)	BCX2_RBC	2	1	TRUE	7.05852e-05	1.76222e-05	1.39922	7.05858e-05	38.4858
rs9464759	C	T	C	T	-0.023315	0.000492396	0.077206	0.075185	FALSE	FALSE	FALSE	GCST55771	0.00104001	0.63	484598	blood_cell	0.003758	5.65e-10	491553	mean corpuscular hemoglobin (MCH)C	BCX2_MCHC	2	1	TRUE	7.82987e-05	4.62566e-07	2.63477	7.82987e-05	38.4908
rs114020893	C	T	C	T	0.017404	1.16418e-05	0.196799	0.189017	FALSE	FALSE	FALSE	GCST55771	0.0007804	1	484598	blood_cell	0.002805	5.67e-10	442606	mean corpuscular hemoglobin (MCH)	BCX2_MCH	2	1	TRUE	7.90731e-05	4.59225e-10	1.86613	8.6972e-05	38.4975
rs35068491	C	T	C	T	0.014581	0.000608351	0.20924	0.206698	FALSE	FALSE	FALSE	GCST55771	0.000675386	0.36	484598	blood_cell	0.00235	5.68e-10	521588	monocyte count (Mono)	BCX2_MON	2	1	TRUE	7.38033e-05	1.67426e-06	1.69719	7.38042e-05	38.4981
rs2241738	G	C	G	C	-0.012261	-0.00112004	0.387811	0.384907	FALSE	TRUE	FALSE	GCST55771	0.000561444	0.045	484598	blood_cell	0.001976	5.63e-10	486817	mean corpuscular hemoglobin (MCH)	BCX2_MCH	2	1	TRUE	7.90814e-05	8.21241e-06	1.3787	7.90824e-05	38.5015
rs77614811	T	G	T	G	-0.01707	-0.000931538	0.859547	0.860759	FALSE	FALSE	FALSE	GCST55771	0.000789406	0.23	484598	blood_cell	0.002751	5.63e-10	459527	mean platelet volume (MPV)	BCX2_MPV	2	1	TRUE	8.35241e-05	2.87355e-06	1.86486	8.378e-05	38.5022
rs879236	A	C	A	C	0.015513	0.000407971	0.202015	0.20322	FALSE	FALSE	FALSE	GCST55771	0.000680874	0.55	484598	blood_cell	0.0025	5.63e-10	490610	mean corpuscular hemoglobin (MCH)C	BCX2_MCHC	2	1	TRUE	7.83265e-05	7.40875e-07	1.75109	7.84771e-05	38.5045
rs9982370	C	T	C	T	0.014179	0.000838888	0.765456	0.766016	FALSE	FALSE	FALSE	GCST55771	0.000645999	0.2	484598	blood_cell	0.002285	5.65e-10	460935	mean platelet volume (MPV)	BCX2_MPV	2	1	TRUE	8.35304e-05	3.47987e-06	1.55134	8.35304e-05	38.5051
rs589663	A	C	A	C	-0.013736	-0.000535555	0.289016	0.295006	FALSE	FALSE	FALSE	GCST55771	0.000600715	0.37	484598	blood_cell	0.002213	5.53e-10	486808	mean corpuscular hemoglobin (MCH)C	BCX2_MCHC	2	1	TRUE	7.8371e-05	1.64018e-06	1.54405	7.91348e-05	38.5263
rs36108061	G	C	G	C	-0.025308	0.000626707	0.057188	0.056367	FALSE	TRUE	FALSE	GCST55771	0.00118509	0.58	484598	blood_cell	0.004077	5.54e-10	524923	lymphocyte count (Lympho)	BCX2_LYM	2	1	TRUE	7.34021e-05	5.77094e-07	2.95385	7.34021e-05	38.5331
rs6494533	T	C	T	C	0.013121	0.00123773	0.257213	0.263728	FALSE	FALSE	FALSE	GCST55771	0.000623146	0.049	484598	blood_cell	0.002113	5.43e-10	545202	red blood cell count (RBC count)	BCX2_RBC	2	1	TRUE	7.07209e-05	8.14121e-06	1.56019	7.0721e-05	38.5598
rs8071834	C	T	C	T	0.011743	0.00183535	0.619533	0.613737	FALSE	FALSE	FALSE	GCST55771	0.000561944	0.0011	484598	blood_cell	0.001891	5.42e-10	538579	platelet count (PLT count)	BCX2_PLT	2	1	TRUE	7.1037e-05	2.20121e-05	1.38777	7.15972e-05	38.5634
rs73165514	A	G	A	G	0.020861	-0.00140651	0.086367	0.086156	FALSE	FALSE	FALSE	GCST55771	0.000972734	0.15	484598	blood_cell	0.003359	5.47e-10	524914	lymphocyte count (Lympho)	BCX2_LYM	2	1	TRUE	7.34724e-05	4.31435e-06	2.43363	7.34737e-05	38.5701
rs2927362	A	C	A	C	-0.013999	0.00134723	0.242858	0.240561	FALSE	FALSE	FALSE	GCST55771	0.000643791	0.036	484598	blood_cell	0.002254	5.45e-10	500987	red blood cell count (RBC count)	BCX2_RBC	2	1	TRUE	7.07455e-05	9.0367e-06	1.59539	7.69889e-05	38.5732
rs9963693	C	T	C	T	0.013323	-0.000244075	0.260621	0.265441	FALSE	FALSE	FALSE	GCST55771	0.000622343	0.69	484598	blood_cell	0.002145	5.39e-10	520506	monocyte count (Mono)	BCX2_MON	2	1	TRUE	7.39582e-05	3.174e-07	1.54753	7.41128e-05	38.5789
rs4700436	G	A	G	A	-0.013835	-0.000512829	0.233289	0.244039	FALSE	FALSE	FALSE	GCST55771	0.000645798	0.43	484598	blood_cell	0.002227	5.39e-10	531774	RBC distribution width (RDW)	BCX2_RDW	2	1	TRUE	7.25706e-05	1.30128e-06	1.62399	7.25706e-05	38.5938
rs2762497	T	C	T	C	0.023682	-6.43039e-05	0.062066	0.060832	FALSE	FALSE	FALSE	GCST55771	0.00114963	0.95	484598	blood_cell	0.003812	5.36e-10	543033	mean corpuscular volume (MCV)	BCX2_MCV	2	1	TRUE	7.09253e-05	6.45622e-09	2.80909	7.10682e-05	38.595
rs578102530	A	G	A	G	-0.016485	8.08811e-05	0.187491	0.180069	FALSE	FALSE	FALSE	GCST55771	0.000756868	0.9	484598	blood_cell	0.002653	5.33e-10	490299	lymphocyte count (Lympho)	BCX2_LYM	2	1	TRUE	7.35491e-05	2.35654e-08	1.85767	7.87426e-05	38.6103
rs10260281	C	G	C	G	0.013403	-0.000136942	0.236987	0.236352	FALSE	TRUE	FALSE	GCST55771	0.000642333	0.83	484598	blood_cell	0.002157	5.33e-10	562241	total white blood cell count (WBC count)	BCX2_WBC	2	1	TRUE	6.86675e-05	9.37936e-08	1.61738	6.86678e-05	38.6104
rs464609	A	G	A	G	0.011801	0.000102365	0.544347	0.541018	FALSE	FALSE	FALSE	GCST55771	0.000548054	0.86	484598	blood_cell	0.001899	5.3e-10	523520	lymphocyte count (Lympho)	BCX2_LYM	2	1	TRUE	7.35634e-05	7.19907e-08	1.37402	7.37605e-05	38.6178
rs12881869	T	C	T	C	-0.022399	-0.000178271	0.070323	0.067882	FALSE	FALSE	FALSE	GCST55771	0.00108516	0.88	484598	blood_cell	0.003604	5.28e-10	560675	hematocrit (HCT)	BCX2_HCT	2	1	TRUE	6.86947e-05	5.56922e-08	2.69861	6.88887e-05	38.6267
rs59679074	T	A	T	A	-0.016004	0.00118217	0.185477	0.191522	FALSE	TRUE	FALSE	GCST55771	0.000713599	0.098	484598	blood_cell	0.002575	5.26e-10	500717	hemoglobin concentration (HGB)	BCX2_HGB	2	1	TRUE	6.84915e-05	5.66329e-06	1.82211	7.71398e-05	38.628
rs6504357	A	G	A	G	0.011934	-1.3204e-05	0.352877	0.36289	FALSE	FALSE	FALSE	GCST55771	0.00057229	0.97	484598	blood_cell	0.00192	5.29e-10	539661	platelet count (PLT count)	BCX2_PLT	2	1	TRUE	7.1167e-05	1.0985e-09	1.41046	7.15845e-05	38.634
rs12610221	C	T	C	T	0.012035	-0.000804525	0.672524	0.671484	FALSE	FALSE	FALSE	GCST55771	0.000583755	0.16	484598	blood_cell	0.001936	5.25e-10	544103	mean corpuscular volume (MCV)	BCX2_MCV	2	1	TRUE	7.10153e-05	3.91955e-06	1.42806	7.10184e-05	38.6439
rs2960196	A	C	A	C	-0.027757	-0.00256307	0.950117	0.940351	FALSE	FALSE	FALSE	GCST55771	0.00118417	0.032	484598	blood_cell	0.004465	5.23e-10	482976	platelet count (PLT count)	BCX2_PLT	2	1	TRUE	7.11887e-05	9.66738e-06	3.10302	8.00099e-05	38.6458
rs721377	T	C	T	C	0.019951	-0.00138639	0.102169	0.099689	FALSE	FALSE	FALSE	GCST55771	0.000928268	0.14	484598	blood_cell	0.003209	5.23e-10	522442	lymphocyte count (Lympho)	BCX2_LYM	2	1	TRUE	7.36316e-05	4.60301e-06	2.31947	7.39812e-05	38.6536
rs2074621	A	G	A	G	0.013452	-0.000330139	0.726933	0.725506	FALSE	FALSE	FALSE	GCST55771	0.000613257	0.58	484598	blood_cell	0.002163	5.16e-10	523842	lymphocyte count (Lympho)	BCX2_LYM	2	1	TRUE	7.36775e-05	5.98038e-07	1.56551	7.38295e-05	38.6777
rs10467108	C	G	C	G	-0.015638	0.00118087	0.196773	0.197922	FALSE	TRUE	FALSE	GCST55771	0.000686568	0.084	484598	blood_cell	0.002514	5.12e-10	491549	mean corpuscular hemoglobin (MCH)C	BCX2_MCHC	2	1	TRUE	7.87099e-05	6.10456e-06	1.76258	7.87105e-05	38.693
rs10416513	A	G	A	G	-0.013057	0.000610643	0.299609	0.300984	FALSE	FALSE	FALSE	GCST55771	0.000608325	0.31	484598	blood_cell	0.002099	5.15e-10	540013	platelet count (PLT count)	BCX2_PLT	2	1	TRUE	7.12806e-05	2.07933e-06	1.54246	7.1652e-05	38.6956
rs34209199	A	G	A	G	-0.012311	-5.56109e-05	0.393596	0.390344	FALSE	FALSE	FALSE	GCST55771	0.000563315	0.93	484598	blood_cell	0.001979	5.07e-10	486817	mean corpuscular hemoglobin (MCH)	BCX2_MCH	2	1	TRUE	7.94861e-05	2.01112e-08	1.38079	7.94871e-05	38.6986
rs1134043	T	G	T	G	-0.015683	6.00018e-06	0.155338	0.160551	FALSE	FALSE	FALSE	GCST55771	0.000751008	0.99	484598	blood_cell	0.002521	5.11e-10	542530	mean corpuscular volume (MCV)	BCX2_MCV	2	1	TRUE	7.11186e-05	1.31722e-10	1.85688	7.13279e-05	38.7001
rs12737843	C	T	C	T	0.014178	0.000629837	0.202401	0.200602	FALSE	FALSE	FALSE	GCST55771	0.000683546	0.36	484598	blood_cell	0.002279	5.1e-10	561154	total white blood cell count (WBC count)	BCX2_WBC	2	1	TRUE	6.88318e-05	1.75202e-06	1.7072	6.89653e-05	38.7027
rs10509561	A	T	A	T	-0.011839	-0.00104444	0.351294	0.34454	FALSE	TRUE	FALSE	GCST55771	0.000576131	0.069	484598	blood_cell	0.001903	5.1e-10	540964	mean corpuscular volume (MCV)	BCX2_MCV	2	1	TRUE	7.11251e-05	6.78175e-06	1.39966	7.15409e-05	38.7037
rs2840029	G	C	G	C	0.016922	0.000363701	0.868084	0.867941	FALSE	TRUE	FALSE	GCST55771	0.000810155	0.67	484598	blood_cell	0.00272	5.12e-10	538727	platelet count (PLT count)	BCX2_PLT	2	1	TRUE	7.12976e-05	4.15885e-07	1.99643	7.18402e-05	38.7049
rs5760377	A	C	A	C	0.013631	-0.00144234	0.228985	0.228413	FALSE	FALSE	FALSE	GCST55771	0.000650093	0.027	484598	blood_cell	0.002191	5.13e-10	542034	mean corpuscular volume (MCV)	BCX2_MCV	2	1	TRUE	7.11281e-05	1.01578e-05	1.61308	7.14027e-05	38.7053
rs74883958	I	D	G	C	0.013768	-3.86295e-05	0.64351	0.790071	TRUE	FALSE	FALSE	GCST55771	0.000780249	0.98	484598	blood_cell	0.002213	5.1e-10	440678	basophil count (Baso)	BCX2_BAS	2	1	FALSE	8.16518e-05	5.05815e-09	1.46907	8.78256e-05	38.7061
rs78341827	C	G	C	G	-0.031502	-0.000820843	0.962985	0.963762	FALSE	TRUE	FALSE	GCST55771	0.00147984	0.58	484598	blood_cell	0.005063	5.08e-10	531774	RBC distribution width (RDW)	BCX2_RDW	2	1	TRUE	7.27953e-05	6.34908e-07	3.69208	7.27953e-05	38.7133
rs10981243	C	T	C	T	-0.01955	-0.00232495	0.097975	0.09929	FALSE	FALSE	FALSE	GCST55771	0.000919697	0.011	484598	blood_cell	0.003142	5.03e-10	561852	hemoglobin concentration (HGB)	BCX2_HGB	2	1	TRUE	6.8646e-05	1.31872e-05	2.35514	6.89018e-05	38.7152
rs72775885	A	G	A	G	-0.016376	0.000303015	0.158823	0.154135	FALSE	FALSE	FALSE	GCST55771	0.000756505	0.67	484598	blood_cell	0.002631	5.01e-10	485874	mean corpuscular hemoglobin (MCH)	BCX2_MCH	2	1	TRUE	7.95738e-05	3.31074e-07	1.83393	7.97292e-05	38.7413
rs1022688	A	G	A	G	-0.012051	-6.02732e-05	0.329205	0.331892	FALSE	FALSE	FALSE	GCST55771	0.000581157	0.92	484598	blood_cell	0.001936	4.99e-10	542270	mean corpuscular volume (MCV)	BCX2_MCV	2	1	TRUE	7.12042e-05	2.21964e-08	1.42565	7.14481e-05	38.7468
rs77785849	A	C	A	C	0.035989	0.000999687	0.033466	0.033336	FALSE	FALSE	FALSE	GCST55771	0.00153754	0.52	484598	blood_cell	0.005781	4.94e-10	470970	basophil count (Baso)	BCX2_BAS	2	1	TRUE	8.17562e-05	8.72359e-07	3.96734	8.22823e-05	38.7555
rs1990933	G	A	G	A	-0.0118	-0.000160168	0.474789	0.478824	FALSE	FALSE	FALSE	GCST55771	0.000548088	0.78	484598	blood_cell	0.001895	4.86e-10	523979	lymphocyte count (Lympho)	BCX2_LYM	2	1	TRUE	7.38617e-05	1.76226e-07	1.37172	7.39948e-05	38.7744
rs10876544	A	G	A	G	-0.013383	-1.97429e-05	0.239825	0.240917	FALSE	FALSE	FALSE	GCST55771	0.000641692	0.97	484598	blood_cell	0.002149	4.9e-10	541881	platelet count (PLT count)	BCX2_PLT	2	1	TRUE	7.14403e-05	1.95339e-09	1.58193	7.1565e-05	38.7824
rs35544336	C	G	C	G	-0.011647	-0.000224966	0.425294	0.412053	FALSE	TRUE	TRUE	GCST55771	0.000564915	0.7	484598	blood_cell	0.00187	4.81e-10	542034	mean corpuscular volume (MCV)	BCX2_MCV	2	1	FALSE	7.12878e-05	3.27256e-07	1.37675	7.15631e-05	38.7922
rs2403246	G	C	G	C	0.011959	-0.000242488	0.414485	0.410449	FALSE	TRUE	FALSE	GCST55771	0.000555303	0.67	484598	blood_cell	0.00192	4.81e-10	524904	lymphocyte count (Lympho)	BCX2_LYM	2	1	TRUE	7.39029e-05	3.93496e-07	1.39104	7.39055e-05	38.796
rs3761986	C	T	C	T	-0.012146	-0.000728863	0.394272	0.397594	FALSE	FALSE	FALSE	GCST55771	0.00056565	0.2	484598	blood_cell	0.00195	4.88e-10	516280	monocyte count (Mono)	BCX2_MON	2	1	TRUE	7.43762e-05	3.42622e-06	1.40113	7.51417e-05	38.7969
rs72679504	A	C	A	C	0.031759	-0.000886305	0.040366	0.039346	FALSE	FALSE	FALSE	GCST55771	0.0014101	0.53	484598	blood_cell	0.005098	4.81e-10	491547	mean corpuscular hemoglobin (MCH)C	BCX2_MCHC	2	1	TRUE	7.89462e-05	8.15242e-07	3.57423	7.89471e-05	38.8091
rs10945542	T	C	T	C	0.011993	-0.000177265	0.521167	0.522576	FALSE	FALSE	FALSE	GCST55771	0.000547112	0.75	484598	blood_cell	0.001925	4.82e-10	519235	neutrophil count (Neutro)	BCX2_NEU	2	1	TRUE	7.47403e-05	2.16628e-07	1.38712	7.4748e-05	38.8145
rs17284411	A	G	A	G	-0.011557	-0.000272588	0.528267	0.527072	FALSE	FALSE	FALSE	GCST55771	0.000547204	0.61	484598	blood_cell	0.001855	4.76e-10	557509	hematocrit (HCT)	BCX2_HCT	2	1	TRUE	6.90299e-05	5.12077e-07	1.38506	6.9618e-05	38.8153
rs16923637	T	G	T	G	0.014168	-0.000469445	0.286039	0.28011	FALSE	FALSE	FALSE	GCST55771	0.000608842	0.44	484598	blood_cell	0.002274	4.79e-10	473983	basophil count (Baso)	BCX2_BAS	2	1	TRUE	8.18886e-05	1.22682e-06	1.56557	8.18917e-05	38.8183
rs3891167	G	A	G	A	0.01438	9.39579e-05	0.257734	0.253802	FALSE	FALSE	FALSE	GCST55771	0.000653371	0.89	484598	blood_cell	0.002308	4.84e-10	483987	mean corpuscular hemoglobin (MCH)	BCX2_MCH	2	1	TRUE	7.97338e-05	4.26744e-08	1.60566	8.02009e-05	38.8192
rs7308348	C	T	C	T	0.015377	0.000348256	0.182113	0.183595	FALSE	FALSE	FALSE	GCST55771	0.000708966	0.61	484598	blood_cell	0.002468	4.78e-10	521590	monocyte count (Mono)	BCX2_MON	2	1	TRUE	7.442e-05	4.97928e-07	1.78242	7.44206e-05	38.8198
rs6881355	T	C	T	C	-0.014466	-0.000826024	0.219997	0.228791	FALSE	FALSE	FALSE	GCST55771	0.000653877	0.21	484598	blood_cell	0.002321	4.77e-10	486818	mean corpuscular hemoglobin (MCH)	BCX2_MCH	2	1	TRUE	7.97889e-05	3.29315e-06	1.61942	7.97898e-05	38.846
rs11063883	C	G	C	G	-0.015551	3.78576e-05	0.825767	0.823004	FALSE	TRUE	FALSE	GCST55771	0.000715991	0.96	484598	blood_cell	0.002495	4.75e-10	458134	mean platelet volume (MPV)	BCX2_MPV	2	1	TRUE	8.42755e-05	5.76914e-09	1.68876	8.47907e-05	38.8486
rs11897252	T	C	T	C	-0.013906	-0.0015055	0.233523	0.236869	FALSE	FALSE	FALSE	GCST55771	0.000643849	0.02	484598	blood_cell	0.002231	4.69e-10	522356	lymphocyte count (Lympho)	BCX2_LYM	2	1	TRUE	7.40081e-05	1.12826e-05	1.61244	7.43718e-05	38.8513
rs11130612	T	C	T	C	-0.012373	0.000557434	0.334436	0.329388	FALSE	FALSE	FALSE	GCST55771	0.000584345	0.33	484598	blood_cell	0.001985	4.71e-10	521568	monocyte count (Mono)	BCX2_MON	2	1	TRUE	7.44845e-05	1.87788e-06	1.43356	7.44882e-05	38.8534
rs34508066	T	G	T	G	-0.015841	0.000654631	0.192069	0.186994	FALSE	FALSE	FALSE	GCST55771	0.00070201	0.35	484598	blood_cell	0.002541	4.68e-10	491551	mean corpuscular hemoglobin (MCH)C	BCX2_MCHC	2	1	TRUE	7.90593e-05	1.79443e-06	1.78151	7.90596e-05	38.8647
rs72634819	T	C	T	C	-0.014315	6.606e-05	0.263613	0.254259	FALSE	FALSE	FALSE	GCST55771	0.000630414	0.92	484598	blood_cell	0.002296	4.67e-10	451140	lymphocyte count (Lympho)	BCX2_LYM	2	1	TRUE	7.40479e-05	2.26593e-08	1.54215	8.61573e-05	38.8722
rs7815046	C	A	C	A	-0.013143	0.000974486	0.303314	0.301682	FALSE	FALSE	FALSE	GCST55771	0.00060105	0.11	484598	blood_cell	0.002108	4.65e-10	519284	neutrophil count (Neutro)	BCX2_NEU	2	1	TRUE	7.48529e-05	5.42435e-06	1.51905	7.48535e-05	38.873
rs115136484	C	T	C	T	-0.021882	-0.00119881	0.078916	0.077684	FALSE	FALSE	FALSE	GCST55771	0.0010274	0.24	484598	blood_cell	0.003509	4.65e-10	563003	hemoglobin concentration (HGB)	BCX2_HGB	2	1	TRUE	6.89511e-05	2.80957e-06	2.63293	6.90666e-05	38.8873
rs4672884	A	G	A	G	0.012229	-0.000149469	0.406847	0.409076	FALSE	FALSE	FALSE	GCST55771	0.000555416	0.79	484598	blood_cell	0.001961	4.66e-10	481640	mean corpuscular hemoglobin (MCH)	BCX2_MCH	2	1	TRUE	7.98772e-05	1.49446e-07	1.36094	8.07367e-05	38.889
rs12185712	G	A	G	A	-0.015167	-0.000557343	0.770212	0.757513	FALSE	FALSE	FALSE	GCST55771	0.000697515	0.43	484598	blood_cell	0.002432	4.59e-10	497133	RBC distribution width (RDW)	BCX2_RDW	2	1	TRUE	7.31333e-05	1.31752e-06	1.71475	7.82289e-05	38.8931
rs73169649	C	T	C	T	-0.018242	-0.00128368	0.111744	0.108408	FALSE	FALSE	FALSE	GCST55771	0.000880043	0.14	484598	blood_cell	0.002925	4.58e-10	563939	hemoglobin concentration (HGB)	BCX2_HGB	2	1	TRUE	6.89648e-05	4.3906e-06	2.19655	6.89656e-05	38.8949
rs34253260	C	T	C	T	-0.011919	-0.000246576	0.342935	0.339843	FALSE	FALSE	FALSE	GCST55771	0.000576486	0.66	484598	blood_cell	0.001911	4.6e-10	544123	mean corpuscular volume (MCV)	BCX2_MCV	2	1	TRUE	7.14872e-05	3.77524e-07	1.40964	7.14878e-05	38.9008
rs534094646	C	G	C	G	-0.062735	0.000726586	0.017446	0.017141	FALSE	TRUE	FALSE	GCST55771	0.00271459	0.79	484598	blood_cell	0.010057	4.58e-10	443313	RBC distribution width (RDW)	BCX2_RDW	2	1	TRUE	7.31688e-05	1.47838e-07	6.69613	8.7768e-05	38.9119
rs4925547	T	A	T	A	0.012002	0.000484718	0.402366	0.401616	FALSE	TRUE	FALSE	GCST55771	0.00055913	0.38	484598	blood_cell	0.001924	4.55e-10	524916	lymphocyte count (Lympho)	BCX2_LYM	2	1	TRUE	7.41261e-05	1.55086e-06	1.39396	7.41271e-05	38.9132
rs7603051	G	A	G	A	-0.01196	-0.00109276	0.505754	0.513822	FALSE	FALSE	FALSE	GCST55771	0.000547153	0.046	484598	blood_cell	0.001917	4.58e-10	457144	mean platelet volume (MPV)	BCX2_MPV	2	1	TRUE	8.44391e-05	8.23092e-06	1.29613	8.51393e-05	38.9241
rs1007966	A	G	A	G	-0.011575	-0.00035416	0.507838	0.504849	FALSE	FALSE	FALSE	GCST55771	0.00054969	0.51	484598	blood_cell	0.001855	4.47e-10	562357	hemoglobin concentration (HGB)	BCX2_HGB	2	1	TRUE	6.9038e-05	8.5661e-07	1.39107	6.92331e-05	38.9363
rs9860660	A	G	A	G	-0.011757	-0.000245875	0.485398	0.475385	FALSE	FALSE	FALSE	GCST55771	0.000557827	0.66	484598	blood_cell	0.001884	4.49e-10	563944	hemoglobin concentration (HGB)	BCX2_HGB	2	1	TRUE	6.90503e-05	4.00913e-07	1.41481	6.90505e-05	38.9432
rs138841053	C	T	C	T	0.012288	0.000173553	0.405796	0.409884	FALSE	FALSE	FALSE	GCST55771	0.000555847	0.77	484598	blood_cell	0.001969	4.54e-10	485025	monocyte count (Mono)	BCX2_MON	2	1	TRUE	7.46634e-05	2.01175e-07	1.37129	8.02923e-05	38.9467
rs9914671	T	G	T	G	-0.013418	0.00020407	0.722091	0.724287	FALSE	FALSE	FALSE	GCST55771	0.000610127	0.75	484598	blood_cell	0.00215	4.5e-10	507352	hematocrit (HCT)	BCX2_HCT	2	1	TRUE	6.92682e-05	2.30854e-07	1.53142	7.6764e-05	38.9492
rs11047198	T	A	T	A	0.011653	0.000365572	0.539427	0.536686	FALSE	TRUE	TRUE	GCST55771	0.000553154	0.51	484598	blood_cell	0.001867	4.45e-10	562251	hematocrit (HCT)	BCX2_HCT	2	1	FALSE	6.92822e-05	9.01309e-07	1.39994	6.92832e-05	38.9571
rs17116384	G	A	G	A	0.012758	0.000964112	0.316967	0.313122	FALSE	FALSE	FALSE	GCST55771	0.000591788	0.1	484598	blood_cell	0.002044	4.5e-10	523980	lymphocyte count (Lympho)	BCX2_LYM	2	1	TRUE	7.42125e-05	5.47697e-06	1.47958	7.43461e-05	38.9586
rs56217149	A	G	A	G	0.017409	-0.000479986	0.150714	0.147943	FALSE	FALSE	FALSE	GCST55771	0.000767814	0.52	484598	blood_cell	0.002789	4.45e-10	475805	neutrophil count (Neutro)	BCX2_NEU	2	1	TRUE	7.50259e-05	8.06427e-07	1.92381	8.18819e-05	38.9628
rs10898440	C	T	C	T	0.011788	-0.000316762	0.443951	0.443277	FALSE	FALSE	FALSE	GCST55771	0.000548663	0.57	484598	blood_cell	0.001888	4.44e-10	531774	RBC distribution width (RDW)	BCX2_RDW	2	1	TRUE	7.33025e-05	6.8782e-07	1.37678	7.33025e-05	38.9831
rs3211932	C	T	C	T	0.012119	-0.000750175	0.43515	0.431858	FALSE	FALSE	FALSE	GCST55771	0.000550869	0.18	484598	blood_cell	0.001941	4.44e-10	483656	mean corpuscular hemoglobin (MCH)	BCX2_MCH	2	1	TRUE	8.00716e-05	3.8269e-06	1.34988	8.05959e-05	38.9837
rs4470337	G	A	G	A	-0.011868	0.000329885	0.596129	0.596716	FALSE	FALSE	FALSE	GCST55771	0.000556427	0.56	484598	blood_cell	0.0019	4.33e-10	519113	monocyte count (Mono)	BCX2_MON	2	1	TRUE	7.4797e-05	7.25318e-07	1.36894	7.51545e-05	39.0165
rs9289897	C	T	C	T	0.011963	0.000155336	0.482729	0.489471	FALSE	FALSE	FALSE	GCST55771	0.00055044	0.79	484598	blood_cell	0.001915	4.31e-10	486470	platelet count (PLT count)	BCX2_PLT	2	1	TRUE	7.18872e-05	1.6434e-07	1.33566	8.02146e-05	39.025
rs114968182	A	T	A	T	0.018219	0.00101139	0.120614	0.122908	FALSE	TRUE	FALSE	GCST55771	0.000856862	0.24	484598	blood_cell	0.002916	4.3e-10	544112	red blood cell count (RBC count)	BCX2_RBC	2	1	TRUE	7.15956e-05	2.87498e-06	2.15096	7.17391e-05	39.0368
rs4409785	C	T	C	T	0.016435	-1.73501e-05	0.172343	0.171039	FALSE	FALSE	FALSE	GCST55771	0.000725228	0.99	484598	blood_cell	0.00263	4.25e-10	472838	eosinophil count (Eosin)	BCX2_EOS	2	1	TRUE	8.23377e-05	1.18107e-09	1.80847	8.25813e-05	39.0506
rs62506682	C	A	C	A	0.019366	0.00018274	0.890343	0.891064	FALSE	FALSE	FALSE	GCST55771	0.000880796	0.84	484598	blood_cell	0.003099	4.23e-10	459996	mean platelet volume (MPV)	BCX2_MPV	2	1	TRUE	8.47153e-05	8.88253e-08	2.10183	8.48883e-05	39.0514
rs7313797	C	T	C	T	-0.01213	0.000329716	0.442327	0.444987	FALSE	FALSE	FALSE	GCST55771	0.000549769	0.54	484598	blood_cell	0.001941	4.25e-10	482715	mean corpuscular hemoglobin (MCH)	BCX2_MCH	2	1	TRUE	8.0217e-05	7.42232e-07	1.34856	8.08996e-05	39.0545
rs112098211	G	A	G	A	-0.012295	0.000101892	0.3474	0.33915	FALSE	FALSE	FALSE	GCST55771	0.000577913	0.87	484598	blood_cell	0.001967	4.19e-10	541412	platelet count (PLT count)	BCX2_PLT	2	1	TRUE	7.1971e-05	6.41469e-08	1.44733	7.2159e-05	39.0704
rs11022769	C	A	C	A	0.013641	-0.00137048	0.25427	0.255028	FALSE	FALSE	FALSE	GCST55771	0.000637087	0.032	484598	blood_cell	0.002182	4.18e-10	544435	hemoglobin concentration (HGB)	BCX2_HGB	2	1	TRUE	6.92974e-05	9.54913e-06	1.61001	7.17806e-05	39.0826
rs7614430	A	G	A	G	-0.012342	0.000408522	0.32515	0.323615	FALSE	FALSE	FALSE	GCST55771	0.000583104	0.48	484598	blood_cell	0.001974	4.19e-10	542367	red blood cell count (RBC count)	BCX2_RBC	2	1	TRUE	7.1695e-05	1.01288e-06	1.45376	7.20699e-05	39.091
rs35574878	T	G	T	G	-0.0146	0.000364128	0.245174	0.243278	FALSE	FALSE	FALSE	GCST55771	0.000637767	0.58	484598	blood_cell	0.002335	4.17e-10	487453	mean corpuscular hemoglobin (MCH)C	BCX2_MCHC	2	1	TRUE	7.95296e-05	6.72673e-07	1.63025	8.01985e-05	39.096
rs73780221	C	G	C	G	-0.033962	0.00176178	0.029609	0.032998	FALSE	TRUE	FALSE	GCST55771	0.00152965	0.25	484598	blood_cell	0.005431	4.13e-10	562259	hematocrit (HCT)	BCX2_HCT	2	1	TRUE	6.95443e-05	2.7374e-06	4.07238	6.95443e-05	39.1045
rs1216363	G	A	G	A	0.011383	0.000686797	0.483528	0.474944	FALSE	FALSE	FALSE	GCST55771	0.000550114	0.21	484598	blood_cell	0.00182	4.15e-10	538939	mean corpuscular volume (MCV)	BCX2_MCV	2	1	TRUE	7.18854e-05	3.2164e-06	1.33611	7.25774e-05	39.1175
rs2959356	G	A	G	A	0.014017	0.000224182	0.298096	0.29073	FALSE	FALSE	FALSE	GCST55771	0.000601902	0.71	484598	blood_cell	0.002241	4.14e-10	472600	basophil count (Baso)	BCX2_BAS	2	1	TRUE	8.25303e-05	2.86266e-07	1.5406	8.27749e-05	39.1225
rs10807805	G	A	G	A	-0.012258	-5.17186e-05	0.584356	0.586404	FALSE	FALSE	FALSE	GCST55771	0.000556113	0.92	484598	blood_cell	0.001959	4.01e-10	523975	lymphocyte count (Lympho)	BCX2_LYM	2	1	TRUE	7.45837e-05	1.78479e-08	1.41804	7.47186e-05	39.1535
rs8012152	C	T	C	T	0.012233	8.23845e-05	0.329489	0.338198	FALSE	FALSE	FALSE	GCST55771	0.000582506	0.88	484598	blood_cell	0.001955	4.07e-10	542824	platelet count (PLT count)	BCX2_PLT	2	1	TRUE	7.21242e-05	4.12772e-08	1.44038	7.21246e-05	39.1537
rs58270357	T	C	T	C	-0.026	-0.00196785	0.081049	0.083121	FALSE	FALSE	FALSE	GCST55771	0.00111096	0.074	484598	blood_cell	0.004155	4.03e-10	449397	total white blood cell count (WBC count)	BCX2_WBC	2	1	TRUE	6.96389e-05	6.47447e-06	2.78539	8.71242e-05	39.1566
rs35002856	C	G	C	G	0.012278	-0.001422	0.372999	0.371807	FALSE	TRUE	FALSE	GCST55771	0.000571405	0.013	484598	blood_cell	0.001962	4.03e-10	523982	lymphocyte count (Lympho)	BCX2_LYM	2	1	TRUE	7.45986e-05	1.27798e-05	1.42023	7.47326e-05	39.1613
rs869487	C	G	C	G	-0.01465	-0.000490828	0.781848	0.782466	FALSE	TRUE	FALSE	GCST55771	0.000665087	0.46	484598	blood_cell	0.002341	4.04e-10	459139	mean platelet volume (MPV)	BCX2_MPV	2	1	TRUE	8.49567e-05	1.12388e-06	1.58626	8.5289e-05	39.1627
rs9697459	T	C	T	C	0.013925	-0.00115335	0.225296	0.228829	FALSE	FALSE	FALSE	GCST55771	0.000653692	0.078	484598	blood_cell	0.002225	4e-10	562215	total white blood cell count (WBC count)	BCX2_WBC	2	1	TRUE	6.96591e-05	6.42382e-06	1.66833	6.96625e-05	39.1679
rs143857717	A	T	A	T	0.046829	0.00198543	0.015685	0.015302	FALSE	TRUE	FALSE	GCST55771	0.00223562	0.38	484598	blood_cell	0.007482	3.99e-10	562259	hematocrit (HCT)	BCX2_HCT	2	1	TRUE	6.96673e-05	1.62754e-06	5.6103	6.96673e-05	39.1737
rs2560325	G	A	G	A	0.011624	0.000872526	0.587599	0.578685	FALSE	FALSE	FALSE	GCST55771	0.000554251	0.11	484598	blood_cell	0.001857	4.01e-10	539663	platelet count (PLT count)	BCX2_PLT	2	1	TRUE	7.21766e-05	5.11401e-06	1.36418	7.25997e-05	39.1821
rs35517815	G	A	G	A	-0.061598	-0.00121823	0.98701	0.987805	FALSE	FALSE	FALSE	GCST55771	0.00279349	0.65	484598	blood_cell	0.009839	3.95e-10	474482	RBC distribution width (RDW)	BCX2_RDW	2	1	TRUE	7.37011e-05	3.9245e-07	6.77736	8.25995e-05	39.1951
rs3850107	G	C	G	C	-0.013751	0.000740227	0.29438	0.291494	FALSE	TRUE	FALSE	GCST55771	0.000607397	0.22	484598	blood_cell	0.002196	3.94e-10	473290	eosinophil count (Eosin)	BCX2_EOS	2	1	TRUE	8.2675e-05	3.06481e-06	1.51076	8.28404e-05	39.2106
rs62241216	G	A	G	A	-0.012414	-0.00108103	0.492468	0.500206	FALSE	FALSE	FALSE	GCST55771	0.000548719	0.047	484598	blood_cell	0.001982	3.88e-10	480498	lymphocyte count (Lympho)	BCX2_LYM	2	1	TRUE	7.47291e-05	8.00926e-06	1.37388	8.16377e-05	39.2298
rs967072	T	C	T	C	-0.017157	0.000390606	0.137063	0.139496	FALSE	FALSE	FALSE	GCST55771	0.000787788	0.62	484598	blood_cell	0.002739	3.88e-10	523523	lymphocyte count (Lympho)	BCX2_LYM	2	1	TRUE	7.47433e-05	5.07317e-07	1.9818	7.49432e-05	39.2373
rs78882615	T	G	T	G	-0.019608	-0.000172614	0.093763	0.091889	FALSE	FALSE	FALSE	GCST55771	0.000946628	0.86	484598	blood_cell	0.00313	3.84e-10	544122	mean corpuscular volume (MCV)	BCX2_MCV	2	1	TRUE	7.21187e-05	6.86141e-08	2.30883	7.21194e-05	39.2444
rs217267	G	A	G	A	0.012455	0.000701999	0.314515	0.317708	FALSE	FALSE	FALSE	GCST55771	0.00058638	0.24	484598	blood_cell	0.001988	3.83e-10	561311	hematocrit (HCT)	BCX2_HCT	2	1	TRUE	6.98055e-05	2.95756e-06	1.48942	6.99234e-05	39.2514
rs11227312	G	C	G	C	0.012055	0.000670255	0.484603	0.476166	FALSE	TRUE	TRUE	GCST55771	0.000547898	0.22	484598	blood_cell	0.001924	3.87e-10	487109	monocyte count (Mono)	BCX2_MON	2	1	FALSE	7.52594e-05	3.08816e-06	1.34282	8.0587e-05	39.2576
rs632887	G	A	G	A	0.01204	0.000652624	0.411004	0.410661	FALSE	FALSE	FALSE	GCST55771	0.000562345	0.24	484598	blood_cell	0.001921	3.75e-10	560507	total white blood cell count (WBC count)	BCX2_WBC	2	1	TRUE	6.98627e-05	2.77933e-06	1.4382	7.00791e-05	39.2824
rs66731212	C	T	C	T	0.015427	0.00153515	0.178473	0.179134	FALSE	FALSE	FALSE	GCST55771	0.000717226	0.033	484598	blood_cell	0.00246	3.71e-10	501972	mean corpuscular volume (MCV)	BCX2_MCV	2	1	TRUE	7.22708e-05	9.45378e-06	1.74291	7.83395e-05	39.3272
rs3773312	A	G	A	G	0.017874	-0.000886415	0.134067	0.132321	FALSE	FALSE	FALSE	GCST55771	0.000811573	0.27	484598	blood_cell	0.00285	3.67e-10	506685	total white blood cell count (WBC count)	BCX2_WBC	2	1	TRUE	6.99521e-05	2.46172e-06	2.02868	7.76218e-05	39.3327
rs4808683	G	C	G	C	-0.01228	-0.000328044	0.458189	0.456776	FALSE	TRUE	TRUE	GCST55771	0.000550009	0.56	484598	blood_cell	0.001958	3.67e-10	518200	neutrophil count (Neutro)	BCX2_NEU	2	1	FALSE	7.57411e-05	7.34082e-07	1.40949	7.59002e-05	39.3343
rs7503492	C	A	C	A	-0.014602	-0.000270461	0.227884	0.235467	FALSE	FALSE	FALSE	GCST55771	0.000653026	0.68	484598	blood_cell	0.002328	3.65e-10	508436	hematocrit (HCT)	BCX2_HCT	2	1	TRUE	6.9967e-05	3.53972e-07	1.65997	7.73732e-05	39.3422
rs1472121	T	C	T	C	0.01402	0.000551511	0.775697	0.779071	FALSE	FALSE	FALSE	GCST55771	0.000659734	0.41	484598	blood_cell	0.002235	3.65e-10	521577	monocyte count (Mono)	BCX2_MON	2	1	TRUE	7.54358e-05	1.44208e-06	1.61412	7.54382e-05	39.3497
rs3817040	A	G	A	G	-0.016544	-0.000648804	0.157296	0.157369	FALSE	FALSE	FALSE	GCST55771	0.000750162	0.39	484598	blood_cell	0.002637	3.65e-10	486797	mean corpuscular hemoglobin (MCH)	BCX2_MCH	2	1	TRUE	8.08456e-05	1.54361e-06	1.83986	8.08499e-05	39.3605
rs7045859	G	T	G	T	-0.01216	5.03094e-05	0.443893	0.437809	FALSE	FALSE	FALSE	GCST55771	0.000550092	0.93	484598	blood_cell	0.001938	3.59e-10	484730	mean corpuscular hemoglobin (MCH)	BCX2_MCH	2	1	TRUE	8.0864e-05	1.72603e-08	1.34929	8.12131e-05	39.3695
rs10212483	A	G	A	G	-0.033369	0.00183326	0.042512	0.046902	FALSE	FALSE	FALSE	GCST55771	0.00132093	0.16	484598	blood_cell	0.005318	3.63e-10	444115	basophil count (Baso)	BCX2_BAS	2	1	TRUE	8.3057e-05	3.97472e-06	3.54402	8.86457e-05	39.3722
rs10808538	A	G	A	G	0.013284	-0.00018099	0.295873	0.292867	FALSE	FALSE	FALSE	GCST55771	0.00060102	0.76	484598	blood_cell	0.002117	3.6e-10	504627	total white blood cell count (WBC count)	BCX2_WBC	2	1	TRUE	7.00266e-05	1.87133e-07	1.50386	7.80213e-05	39.3746
rs912416	C	A	C	A	-0.012011	-0.000469712	0.445384	0.446117	FALSE	FALSE	FALSE	GCST55771	0.000551692	0.4	484598	blood_cell	0.001914	3.58e-10	522837	lymphocyte count (Lympho)	BCX2_LYM	2	1	TRUE	7.5015e-05	1.49585e-06	1.38396	7.53142e-05	39.3799
rs72739637	A	G	A	G	-0.01887	-0.00111905	0.10962	0.113459	FALSE	FALSE	FALSE	GCST55771	0.000867136	0.2	484598	blood_cell	0.003007	3.62e-10	561852	hemoglobin concentration (HGB)	BCX2_HGB	2	1	TRUE	6.9825e-05	3.43671e-06	2.25395	7.00852e-05	39.3801
rs706819	C	T	C	T	0.013638	9.71803e-05	0.738233	0.737528	FALSE	FALSE	FALSE	GCST55771	0.000619421	0.87	484598	blood_cell	0.002173	3.61e-10	523524	lymphocyte count (Lympho)	BCX2_LYM	2	1	TRUE	7.50335e-05	5.07931e-08	1.57227	7.5234e-05	39.3896
rs7095778	G	A	G	A	-0.020412	0.00101133	0.091164	0.094708	FALSE	FALSE	FALSE	GCST55771	0.000935467	0.28	484598	blood_cell	0.003252	3.56e-10	521589	monocyte count (Mono)	BCX2_MON	2	1	TRUE	7.55277e-05	2.41184e-06	2.34863	7.55284e-05	39.3976
rs13050387	T	C	T	C	0.011563	0.000837597	0.463934	0.459167	FALSE	FALSE	FALSE	GCST55771	0.000548003	0.13	484598	blood_cell	0.001842	3.55e-10	542820	platelet count (PLT count)	BCX2_PLT	2	1	TRUE	7.25889e-05	4.82084e-06	1.35712	7.25899e-05	39.4059
rs13251643	T	A	T	A	0.030412	-0.00348916	0.044409	0.042991	FALSE	TRUE	FALSE	GCST55771	0.00135206	0.01	484598	blood_cell	0.004844	3.54e-10	474236	eosinophil count (Eosin)	BCX2_EOS	2	1	TRUE	8.31098e-05	1.37424e-05	3.33581	8.31099e-05	39.4168
rs338106	T	G	T	G	-0.012345	-0.000766597	0.413896	0.407966	FALSE	FALSE	FALSE	GCST55771	0.000558154	0.17	484598	blood_cell	0.001966	3.49e-10	485879	mean corpuscular hemoglobin (MCH)	BCX2_MCH	2	1	TRUE	8.09861e-05	3.89264e-06	1.3704	8.11435e-05	39.4289
rs4926718	A	G	A	G	-0.013949	0.000125277	0.24385	0.242264	FALSE	FALSE	FALSE	GCST55771	0.000637285	0.84	484598	blood_cell	0.002221	3.5e-10	458150	mean platelet volume (MPV)	BCX2_MPV	2	1	TRUE	8.55685e-05	7.97435e-08	1.50332	8.60886e-05	39.4447
rs11159493	T	A	T	A	0.012147	0.000152947	0.535817	0.526463	FALSE	TRUE	TRUE	GCST55771	0.000551165	0.79	484598	blood_cell	0.001934	3.49e-10	486785	mean corpuscular hemoglobin (MCH)	BCX2_MCH	2	1	FALSE	8.10253e-05	1.58905e-07	1.34935	8.10316e-05	39.448
rs6460528	C	T	C	T	-0.01172	0.000716942	0.546166	0.550228	FALSE	FALSE	FALSE	GCST55771	0.000549808	0.2	484598	blood_cell	0.001866	3.5e-10	542170	red blood cell count (RBC count)	BCX2_RBC	2	1	TRUE	7.23509e-05	3.50885e-06	1.37398	7.27556e-05	39.4486
rs59543294	C	T	C	T	0.01921	-0.000682277	0.106928	0.108034	FALSE	FALSE	FALSE	GCST55771	0.000882269	0.44	484598	blood_cell	0.003058	3.46e-10	524902	lymphocyte count (Lympho)	BCX2_LYM	2	1	TRUE	7.51715e-05	1.23407e-06	2.21552	7.51745e-05	39.4621
rs6958731	C	G	C	G	-0.012401	-0.00099092	0.656884	0.658568	FALSE	TRUE	FALSE	GCST55771	0.000586084	0.092	484598	blood_cell	0.001974	3.48e-10	543041	mean corpuscular volume (MCV)	BCX2_MCV	2	1	TRUE	7.25252e-05	5.89895e-06	1.45467	7.26702e-05	39.4656
rs3856364	G	C	G	C	0.012622	0.000359977	0.67981	0.677104	FALSE	TRUE	FALSE	GCST55771	0.000585814	0.55	484598	blood_cell	0.002009	3.45e-10	519575	monocyte count (Mono)	BCX2_MON	2	1	TRUE	7.56716e-05	7.79202e-07	1.44812	7.59656e-05	39.4727
rs1801248	T	C	T	C	-0.030585	0.00100357	0.041254	0.040056	FALSE	FALSE	FALSE	GCST55771	0.0013909	0.46	484598	blood_cell	0.004868	3.43e-10	486823	mean corpuscular hemoglobin (MCH)	BCX2_MCH	2	1	TRUE	8.10795e-05	1.07429e-06	3.39654	8.10795e-05	39.4744
rs738443	G	A	G	A	-0.012491	-0.000511634	0.375979	0.36909	FALSE	FALSE	FALSE	GCST55771	0.000566986	0.37	484598	blood_cell	0.001988	3.45e-10	459206	mean platelet volume (MPV)	BCX2_MPV	2	1	TRUE	8.5642e-05	1.68033e-06	1.34716	8.59644e-05	39.4786
rs4924450	A	G	A	G	0.013811	0.00113095	0.70545	0.705054	FALSE	FALSE	FALSE	GCST55771	0.000597249	0.058	484598	blood_cell	0.002198	3.4e-10	475807	neutrophil count (Neutro)	BCX2_NEU	2	1	TRUE	7.60248e-05	7.39934e-06	1.51615	8.29717e-05	39.4816
rs12640189	T	C	T	C	0.016369	6.23737e-05	0.175849	0.173846	FALSE	FALSE	FALSE	GCST55771	0.000727589	0.94	484598	blood_cell	0.002605	3.4e-10	481439	lymphocyte count (Lympho)	BCX2_LYM	2	1	TRUE	7.52146e-05	1.51653e-08	1.8075	8.20075e-05	39.4847
rs62334097	G	A	G	A	-0.018812	-0.00143467	0.112515	0.111523	FALSE	FALSE	FALSE	GCST55771	0.00086982	0.1	484598	blood_cell	0.002993	3.38e-10	524920	lymphocyte count (Lympho)	BCX2_LYM	2	1	TRUE	7.5254e-05	5.61388e-06	2.16847	7.52545e-05	39.5054
rs12332674	G	T	G	T	-0.016504	-0.0006671	0.152382	0.150926	FALSE	FALSE	FALSE	GCST55771	0.0007616	0.38	484598	blood_cell	0.002625	3.33e-10	521592	monocyte count (Mono)	BCX2_MON	2	1	TRUE	7.57802e-05	1.58324e-06	1.89581	7.57805e-05	39.5294
rs146223307	A	G	A	G	-0.026659	-8.48211e-05	0.053997	0.052773	FALSE	FALSE	FALSE	GCST55771	0.00125762	0.96	484598	blood_cell	0.00424	3.33e-10	544095	red blood cell count (RBC count)	BCX2_RBC	2	1	TRUE	7.2505e-05	9.38705e-09	3.12754	7.26526e-05	39.5327
rs4817798	A	T	A	T	-0.01245	-0.00103196	0.407779	0.401184	FALSE	TRUE	FALSE	GCST55771	0.000566257	0.069	484598	blood_cell	0.00198	3.3e-10	500987	red blood cell count (RBC count)	BCX2_RBC	2	1	TRUE	7.25137e-05	6.85355e-06	1.40145	7.89131e-05	39.5374
rs113681054	C	T	C	T	-0.016482	0.000964761	0.161257	0.160384	FALSE	FALSE	FALSE	GCST55771	0.000746659	0.2	484598	blood_cell	0.002621	3.31e-10	487027	monocyte count (Mono)	BCX2_MON	2	1	TRUE	7.58092e-05	3.44519e-06	1.82913	8.11894e-05	39.5445
rs1949481	T	C	T	C	0.011703	-0.000894901	0.538323	0.531102	FALSE	FALSE	FALSE	GCST55771	0.000549145	0.11	484598	blood_cell	0.001861	3.32e-10	559590	hematocrit (HCT)	BCX2_HCT	2	1	TRUE	7.03293e-05	5.48017e-06	1.39213	7.06647e-05	39.5459
rs13002735	C	A	C	A	-0.013804	-0.000150866	0.240611	0.237001	FALSE	FALSE	FALSE	GCST55771	0.000643415	0.82	484598	blood_cell	0.002195	3.3e-10	520647	monocyte count (Mono)	BCX2_MON	2	1	TRUE	7.58188e-05	1.13454e-07	1.58382	7.59567e-05	39.5495
rs1117199	T	C	T	C	0.011726	0.000268984	0.420077	0.42227	FALSE	FALSE	FALSE	GCST55771	0.000552933	0.62	484598	blood_cell	0.001864	3.27e-10	559847	hemoglobin concentration (HGB)	BCX2_HGB	2	1	TRUE	7.01684e-05	4.88346e-07	1.3947	7.06821e-05	39.5738
rs9400468	C	A	C	A	0.017296	9.44681e-05	0.137628	0.140084	FALSE	FALSE	FALSE	GCST55771	0.000787927	0.91	484598	blood_cell	0.002749	3.26e-10	531774	RBC distribution width (RDW)	BCX2_RDW	2	1	TRUE	7.44362e-05	2.96632e-08	2.00465	7.44362e-05	39.586
rs2084607	C	T	C	T	-0.014581	-0.00117758	0.249878	0.253149	FALSE	FALSE	FALSE	GCST55771	0.000628321	0.061	484598	blood_cell	0.002317	3.2e-10	488391	mean corpuscular hemoglobin (MCH)C	BCX2_MCHC	2	1	TRUE	8.05599e-05	7.24828e-06	1.61923	8.10814e-05	39.6025
rs79359914	G	A	G	A	-0.037053	0.000370585	0.972177	0.973846	FALSE	FALSE	FALSE	GCST55771	0.00170694	0.83	484598	blood_cell	0.005887	3.19e-10	459078	mean platelet volume (MPV)	BCX2_MPV	2	1	TRUE	8.59377e-05	9.72656e-08	3.98875	8.62853e-05	39.6149
rs2491104	A	T	A	T	-0.014139	-0.000191489	0.241815	0.239319	FALSE	TRUE	FALSE	GCST55771	0.0006487	0.77	484598	blood_cell	0.002246	3.17e-10	519506	monocyte count (Mono)	BCX2_MON	2	1	TRUE	7.59721e-05	1.79813e-07	1.61884	7.62774e-05	39.6294
rs2784250	G	T	G	T	-0.016907	-0.00144857	0.140201	0.14254	FALSE	FALSE	FALSE	GCST55771	0.00078367	0.065	484598	blood_cell	0.002685	3.11e-10	521583	monocyte count (Mono)	BCX2_MON	2	1	TRUE	7.60117e-05	7.05066e-06	1.93913	7.60133e-05	39.6501
rs78285907	T	A	T	A	0.021937	-0.00151643	0.089011	0.090415	FALSE	TRUE	FALSE	GCST55771	0.000981912	0.12	484598	blood_cell	0.003483	3.11e-10	519288	neutrophil count (Neutro)	BCX2_NEU	2	1	TRUE	7.63849e-05	4.92173e-06	2.50991	7.63849e-05	39.6687
rs1758205	G	A	G	A	0.013852	0.000690377	0.756998	0.756905	FALSE	FALSE	FALSE	GCST55771	0.000637212	0.28	484598	blood_cell	0.002199	3.11e-10	530366	RBC distribution width (RDW)	BCX2_RDW	2	1	TRUE	7.46134e-05	2.42228e-06	1.60145	7.48114e-05	39.6803
rs11625753	C	T	C	T	-0.013482	0.000350704	0.256305	0.253081	FALSE	FALSE	FALSE	GCST55771	0.000630571	0.57	484598	blood_cell	0.00214	3.06e-10	545195	red blood cell count (RBC count)	BCX2_RBC	2	1	TRUE	7.27935e-05	6.38312e-07	1.58012	7.27946e-05	39.69
rs7110899	C	T	C	T	-0.011416	-0.000854552	0.506449	0.50711	FALSE	FALSE	FALSE	GCST55771	0.000545695	0.11	484598	blood_cell	0.001812	3.09e-10	544124	mean corpuscular volume (MCV)	BCX2_MCV	2	1	TRUE	7.29426e-05	5.06052e-06	1.33662	7.2943e-05	39.6928
rs7264166	C	T	C	T	-0.012249	0.00123144	0.566144	0.566384	FALSE	FALSE	FALSE	GCST55771	0.000552108	0.025	484598	blood_cell	0.001944	3.08e-10	460935	mean platelet volume (MPV)	BCX2_MPV	2	1	TRUE	8.61259e-05	1.02658e-05	1.31982	8.61259e-05	39.7017
rs12276986	T	C	T	C	0.015268	-0.0013938	0.220704	0.227264	FALSE	FALSE	FALSE	GCST55771	0.000657934	0.035	484598	blood_cell	0.002423	3.05e-10	491550	mean corpuscular hemoglobin (MCH)C	BCX2_MCHC	2	1	TRUE	8.07707e-05	9.26088e-06	1.69878	8.07712e-05	39.7061
rs10478058	G	A	G	A	0.014834	-0.000977128	0.196989	0.193479	FALSE	FALSE	FALSE	GCST55771	0.000691608	0.16	484598	blood_cell	0.002354	3.01e-10	521591	monocyte count (Mono)	BCX2_MON	2	1	TRUE	7.61272e-05	4.11909e-06	1.70009	7.61276e-05	39.7103
rs143165903	C	T	C	T	-0.013001	-0.000739329	0.443561	0.457477	FALSE	FALSE	FALSE	GCST55771	0.00055606	0.18	484598	blood_cell	0.002063	3.04e-10	443313	RBC distribution width (RDW)	BCX2_RDW	2	1	TRUE	7.46788e-05	3.64797e-06	1.37358	8.95793e-05	39.715
rs9390460	C	T	C	T	0.011811	-0.000106484	0.53796	0.536633	FALSE	FALSE	FALSE	GCST55771	0.000547606	0.84	484598	blood_cell	0.001874	3.01e-10	521560	monocyte count (Mono)	BCX2_MON	2	1	TRUE	7.615e-05	7.80284e-08	1.35339	7.6155e-05	39.7223
rs7241527	A	G	A	G	0.01328	-0.00018719	0.26404	0.274122	FALSE	FALSE	FALSE	GCST55771	0.000618123	0.77	484598	blood_cell	0.002107	3.04e-10	563941	hemoglobin concentration (HGB)	BCX2_HGB	2	1	TRUE	7.04369e-05	1.8925e-07	1.58227	7.04376e-05	39.7253
rs1122326	C	A	C	A	0.013968	0.00116735	0.225658	0.233388	FALSE	FALSE	FALSE	GCST55771	0.000650347	0.072	484598	blood_cell	0.002216	2.99e-10	560670	hematocrit (HCT)	BCX2_HCT	2	1	TRUE	7.06583e-05	6.64858e-06	1.65929	7.08586e-05	39.7309
rs4362021	A	T	A	T	0.012197	1.84317e-05	0.534108	0.545421	FALSE	TRUE	TRUE	GCST55771	0.000553039	0.99	484598	blood_cell	0.001935	3.03e-10	482575	mean corpuscular hemoglobin (MCH)	BCX2_MCH	2	1	FALSE	8.16092e-05	2.29213e-09	1.3442	8.23276e-05	39.7323
rs1972294	T	C	T	C	0.016024	-0.000971413	0.155171	0.153485	FALSE	FALSE	FALSE	GCST55771	0.000757321	0.19	484598	blood_cell	0.002542	3.02e-10	562533	hemoglobin concentration (HGB)	BCX2_HGB	2	1	TRUE	7.0457e-05	3.39521e-06	1.90656	7.0634e-05	39.7366
rs1160413	G	A	G	A	-0.0146	-0.000217787	0.240436	0.249094	FALSE	FALSE	FALSE	GCST55771	0.000634694	0.74	484598	blood_cell	0.002316	2.97e-10	474237	eosinophil count (Eosin)	BCX2_EOS	2	1	TRUE	8.37912e-05	2.42971e-07	1.59491	8.37912e-05	39.7401
rs162159	T	C	T	C	-0.02061	-0.000527255	0.088009	0.085612	FALSE	FALSE	FALSE	GCST55771	0.000980026	0.6	484598	blood_cell	0.003269	2.98e-10	541716	platelet count (PLT count)	BCX2_PLT	2	1	TRUE	7.32208e-05	5.97291e-07	2.40603	7.3371e-05	39.749
rs290243	A	G	A	G	0.014337	-0.000577033	0.214516	0.219269	FALSE	FALSE	FALSE	GCST55771	0.000662171	0.39	484598	blood_cell	0.002274	3e-10	520651	monocyte count (Mono)	BCX2_MON	2	1	TRUE	7.62029e-05	1.56704e-06	1.64083	7.63409e-05	39.7499
rs62189859	C	T	C	T	0.014074	-0.000577117	0.244372	0.239338	FALSE	FALSE	FALSE	GCST55771	0.000641112	0.37	484598	blood_cell	0.002232	2.96e-10	518349	neutrophil count (Neutro)	BCX2_NEU	2	1	TRUE	7.65609e-05	1.67217e-06	1.60696	7.66995e-05	39.76
rs11927257	T	C	T	C	-0.012877	6.82487e-05	0.282198	0.291053	FALSE	FALSE	FALSE	GCST55771	0.00060785	0.9	484598	blood_cell	0.002042	2.97e-10	560809	total white blood cell count (WBC count)	BCX2_WBC	2	1	TRUE	7.07237e-05	2.60145e-08	1.5292	7.09045e-05	39.7666
rs6665912	T	C	T	C	-0.014471	-0.00082423	0.776439	0.781441	FALSE	FALSE	FALSE	GCST55771	0.000664565	0.22	484598	blood_cell	0.002294	2.91e-10	460935	mean platelet volume (MPV)	BCX2_MPV	2	1	TRUE	8.63247e-05	3.17425e-06	1.55745	8.63247e-05	39.7933
rs708776	T	G	T	G	0.026773	0.00182514	0.940532	0.943011	FALSE	FALSE	FALSE	GCST55771	0.00119011	0.13	484598	blood_cell	0.004244	2.91e-10	472836	eosinophil count (Eosin)	BCX2_EOS	2	1	TRUE	8.39099e-05	4.85329e-06	2.9183	8.41585e-05	39.7964
rs11088304	G	A	G	A	0.012554	-0.000940626	0.619518	0.627228	FALSE	FALSE	FALSE	GCST55771	0.000566966	0.097	484598	blood_cell	0.00199	2.92e-10	460935	mean platelet volume (MPV)	BCX2_MPV	2	1	TRUE	8.63342e-05	5.67986e-06	1.35105	8.63342e-05	39.7977
rs1231202	C	T	C	T	-0.02637	-9.25867e-06	0.94777	0.950323	FALSE	FALSE	FALSE	GCST55771	0.00126295	0.99	484598	blood_cell	0.00418	2.9e-10	560506	hemoglobin concentration (HGB)	BCX2_HGB	2	1	TRUE	7.05669e-05	1.10903e-10	3.12944	7.1e-05	39.7986
rs4968204	C	T	C	T	-0.015185	0.000396238	0.199429	0.205128	FALSE	FALSE	FALSE	GCST55771	0.00068916	0.57	484598	blood_cell	0.002407	2.89e-10	531774	RBC distribution width (RDW)	BCX2_RDW	2	1	TRUE	7.48375e-05	6.82169e-07	1.75525	7.48375e-05	39.7995
rs3742271	G	C	G	C	0.012486	0.00188619	0.346433	0.349495	FALSE	TRUE	FALSE	GCST55771	0.000572198	0.00099	484598	blood_cell	0.001979	2.89e-10	531774	RBC distribution width (RDW)	BCX2_RDW	2	1	TRUE	7.48509e-05	2.24227e-05	1.44314	7.48509e-05	39.8066
rs3739756	C	T	C	T	-0.031845	0.000710774	0.036302	0.036723	FALSE	FALSE	FALSE	GCST55771	0.00144948	0.64	484598	blood_cell	0.005047	2.88e-10	524918	lymphocyte count (Lympho)	BCX2_LYM	2	1	TRUE	7.58384e-05	4.96202e-07	3.65661	7.58391e-05	39.8122
rs6670090	A	G	A	G	0.018355	0.000992474	0.890098	0.889833	FALSE	FALSE	FALSE	GCST55771	0.00087189	0.25	484598	blood_cell	0.002909	2.89e-10	542826	platelet count (PLT count)	BCX2_PLT	2	1	TRUE	7.33381e-05	2.67383e-06	2.14326	7.33382e-05	39.8127
rs13033531	G	A	G	A	-0.01225	-0.00030757	0.344439	0.342366	FALSE	FALSE	FALSE	GCST55771	0.000577869	0.59	484598	blood_cell	0.001941	2.87e-10	563939	hemoglobin concentration (HGB)	BCX2_HGB	2	1	TRUE	7.06243e-05	5.84587e-07	1.45761	7.06252e-05	39.831
rs115831731	T	G	T	G	0.058612	0.000491727	0.986782	0.987472	FALSE	FALSE	FALSE	GCST55771	0.00261406	0.84	484598	blood_cell	0.009285	2.83e-10	474482	RBC distribution width (RDW)	BCX2_RDW	2	1	TRUE	7.49292e-05	7.30192e-08	6.39575	8.39759e-05	39.8483
rs1057258	T	C	T	C	0.016508	-0.00122002	0.178065	0.189088	FALSE	FALSE	FALSE	GCST55771	0.000702844	0.082	484598	blood_cell	0.002615	2.83e-10	474407	neutrophil count (Neutro)	BCX2_NEU	2	1	TRUE	7.67371e-05	6.21775e-06	1.80114	8.39962e-05	39.8516
rs6968441	C	G	C	G	0.012191	0.000239957	0.466988	0.461155	FALSE	TRUE	TRUE	GCST55771	0.000547857	0.67	484598	blood_cell	0.001931	2.8e-10	487109	monocyte count (Mono)	BCX2_MON	2	1	FALSE	7.641e-05	3.9587e-07	1.34771	8.1819e-05	39.8579
rs847821	T	C	T	C	-0.011655	-0.000799652	0.508677	0.502068	FALSE	FALSE	FALSE	GCST55771	0.000547412	0.14	484598	blood_cell	0.001846	2.8e-10	543465	red blood cell count (RBC count)	BCX2_RBC	2	1	TRUE	7.31093e-05	4.40344e-06	1.36087	7.33431e-05	39.8622
rs41430449	G	C	G	C	-0.024132	0.000357081	0.066351	0.065835	FALSE	TRUE	FALSE	GCST55771	0.00110377	0.76	484598	blood_cell	0.003822	2.79e-10	545201	red blood cell count (RBC count)	BCX2_RBC	2	1	TRUE	7.31167e-05	2.15971e-07	2.82208	7.3117e-05	39.8662
rs4357501	T	C	T	C	-0.011842	-0.000573393	0.614367	0.610221	FALSE	FALSE	FALSE	GCST55771	0.000562848	0.3	484598	blood_cell	0.001875	2.78e-10	541741	platelet count (PLT count)	BCX2_PLT	2	1	TRUE	7.34777e-05	2.14162e-06	1.38006	7.3625e-05	39.8885
rs16958642	A	G	A	G	0.022296	-0.00053384	0.082607	0.086103	FALSE	FALSE	FALSE	GCST55771	0.000980026	0.59	484598	blood_cell	0.00353	2.77e-10	517884	neutrophil count (Neutro)	BCX2_NEU	2	1	TRUE	7.68183e-05	6.12304e-07	2.54033	7.70265e-05	39.8937
rs75898026	A	G	A	G	0.015035	-0.00162309	0.189729	0.190193	FALSE	FALSE	FALSE	GCST55771	0.000701104	0.021	484598	blood_cell	0.00238	2.75e-10	543185	mean corpuscular volume (MCV)	BCX2_MCV	2	1	TRUE	7.33369e-05	1.10595e-05	1.75409	7.34641e-05	39.9074
rs7247962	C	T	C	T	-0.013917	0.00056486	0.230262	0.227167	FALSE	FALSE	FALSE	GCST55771	0.00065047	0.38	484598	blood_cell	0.002203	2.76e-10	560670	hematocrit (HCT)	BCX2_HCT	2	1	TRUE	7.09736e-05	1.55613e-06	1.64956	7.11747e-05	39.9082
rs10957985	A	G	A	G	-0.011877	0.00108682	0.433361	0.425393	FALSE	FALSE	FALSE	GCST55771	0.000557566	0.051	484598	blood_cell	0.00188	2.72e-10	542043	red blood cell count (RBC count)	BCX2_RBC	2	1	TRUE	7.31997e-05	7.84042e-06	1.38412	7.36264e-05	39.9115
rs61564685	G	A	G	A	-0.017817	0.00058269	0.124537	0.122679	FALSE	FALSE	FALSE	GCST55771	0.000837224	0.49	484598	blood_cell	0.00282	2.72e-10	543041	mean corpuscular volume (MCV)	BCX2_MCV	2	1	TRUE	7.33568e-05	9.99566e-07	2.0781	7.35035e-05	39.9182
rs8025505	T	C	T	C	0.013636	0.000602104	0.25757	0.262462	FALSE	FALSE	FALSE	GCST55771	0.000623674	0.33	484598	blood_cell	0.002158	2.71e-10	529376	red blood cell count (RBC count)	BCX2_RBC	2	1	TRUE	7.32289e-05	1.9233e-06	1.57012	7.54181e-05	39.9274
rs9501966	G	A	G	A	-0.018951	-3.24305e-06	0.87611	0.87281	FALSE	FALSE	FALSE	GCST55771	0.000819108	0.99	484598	blood_cell	0.002999	2.73e-10	427561	mean platelet volume (MPV)	BCX2_MPV	2	1	TRUE	8.66235e-05	3.23478e-11	1.96099	9.33845e-05	39.9311
rs17802375	A	G	A	G	-0.017431	-0.000690433	0.124516	0.12347	FALSE	FALSE	FALSE	GCST55771	0.000828726	0.4	484598	blood_cell	0.002758	2.69e-10	540025	mean corpuscular volume (MCV)	BCX2_MCV	2	1	TRUE	7.3405e-05	1.43232e-06	2.02675	7.39625e-05	39.9444
rs11508026	T	C	T	C	-0.011946	0.000743331	0.431325	0.425271	FALSE	FALSE	FALSE	GCST55771	0.000555592	0.18	484598	blood_cell	0.00189	2.7e-10	520647	monocyte count (Mono)	BCX2_MON	2	1	TRUE	7.65874e-05	3.69378e-06	1.36375	7.67267e-05	39.9504
rs9419387	A	G	A	G	-0.012402	-0.000625713	0.405212	0.406479	FALSE	FALSE	FALSE	GCST55771	0.00055641	0.26	484598	blood_cell	0.001962	2.66e-10	517886	neutrophil count (Neutro)	BCX2_NEU	2	1	TRUE	7.69388e-05	2.60963e-06	1.41194	7.71471e-05	39.9563
rs8141953	A	T	A	T	0.015181	-0.000752555	0.2052	0.199668	FALSE	TRUE	FALSE	GCST55771	0.000682889	0.27	484598	blood_cell	0.002401	2.66e-10	501959	hematocrit (HCT)	BCX2_HCT	2	1	TRUE	7.10969e-05	2.50608e-06	1.70109	7.96371e-05	39.9776
rs28574812	G	A	G	A	-0.016041	-0.000548889	0.15791	0.166539	FALSE	FALSE	FALSE	GCST55771	0.000744687	0.47	484598	blood_cell	0.002537	2.66e-10	562202	total white blood cell count (WBC count)	BCX2_WBC	2	1	TRUE	7.10998e-05	1.12109e-06	1.90225	7.1105e-05	39.9781
rs2268829	A	G	A	G	-0.014138	0.000598065	0.784789	0.785956	FALSE	FALSE	FALSE	GCST55771	0.000665053	0.36	484598	blood_cell	0.002236	2.66e-10	562241	total white blood cell count (WBC count)	BCX2_WBC	2	1	TRUE	7.11015e-05	1.6688e-06	1.67661	7.11018e-05	39.979
rs12442826	C	G	C	G	-0.014133	0.000700494	0.770033	0.764988	FALSE	TRUE	FALSE	GCST55771	0.000645038	0.28	484598	blood_cell	0.002235	2.65e-10	530834	RBC distribution width (RDW)	BCX2_RDW	2	1	TRUE	7.51892e-05	2.43365e-06	1.62838	7.53223e-05	39.9865
rs1660155	C	A	C	A	-0.013337	-0.000946738	0.70288	0.688687	FALSE	FALSE	FALSE	GCST55771	0.000597481	0.11	484598	blood_cell	0.002109	2.61e-10	487858	platelet count (PLT count)	BCX2_PLT	2	1	TRUE	7.36667e-05	5.18119e-06	1.47307	8.19664e-05	39.9911
rs4833291	C	T	C	T	-0.018561	-0.000808063	0.112689	0.107734	FALSE	FALSE	FALSE	GCST55771	0.000885316	0.36	484598	blood_cell	0.002935	2.62e-10	560781	hemoglobin concentration (HGB)	BCX2_HGB	2	1	TRUE	7.0912e-05	1.71915e-06	2.19788	7.13122e-05	39.9932
rs7530647	A	G	A	G	-0.013402	-0.00135025	0.252472	0.257054	FALSE	FALSE	FALSE	GCST55771	0.00062425	0.03	484598	blood_cell	0.002119	2.6e-10	543767	red blood cell count (RBC count)	BCX2_RBC	2	1	TRUE	7.3365e-05	9.65444e-06	1.56256	7.35587e-05	40.0016
rs9818987	T	C	T	C	0.013608	-0.00016134	0.305904	0.310952	FALSE	FALSE	FALSE	GCST55771	0.000591912	0.78	484598	blood_cell	0.002151	2.6e-10	473152	eosinophil count (Eosin)	BCX2_EOS	2	1	TRUE	8.43874e-05	1.53317e-07	1.47959	8.45809e-05	40.0228
rs12037562	C	T	C	T	-0.013306	0.000442998	0.65979	0.66062	FALSE	FALSE	FALSE	GCST55771	0.000582398	0.45	484598	blood_cell	0.002103	2.56e-10	487782	neutrophil count (Neutro)	BCX2_NEU	2	1	TRUE	7.70862e-05	1.19394e-06	1.46876	8.20648e-05	40.0328
rs1923032	G	A	G	A	-0.013661	0.000189291	0.696361	0.690894	FALSE	FALSE	FALSE	GCST55771	0.000606975	0.75	484598	blood_cell	0.002159	2.55e-10	510120	hemoglobin concentration (HGB)	BCX2_HGB	2	1	TRUE	7.09893e-05	2.00696e-07	1.54202	7.84793e-05	40.0368
rs1385452	G	T	G	T	0.012788	-6.99841e-05	0.622443	0.624111	FALSE	FALSE	FALSE	GCST55771	0.000573442	0.9	484598	blood_cell	0.002021	2.58e-10	459206	mean platelet volume (MPV)	BCX2_MPV	2	1	TRUE	8.68555e-05	3.07355e-08	1.36953	8.71825e-05	40.038
rs74176367	C	T	C	T	0.013637	0.000694683	0.355393	0.347469	FALSE	FALSE	FALSE	GCST55771	0.000583618	0.24	484598	blood_cell	0.002155	2.58e-10	447309	total white blood cell count (WBC count)	BCX2_WBC	2	1	TRUE	7.1218e-05	2.92371e-06	1.44129	8.95156e-05	40.0445
rs4602187	T	C	T	C	0.014094	0.000288424	0.683135	0.677876	FALSE	FALSE	FALSE	GCST55771	0.000591958	0.62	484598	blood_cell	0.002227	2.53e-10	472600	basophil count (Baso)	BCX2_BAS	2	1	TRUE	8.44917e-05	4.89893e-07	1.53097	8.47421e-05	40.0524
rs1323650	T	G	T	G	-0.013614	0.000206281	0.680787	0.683884	FALSE	FALSE	FALSE	GCST55771	0.000589818	0.72	484598	blood_cell	0.002151	2.53e-10	470486	eosinophil count (Eosin)	BCX2_EOS	2	1	TRUE	8.44618e-05	2.52408e-07	1.47541	8.51351e-05	40.0581
rs4760682	A	C	A	C	0.016247	0.000817276	0.812879	0.817985	FALSE	FALSE	FALSE	GCST55771	0.000707672	0.24	484598	blood_cell	0.002567	2.53e-10	491552	mean corpuscular hemoglobin (MCH)C	BCX2_MCHC	2	1	TRUE	8.14874e-05	2.75228e-06	1.79974	8.14876e-05	40.0585
rs11691193	T	C	T	C	0.015007	0.000169298	0.217738	0.217138	FALSE	FALSE	FALSE	GCST55771	0.000675289	0.81	484598	blood_cell	0.002371	2.52e-10	517888	neutrophil count (Neutro)	BCX2_NEU	2	1	TRUE	7.71409e-05	1.29701e-07	1.70628	7.73494e-05	40.0613
rs11689257	A	G	A	G	-0.024562	0.000165051	0.069886	0.070393	FALSE	FALSE	FALSE	GCST55771	0.00109881	0.88	484598	blood_cell	0.00388	2.51e-10	518346	neutrophil count (Neutro)	BCX2_NEU	2	1	TRUE	7.71656e-05	4.65598e-08	2.79345	7.73058e-05	40.0741
rs9392465	A	C	A	C	-0.012997	0.00054373	0.675986	0.663793	FALSE	FALSE	FALSE	GCST55771	0.000584259	0.34	484598	blood_cell	0.002053	2.53e-10	485231	mean corpuscular hemoglobin (MCH)	BCX2_MCH	2	1	TRUE	8.23196e-05	1.78721e-06	1.43009	8.25897e-05	40.0782
rs2857633	C	T	C	T	-0.013283	-0.000121905	0.727142	0.731801	FALSE	FALSE	FALSE	GCST55771	0.000617621	0.82	484598	blood_cell	0.002098	2.52e-10	560513	total white blood cell count (WBC count)	BCX2_WBC	2	1	TRUE	7.12899e-05	8.03932e-08	1.57072	7.15099e-05	40.085
rs6799597	T	C	T	C	0.013671	-0.000476671	0.759054	0.76446	FALSE	FALSE	FALSE	GCST55771	0.000645405	0.45	484598	blood_cell	0.002159	2.51e-10	537643	platelet count (PLT count)	BCX2_PLT	2	1	TRUE	7.3859e-05	1.12562e-06	1.58307	7.45711e-05	40.0955
rs67139609	G	C	G	C	0.016871	0.00187735	0.144596	0.144901	FALSE	TRUE	FALSE	GCST55771	0.000784579	0.016	484598	blood_cell	0.002664	2.47e-10	562235	total white blood cell count (WBC count)	BCX2_WBC	2	1	TRUE	7.13279e-05	1.1815e-05	1.99753	7.1329e-05	40.1064
rs12352863	C	G	C	G	-0.015111	0.000588967	0.188338	0.191325	FALSE	TRUE	FALSE	GCST55771	0.000697953	0.41	484598	blood_cell	0.002386	2.46e-10	545199	red blood cell count (RBC count)	BCX2_RBC	2	1	TRUE	7.35626e-05	1.46943e-06	1.76176	7.35631e-05	40.1093
rs6747828	G	A	G	A	0.012357	-0.000289122	0.428601	0.430112	FALSE	FALSE	FALSE	GCST55771	0.000551123	0.6	484598	blood_cell	0.001951	2.44e-10	497133	RBC distribution width (RDW)	BCX2_RDW	2	1	TRUE	7.54316e-05	5.67917e-07	1.3756	8.06874e-05	40.1154
rs611010	A	T	A	T	-0.015658	0.000709051	0.17628	0.170098	FALSE	TRUE	FALSE	GCST55771	0.000726269	0.34	484598	blood_cell	0.002472	2.46e-10	528395	RBC distribution width (RDW)	BCX2_RDW	2	1	TRUE	7.54427e-05	1.96689e-06	1.79692	7.59251e-05	40.1214
rs146970669	A	G	A	G	0.022392	0.00370767	0.094107	0.092722	FALSE	FALSE	FALSE	GCST55771	0.000944565	8.5e-05	484598	blood_cell	0.003534	2.43e-10	473055	basophil count (Baso)	BCX2_BAS	2	1	TRUE	8.46912e-05	3.1794e-05	2.43065	8.48606e-05	40.147
rs6432335	G	T	G	T	0.012236	-0.000715495	0.451562	0.45674	FALSE	FALSE	FALSE	GCST55771	0.00054821	0.2	484598	blood_cell	0.001931	2.42e-10	515519	neutrophil count (Neutro)	BCX2_NEU	2	1	TRUE	7.73169e-05	3.5151e-06	1.38645	7.78821e-05	40.1527
rs1291414	T	C	T	C	0.013016	0.000752624	0.297653	0.303733	FALSE	FALSE	FALSE	GCST55771	0.000597197	0.21	484598	blood_cell	0.002054	2.4e-10	521590	monocyte count (Mono)	BCX2_MON	2	1	TRUE	7.69821e-05	3.27748e-06	1.48342	7.69827e-05	40.1563
rs10902843	G	A	G	A	-0.012276	-0.000314892	0.552196	0.548466	FALSE	FALSE	FALSE	GCST55771	0.000549103	0.57	484598	blood_cell	0.001937	2.42e-10	485733	mean corpuscular hemoglobin (MCH)	BCX2_MCH	2	1	TRUE	8.24991e-05	6.78634e-07	1.34998	8.26842e-05	40.1656
rs56094988	G	C	G	C	0.022095	-0.000305626	0.91834	0.920625	FALSE	TRUE	FALSE	GCST55771	0.00101443	0.78	484598	blood_cell	0.003486	2.4e-10	460935	mean platelet volume (MPV)	BCX2_MPV	2	1	TRUE	8.7148e-05	1.87308e-07	2.36672	8.7148e-05	40.1729
rs13181748	G	A	G	A	-0.012468	-0.000985152	0.402082	0.398131	FALSE	FALSE	FALSE	GCST55771	0.000560103	0.076	484598	blood_cell	0.001967	2.41e-10	485882	mean corpuscular hemoglobin (MCH)	BCX2_MCH	2	1	TRUE	8.25239e-05	6.38393e-06	1.3711	8.26837e-05	40.1777
rs4870977	C	G	C	G	-0.01875	-0.00134597	0.870857	0.867923	FALSE	TRUE	FALSE	GCST55771	0.000807079	0.093	484598	blood_cell	0.002958	2.4e-10	474236	eosinophil count (Eosin)	BCX2_EOS	2	1	TRUE	8.4718e-05	5.73927e-06	2.03702	8.47182e-05	40.1797
rs6687430	A	G	A	G	0.011892	-0.000362904	0.54337	0.541579	FALSE	FALSE	FALSE	GCST55771	0.000548827	0.51	484598	blood_cell	0.001876	2.41e-10	521593	monocyte count (Mono)	BCX2_MON	2	1	TRUE	7.70335e-05	9.02261e-07	1.35487	7.70337e-05	40.1832
rs6554158	A	G	A	G	0.014203	-0.00177018	0.231214	0.232548	FALSE	FALSE	FALSE	GCST55771	0.00064548	0.0062	484598	blood_cell	0.00224	2.34e-10	524917	lymphocyte count (Lympho)	BCX2_LYM	2	1	TRUE	7.65838e-05	1.55197e-05	1.62291	7.65847e-05	40.2035
rs7316962	G	A	G	A	-0.011594	-0.000909458	0.54549	0.54455	FALSE	FALSE	FALSE	GCST55771	0.000550117	0.098	484598	blood_cell	0.001828	2.34e-10	543037	mean corpuscular volume (MCV)	BCX2_MCV	2	1	TRUE	7.39237e-05	5.63992e-06	1.34707	7.4072e-05	40.2267
rs6795441	G	A	G	A	-0.011778	0.000542466	0.434067	0.440685	FALSE	FALSE	FALSE	GCST55771	0.000551784	0.33	484598	blood_cell	0.001857	2.34e-10	562361	hemoglobin concentration (HGB)	BCX2_HGB	2	1	TRUE	7.13267e-05	1.99446e-06	1.39258	7.15278e-05	40.2272
rs240049	A	G	A	G	-0.011855	0.000719858	0.483799	0.483592	FALSE	FALSE	FALSE	GCST55771	0.000549562	0.19	484598	blood_cell	0.001869	2.33e-10	562351	hemoglobin concentration (HGB)	BCX2_HGB	2	1	TRUE	7.13374e-05	3.54062e-06	1.40156	7.15398e-05	40.2332
rs34215892	A	G	A	G	0.038125	0.00220005	0.028499	0.027372	FALSE	FALSE	FALSE	GCST55771	0.00169201	0.2	484598	blood_cell	0.006009	2.3e-10	518823	neutrophil count (Neutro)	BCX2_NEU	2	1	TRUE	7.75131e-05	3.48881e-06	4.32824	7.75826e-05	40.2546
rs11079847	T	A	T	A	-0.011928	0.000436261	0.407163	0.403674	FALSE	TRUE	FALSE	GCST55771	0.000557862	0.44	484598	blood_cell	0.00188	2.31e-10	563943	hemoglobin concentration (HGB)	BCX2_HGB	2	1	TRUE	7.13761e-05	1.262e-06	1.41181	7.13764e-05	40.255
rs10901825	T	C	T	C	-0.013692	-7.72176e-05	0.759033	0.760062	FALSE	FALSE	FALSE	GCST55771	0.000638717	0.91	484598	blood_cell	0.002158	2.29e-10	563946	hemoglobin concentration (HGB)	BCX2_HGB	2	1	TRUE	7.13779e-05	3.01603e-08	1.62058	7.13779e-05	40.256
rs3093023	A	G	A	G	0.012677	0.000558257	0.43381	0.426055	FALSE	FALSE	FALSE	GCST55771	0.00055238	0.32	484598	blood_cell	0.001998	2.27e-10	473773	eosinophil count (Eosin)	BCX2_EOS	2	1	TRUE	8.48812e-05	2.10771e-06	1.37525	8.49643e-05	40.2571
rs6860961	C	T	C	T	0.012348	0.000208199	0.583273	0.590191	FALSE	FALSE	FALSE	GCST55771	0.000555717	0.7	484598	blood_cell	0.001946	2.3e-10	519277	neutrophil count (Neutro)	BCX2_NEU	2	1	TRUE	7.75296e-05	2.89648e-07	1.4023	7.75312e-05	40.2631
rs47341	T	C	T	C	0.013023	-9.10643e-05	0.395885	0.387899	FALSE	FALSE	FALSE	GCST55771	0.000561629	0.86	484598	blood_cell	0.002052	2.26e-10	473786	neutrophil count (Neutro)	BCX2_NEU	2	1	TRUE	7.75581e-05	5.42522e-08	1.41243	8.50061e-05	40.278
rs10276865	C	G	C	G	0.012198	0.0010378	0.493312	0.49629	FALSE	TRUE	TRUE	GCST55771	0.000546761	0.061	484598	blood_cell	0.001922	2.26e-10	486815	mean corpuscular hemoglobin (MCH)	BCX2_MCH	2	1	FALSE	8.27304e-05	7.43446e-06	1.34102	8.27318e-05	40.2782
rs6864465	C	T	C	T	-0.012921	0.000902105	0.6092	0.601685	FALSE	FALSE	FALSE	GCST55771	0.0005657	0.11	484598	blood_cell	0.002035	2.24e-10	493770	hemoglobin concentration (HGB)	BCX2_HGB	2	1	TRUE	7.1482e-05	5.24759e-06	1.42997	8.16404e-05	40.3147
rs17645325	C	T	C	T	-0.017842	0.000116535	0.123104	0.121275	FALSE	FALSE	FALSE	GCST55771	0.000837562	0.89	484598	blood_cell	0.00281	2.23e-10	560675	hematocrit (HCT)	BCX2_HCT	2	1	TRUE	7.16982e-05	3.99484e-08	2.10408	7.19008e-05	40.3157
rs661566	G	C	G	C	-0.014756	0.000551218	0.184904	0.190384	FALSE	TRUE	FALSE	GCST55771	0.000703942	0.43	484598	blood_cell	0.002323	2.21e-10	544115	mean corpuscular volume (MCV)	BCX2_MCV	2	1	TRUE	7.41495e-05	1.2653e-06	1.71354	7.41511e-05	40.3496
rs6546881	T	C	T	C	0.012654	0.000514065	0.657162	0.649233	FALSE	FALSE	FALSE	GCST55771	0.000575209	0.38	484598	blood_cell	0.001992	2.17e-10	523791	lymphocyte count (Lympho)	BCX2_LYM	2	1	TRUE	7.68687e-05	1.64818e-06	1.44168	7.70348e-05	40.3531
rs7142122	G	C	G	C	-0.015138	-0.000132827	0.184354	0.192077	FALSE	TRUE	FALSE	GCST55771	0.000694875	0.86	484598	blood_cell	0.002383	2.2e-10	545181	red blood cell count (RBC count)	BCX2_RBC	2	1	TRUE	7.40117e-05	7.54014e-08	1.75952	7.40146e-05	40.3542
rs7407589	G	A	G	A	0.013525	-0.000266552	0.243413	0.246906	FALSE	FALSE	FALSE	GCST55771	0.000638637	0.67	484598	blood_cell	0.002129	2.2e-10	543012	mean corpuscular volume (MCV)	BCX2_MCV	2	1	TRUE	7.41639e-05	3.59481e-07	1.56885	7.43161e-05	40.3574
rs3867269	C	G	C	G	0.01167	-0.000359051	0.508093	0.507779	FALSE	TRUE	TRUE	GCST55771	0.000545795	0.51	484598	blood_cell	0.001837	2.18e-10	563944	hemoglobin concentration (HGB)	BCX2_HGB	2	1	FALSE	7.15577e-05	8.93044e-07	1.37952	7.15579e-05	40.3574
rs1991370	G	C	G	C	-0.012874	0.000982488	0.284153	0.281017	FALSE	TRUE	FALSE	GCST55771	0.000606395	0.1	484598	blood_cell	0.002026	2.15e-10	538719	platelet count (PLT count)	BCX2_PLT	2	1	TRUE	7.438e-05	5.41703e-06	1.48703	7.49471e-05	40.3783
rs4289132	A	C	A	C	0.01393	0.000641013	0.228658	0.22752	FALSE	FALSE	FALSE	GCST55771	0.000651647	0.32	484598	blood_cell	0.002192	2.16e-10	545179	red blood cell count (RBC count)	BCX2_RBC	2	1	TRUE	7.40683e-05	1.99677e-06	1.61849	7.40716e-05	40.3851
rs79237520	T	C	T	C	0.040077	0.0020459	0.022751	0.022604	FALSE	FALSE	FALSE	GCST55771	0.00183725	0.27	484598	blood_cell	0.006305	2.13e-10	559444	total white blood cell count (WBC count)	BCX2_WBC	2	1	TRUE	7.18566e-05	2.55889e-06	4.71589	7.22161e-05	40.4036
rs34217678	C	T	C	T	-0.023019	0.000218931	0.077987	0.075627	FALSE	FALSE	FALSE	GCST55771	0.00104331	0.84	484598	blood_cell	0.003621	2.11e-10	486821	mean corpuscular hemoglobin (MCH)	BCX2_MCH	2	1	TRUE	8.30062e-05	9.08674e-08	2.52646	8.30065e-05	40.4125
rs4475963	G	T	G	T	-0.013524	5.51146e-05	0.370213	0.363936	FALSE	FALSE	FALSE	GCST55771	0.0005684	0.92	484598	blood_cell	0.002127	2.11e-10	472603	basophil count (Baso)	BCX2_BAS	2	1	TRUE	8.52827e-05	1.94019e-08	1.46223	8.55349e-05	40.4274
rs7975680	C	A	C	A	0.012577	0.000277877	0.60413	0.609121	FALSE	FALSE	FALSE	GCST55771	0.000576217	0.63	484598	blood_cell	0.001978	2.12e-10	520486	monocyte count (Mono)	BCX2_MON	2	1	TRUE	7.75063e-05	4.79903e-07	1.42702	7.76713e-05	40.4298
rs2860300	C	A	C	A	-0.015464	0.000181748	0.806058	0.803388	FALSE	FALSE	FALSE	GCST55771	0.000687151	0.79	484598	blood_cell	0.002432	2.1e-10	491379	red blood cell count (RBC count)	BCX2_RBC	2	1	TRUE	7.41528e-05	1.44363e-07	1.70479	8.22746e-05	40.4312
rs114962361	A	T	A	T	-0.027867	0.00345636	0.046424	0.046069	FALSE	TRUE	FALSE	GCST55771	0.00130643	0.0083	484598	blood_cell	0.004382	2.1e-10	562257	hematocrit (HCT)	BCX2_HCT	2	1	TRUE	7.19233e-05	1.44437e-05	3.28579	7.19236e-05	40.4423
rs3733542	C	G	C	G	-0.017834	-0.00165186	0.119179	0.123645	FALSE	TRUE	FALSE	GCST55771	0.000833862	0.048	484598	blood_cell	0.002804	2.08e-10	543184	mean corpuscular volume (MCV)	BCX2_MCV	2	1	TRUE	7.43379e-05	8.09794e-06	2.06658	7.4467e-05	40.4521
rs12145833	T	G	T	G	0.017087	0.000821701	0.85177	0.856393	FALSE	FALSE	FALSE	GCST55771	0.000778402	0.29	484598	blood_cell	0.002686	2.05e-10	458200	mean platelet volume (MPV)	BCX2_MPV	2	1	TRUE	8.77897e-05	2.29953e-06	1.81817	8.83137e-05	40.4687
rs73419332	T	C	T	C	-0.037325	-0.000550023	0.025178	0.026686	FALSE	FALSE	FALSE	GCST55771	0.00169158	0.74	484598	blood_cell	0.005867	2.06e-10	542027	platelet count (PLT count)	BCX2_PLT	2	1	TRUE	7.45547e-05	2.18171e-07	4.31943	7.46648e-05	40.4732
rs290671	T	C	T	C	0.012528	0.000349125	0.3468	0.350951	FALSE	FALSE	FALSE	GCST55771	0.000579899	0.55	484598	blood_cell	0.001969	2.05e-10	561384	hemoglobin concentration (HGB)	BCX2_HGB	2	1	TRUE	7.17802e-05	7.47958e-07	1.47528	7.21078e-05	40.4829
rs13113444	C	A	C	A	-0.013905	0.000852467	0.34881	0.353288	FALSE	FALSE	FALSE	GCST55771	0.000610386	0.17	484598	blood_cell	0.002185	2.02e-10	497133	RBC distribution width (RDW)	BCX2_RDW	2	1	TRUE	7.61519e-05	4.02499e-06	1.54059	8.14578e-05	40.4985
rs6745920	C	T	C	T	0.012709	-0.00117119	0.619377	0.623715	FALSE	FALSE	FALSE	GCST55771	0.0005864	0.046	484598	blood_cell	0.001997	2.02e-10	520194	monocyte count (Mono)	BCX2_MON	2	1	TRUE	7.76429e-05	8.23158e-06	1.44033	7.78519e-05	40.5011
rs875741	G	A	G	A	-0.012414	0.000681277	0.594371	0.592299	FALSE	FALSE	FALSE	GCST55771	0.000555036	0.23	484598	blood_cell	0.00195	2e-10	459206	mean platelet volume (MPV)	BCX2_MPV	2	1	TRUE	8.79181e-05	3.10902e-06	1.32141	8.82491e-05	40.5279
rs2915611	C	T	C	T	-0.012358	-0.00044806	0.482323	0.488869	FALSE	FALSE	FALSE	GCST55771	0.000551045	0.42	484598	blood_cell	0.001941	1.98e-10	485381	mean corpuscular hemoglobin (MCH)	BCX2_MCH	2	1	TRUE	8.32607e-05	1.36432e-06	1.35228	8.3508e-05	40.5364
[truncated: 5,301 more rows]

## Sheet: Supplementary Table S2
Supplementary Table S2 Mendelian randomization approaches were employed to investigate the association between circulating blood cells and osteoarthritis
[truncated: 76 more rows]
